# Supplementary material for: Within-host evolution of Enterococcus faecium during longitudinal carriage and transition to bloodstream infection in immunocompromised patients
Source: Genome Med. 2017 Dec 27;9:119. doi: 10.1186/s13073-017-0507-0 (PMC5744393; doi:10.1186/s13073-017-0507-0)
Supplement: Supplementary file 1 — Sequence file (fasta) containing list of virulence factors studied here. (TXT 60 kb) [file 13073_2017_507_MOESM1_ESM.txt]

>aac_6prime_Ii_1_L12710 aminoglycoside
ATGATAATCAGTGAATTTGACCGTAATAATCCAGTATTGAAAGATCAGCTTTCTGATTTA
CTGAGACTGACTTGGCCGGAAGAATATGGAGACAGCTCGGCAGAAGAAGTAGAAGAAATG
ATGAATCCAGAACGAATCGCGGTAGCAGCGGTAGACCAAGATGAGTTAGTAGGATTTATT
GGTGCAATCCCTCAATACGGTATCACAGGTTGGGAATTGCATCCATTAGTTGTAGAAAGC
TCCCGACGAAAGAACCAAATAGGTACTCGATTAGTCAATTACTTAGAAAAAGAAGTAGCT
TCCAGAGGAGGAATCACGATTTATTTAGGTACGGATGATTTAGACCATGGAACAACGTTA
AGTCAAACGGACCTGTATGTGCATACATTTGATAAAGTGGCTTCCATCCAGAACCTTCGT
GAACATCCGTATGAATTCTATGAAAAATTAGGTTATAAAATCGTAGGTGTCTTACCAAAT
GCAAATGGCTGGGACAAACCGGATATTTGGATGGCAAAAACGATTATTCCTCGACCAGAT
TCTCAATAA
>acm_del_M7W_2305
TTGACCGTGGACCCAACGAATATTACAGATGGAGGAAACATAAAAGTAAAATTCTCGTTTGACGAAAAAAAACAAAATATCCAACCAGGTGATTATCTTTGGATCAATTGGCCAAGTGAAGGAAATATTCGCGGTGAAGGATTCCAAAAAGAAATCCCATTAATGATTGAAAATAAAAATGTTGGAACTTTAACGGTCAGAAAAGATTCTGCGCAGGTTGTGTTTAATGAAAATATTAAAAACCTAGACTCAGTAGAAGGTTGGGGGCAATTTGAGATACAGGCCAGAAACGTAACCGATACCGGTGAAGAAAATACGGGACCATTCACCGTGACGAGCGGTGATAAAACAGCTACTGTAAATGTGACAAAGCCAGCTTCTGGTTCTTCTTCTAGCGTTTTTTATTATAAAACAGGAGACATGCTACCTGAAGATACTAAGCACATTCGATGGTTTTTGAATATTAACAATAACGGCACTTATGTTGAACAACCAGTTAAAATCAGTGATGAAATCCAAAGTGGACAAAGATTAGATCCAAGTACGTTTGAAATTAATCAAATACACTTAGGTGAACAGAAGGTTTATAGAGGAGAAGAGGGAATCCAACAATTTTTACAAGATTTCCCCGGCGCTACATTTAATTTTTCAGTAACTGATAATTACATTGAAATAACTATACCAAAAAACTTTGTCAATCTTAGGAAAATAATGGTGAGTTATAAGACGATCATAGAAAACCCAGAACAAATAAATTTTGAGAATCATTCGGAAGCTTGGTTTAAAGAATTTAATAAACCTGCTGTTGATGGAGAAAGTTTCAATCATACAGTTAAAAATATTTCAGCTTCTGGTGGAGTCAACGGTACAGTTAGAGGCGAATTGAAGATTTTCAAATATATCAATGACACAGAGATTGGTATCCCAAATGTGACTTTCGAATTAAGACGAGCAGATGAACAGCCTATTCAAGGACAGTCTAGTATCCTGTTGACTTCGAATGAACAGGGAGAAGCTAGTATCAAAGGCCTGCAAGTAGGAGACTATGTTGTAAAAGAAAAAGAAGCACCCAATTGGATTGATTTTGATCCACTAAGTTCAAATGAACTCAAATTCTCCATAAACGAAAATGATACAGAGGGAGTCAGTTTACCTATTTATAACAAGAAAAAGGTTACGAACATCACAGCAACTAAAATTTGGAACGGTGGAACCACTCCAAGACCGAGTATTTATTTTAAATTATTCAGAGCAAGTACAAACAATTGGGAACCAGTTCCTGATGCAGAAACAAAACGATTAGACAATGGAATAACTTCAGTGACTTGGGAAGATATCCAACAGTATGATGATAGTGGAAACGAATATACGTTTAAAGTGCAAGAAGTAGATCAAAACGGAAATGATTATGTCCCTTCAGGTTATCAAAAAATTGAAAACGGGCTAGTCGTTACAAATGAGAATAAAGAAGTCATTTCAGTCTCAGGACAAAAAACATGGGAAGACAATGAGAACCAAGACGGCAAACGACCGACGACGATCATAGTAAATCTATTAGCCGACGGTCAACCGATCCAACACAAAGAAGTAAGTGAAAAAGATGATTGGCGCTATCGTTTCACAAATCTGCCAAAATACAGAGACGGGCAAGAAATCATCTATACTGTAACGGAAGACAACGTGCCCGAATACAGTACGACGATTGACGGGTATAACATCAAAAACAGTTATACACCGGAAAAAACAAATATATCTATACCAGGTAGCCATATAACACCGTGGAAAAATTTTCCAGAGAAGACAGAGAGAGAGAAAATTAGAAATCTATTCTCTCAAAAATTGCAAATATTTGCTCATACAGGAGAATCCAGCGAACAAAGAAGCAATTATATTAGTAAGAGAGCTGTACCTAAACAGATAACAAATAAATCAAAAAGCATTCTTCCTAAAACAAGTAGTAAAAAATCTAGTTTTGCTGTAATCATTGGTTTATTGATAGTAACTATCTGTGCTGGGATATTCTTACAAAAATATAAAAAAGTTTAG
>acm_.full_EFAU004_02292
ATGAAAAAGTGTAGAAATATTATTTTATCAATGTTATTTATTATTACTAATATAACATCACTGATTCCTGTTCATGTCTATGCGGATGCAGGCAGAGATATCAGCAGTAATGTCACTTCGTTGACCGTGGACCCAACGAATATTACAGATGGAGGAAACATAAAAGTAAAATTCTCGTTTGACGAAAAAAAACAAAATATCCAACCAGGTGATTATCTTTGGATCAATTGGCCAAGTGAAGGAAATATTCGCGGTGAAGGATTCCAAAAAGAAATCCCATTAATGATTGAAAATAAAAATGTTGGAACTTTAACGGTCAGAAAAGATTCTGCGCAGGTTGTGTTTAATGAAAATATTAAAAACCTAGACTCAGTAGAAGGTTGGGGGCAATTTGAGATACAGGCCAGAAACGTAACCGATACCGGTGAAGAAAATACGGGACCATTCACCGTGACGAGCGGTGATAAAACAGCTACTGTAAATGTGACAAAGCCAGCTTCTGGTTCTTCTTCTAGCGTTTTTTATTATAAAACAGGAGACATGCTACCTGAAGATACTAAGCACATTCGATGGTTTTTGAATATTAACAATAACGGCACTTATGTTGAACAACCAGTTAAAATCAGTGATGAAATCCAAAGTGGACAAAGATTAGATCCAAGTACGTTTGAAATTAATCAAATACACTTAGGTGAACAGAAGGTTTATAGAGGAGAAGAGGGAATCCAACAATTTTTACAAGATTTCCCCAGCGCTACATTTAATTTTTCAGTAACTGATAATTACATTGAAATAACTATACCAAAAAACTTTGTCAATCTTAGGAAAATAATGGTGAGTTATAAGACGATCATAGAAAACCCAGAACAAATAAATTTTGAGAATCATTCGGAAGCTTGGTTTAAAGAATTTAATAAACCTGCTGTTGATGGAGAAAGTTTCAATCATACAGTTAAAAATATTTCAGCTTCTGGTGGAGTCAACGGTACAGTTAGAGGCGAATTGAAGATTTTCAAATATATCAATGACACAGAGATTGGTATCCCAAATGTGACTTTCGAATTAAGACGAGCAGATGAACAGCCTATTCAAGGACAGTCTAGTATCCTGTTGACTTCGAATGAACAGGGAGAAGCTAGTATCAAAGGCCTGCAAGTAGGAGACTATGTTGTAAAAGAAAAAGAAGCACCCAATTGGATTGATTTTGATCCACTAAGTTCAAATGAACTCAAATTCTCCATAAACGAAAATGATACAGAGGGAGTCAGTTTACCTATTTATAACAAGAAAAAGGTTACGAACATCACAGCAACTAAAATTTGGAACGGTGGAACCACTCCAAGACCGAGTATTTATTTTAAATTATTCAGAGCAAGTACAAACAATTGGGAACCAGTTCCTGATGCAGAAACAAAACGATTAGACAATGGAATAACTTCAGTGACTTGGGAAGATATCCAACAGTATGATGATAGTGGAAACGAATATACGTTTAAAGTGCAAGAAGTAGATCAAAACGGAAATGATTATGTCCCTTCAGGTTATCAAAAAATTGAAAACGGGCTAGTCGTTACAAATGAGAATAAAGAAGTCATTTCAGTCTCAGGACAAAAAACATGGGAAGACAATGAGAACCAAGACGGCAAACGACCGACGACGATCACAGTAAATCTATTAGCCGACGGTCAACCGATCCAACACAAAGAAGTAAGTGAAAAAGATGATTGGCGCTATCGTTTCACAAATCTGCCAAAATACAGAGACGGGCAAGAAATCATCTATACTGTAACGGAAGACAACGTGCCCGAATACAGTACGACGATTGACGGGTATAACATCAAAAACAGTTATACACCGGAAAAAACAAATATATCTATACCAGGTAGCCATATAACACCGTGGAAAAATTTTCCAGAGAAGACAGAGAGAGAGAAAATTAGAAATCTATTCTCTCAAAAATTGCAAATATTTGCTCATACAGGAGAATCCAGCGAACAAAGAAGCAATTATATTAGTAAGAGAGCTGTACCTAAACAGATAACAAATAAATCAAAAAGCATTCTTCCTAAAACAAGTAGTAAAAAATCTAGTTTTGCTGTAATCATTGGTTTATTGATAGTAACTATCTGTGCTGGGATATTCTTACAAAAATATAAAAAAGTTTAG
>ebpA_empA._EFAU004_00930
ATGACGACCACAGGGAAGAAACTGAAAGTTATTTTCATGCTGATAATATTGAGTTTATCAAACTTTGTGCCATTATCTGCAATAGCAGACACTACAGATGATCCAACAGTTTTAGAAACAATTTCAGCTGAAGTCATTTCGGATCAGTCTGGAAAAAAAGCACTGAACATCAAGCTAAATGCGAATAACACCAGTGCTGAAAAGATAGAAAAAGAAATTGGTCTAGTCGAAAATTACTTAAGTGATGTGGAAAGAAAAGAAGGAGATGGCTATGCTTATCAGGTAAATAGCGGGAAAATTACGTTGGAAATCTCATCAAACACTAAACAAACTATCGATCTGAGTTTTCCAATCGATCCAGCACTTTACCACAGCCAGGCAAACAAGCTGATCGTCGATAATAAAGAATATGACATTATTGATGAGACAGAAAATAAGAAAGATACAGATGTGTCAGTACCAAAGCCAGACGAAATAGAAGAAGAATCATCAAAAGAAAACGAAAATTCTGTCAGCCCATTTACATTGCCTACATTATCCTTGCCAGCTGTGAGTGTGCCATCTAATCAAACGATTCCTACAGAATATACAACAGATGATCAGGGCACTTATCCTAAAGCCAGTTGGCAACCTACAGGAAATACAAATGTTCTTGATCATCAAGGCAATAAAAACGGAACAAATCAATGGGATGGTATAAATTCTTGGAATGGAGATCCTAATGATCGGACCCATTCGTATATCGAATATGGAGGAACCGGTAATCAAGCAGACTATGCGATACGAAAGTATGCAAAGGAAACAAGTACACCCGGATTGTTTGATGTTTATTTGAATGCTCGTGGAAATGTACAAAAAGATATCACGCCTCTTGATCTCGTATTGGTCGTAGACTGGTCAGGAAGTATGAACGACAATAATCGGATCGGTGAAGTAAAGATTGGTGTCGATCGTTTTGTCGATACTTTAGCAGATAGCGGTATCACAGACAAAATCAATATGGGATATGTCGGCTACTCAAGCGAAGGATATAGCTACAGTAACGGTGCAGTACAGATGGGTTCATTTGATTCAGTGAAAAATCAAGTAAAATCCATTACACCTTCACGGACAAATGGTGGTACTTTTACACAAAAAGCACTAAGAGATGCAGGAAGCATGCTATCCGTTCCAAATGGACATAAAAAAGTGATCGTTTTGCTGACGGATGGTGTACCAACATTTTCCTATAAAGTACAGCGGGTACACGCACAATCAAGCAGCAATTATTACGGAACTCAGTTTTCTAATACGCAAGATCGGCCGGGAAATACTTCTCTAATCTCAAGAATCTATGATGCACCTGACCAAAACAATCTATCCAGAAGAATCGACAGTACGTTTATCGCAACCATCGGAGAAGCGATGGCACTCAAAGAACGAGGAATCGAAATACATGGTCTTGGCATCCAACTTCAAAGCGATCCGGCAGCTGGTCTCTCAAAAGCAGAAGTAGAGTCTCGTATGCGACAAATGGTTTCATCAGATGAAAAAGGCGATCTTTACTATGAATCAGCTGATCATGCAACAGATATCTCTGAATACCTAGCCAAAAAAGCTGTACAGATCTCAGCAACTGTAAGCAATGGACAAATAAATGATCCAATCGCAGAACCATTCATTTATCAGCCTGGTACACTTTCAGTCAAGAGTGTGGGGACAAGTCCTACAACGGTCACTCCATCTATTTCCATAGAAGGAAATACCATCAAGAGCAATCAGATCTATTTAGGAAAAGACCAAGAAATCCAAATCCATTACCAAGTGAGAATCCAAACAGAAAATGAGGACTTCCATCCAAATTTCTGGTATCAAATGAACGGCAGGACAACTTTCCAGCCAAACATTGATACCAATGAATTAGCTGAATTCGGTATACCATCTGCTAAAGCTCCCGGAGTCAGTCTTCACATCAAAAAGTTATGGGAAGAATTTGACAACAATCTAGCTGATCGTCCAGATCAAGTTACTTTTGAGATTCAACGGGAACATACGACAAATGCTGCAGCTTGGAAAAACGGATATATTCGAATCATTAAACCAGCTAAAGATACAACAAATACGTGGGAACGTGCAGACATTGACAAATTATCTGCAAATAGCGGAGAAAGTTATCAAGAGATATTATCACTACCTCAATACAATAATCAAGGTCAAGCATTCAGTTACCAAACAATCAAAGAATTACCTGTACCAGGATACGATTCTCAACAAATAGATGCAATGACATGGAAAAATACTAAACAATTCACACCGTTAAACTTGAAAATAACGAAAAATTCCTCTACAGGTGAAAAGGATCTTATTGGCGCTGTTTTCAAATTAACAGGAGATTCTATTGATACTTTACTAACAGATCATGGCGACGGAACCTATTCTCTTCCAGAAAATGTCAAATTGCAAAAAGAAATGACCTATACGCTGACAGAAACAAAAGCTCCAGAAGGGCATGGATTAAGCAAAAAGACTACTTGGGAAATCAAGATCGCTTCTGATGGTACGGTAACCATTGATGGAAAAACAGTCACTACTTCCGATGATACGATCCAGTTGACTATTGAAAATCCTTTTGTTGAAGTTCCTGTAGCAGTACGTAAGTATGCGATGCAAGGGACGGACAAAGAGATAAATCTTAAAGGAGCAGCATTTTCCCTACAGAAAAAAGAAGCAAATGGTACTTATCAGCCAATTGACAGCCAAACAACGAATGAAAAAGGTCTTGCCAGTTTTGATTCACTCACACCTGGTAAATATCGAGTCGTTGAAACAGCTGGTCCTGCCGGATATGATACTTCGCCGGGAAATTATGAATTCCAAATCGATAAATATGGAAAAATCATTTACACGGGAAAAAATACCGAGATGACAAATAATGTATGGACGCTCACTCATCAAAATCGACTAAAAGCGTTTGATCTAACGGTACACAAAAAAGAAGACAACGGACAGACATTAAAAGGAGCAAAATTCAGACTGCAGGGACCAGAAATGGACTTAGAATCGCCAAAAGATGGACAAGAAACAGATACCTTTCTATTCGAAAATTTAAAACCTGGAACTTATACGCTGACCGAAACTTTTACACCAGAAGGATACCAAGGTCTAAAAGAGCCAGTTACTATAGTTATACACGAAGATGGGTCAATTCAAGTGGATGGACAAGATCATGAATCTGTTCTGTCACCAGGAGCCAAAAACAACCAGATTTCTTTAGACATCACGAATCAGGCAAAAGTACCATTACCTGAAACGGGAGGAATTGGCCGTTTAGGAATCTATCTAGTAGGGATGATTGGTTGTGCGTTTTCTATTTGGTATCTTTTTTTGAAAAAAGAAAGAGGGGGCAGCTAA
>ebpB_empB._EFAU004_00931
ATGAAAAAACTTGGTTGGCTTAGTATGTGTCTCTTCTTGTTACTATTTAAACCAGCTTTTACTCAGGTAGCAACAGAAACAGAAACAGAAATGGTTCAGATTACTTTACACAAATTGCTTTTCCCAAACGGGCAACTGCCGAAAAATCATCCAAATGACGGACAAGAAAAAGCTTTATTACAAACGTATCGAGGATTAAATGGTGTCACATTCCAAGTTTATGATGTCACAGATTCTTTTTACCATCTACGGGAAAAGGGCAAAACGGTAGAAGAAGCACAAGCAGAGATCGCAAAAAACGGTGCGTCTTCCGGTATGTTTACCGCAGAAGCAACAACTACAACTCTTAACAACGAAGATGGTATCGCTTCTTTTTCTCTGGCCGCTAAAGATCAAGAAAAAAGAGATAAAGCGTATCTTTTCATTGAATCCAAAGTACCAGAAGTCGTCAAAGAAAAGGCAGAGAATATGGTAGTTGTTCTTCCTGTACATGGACAAAACAATCAAAAACTTTCAACTATCCATTTGTATCCTAAAAATGAAGAAAACGACTACCCTGATCCACCTTTTGAGAAGGTATTAGAAGAGCCTAGAAATGATTTTACGATTGGTGAAAAAATCACTTATTCCTTGCATACGACAATTCCTGTAAATATCCTTGACTATCAAAAGTTCGAATTGTCAGATAGTGCGGATGAAGCATTAACGTTTTTACCTAATAGTTTAACGATTTCATCGAATGGAGAAAAGCTGACAGAAGGCTTTGTCATACACAAGAAACCTCACGGATTTGATGTTTTATTTTCGATCCCTTCGTTGGAAAAATATGCTGGAAAAAAACTGACCATTTCTTATCAGATGCAGCTAAGCAGTACAGCACAGGCGAACAAGGAAATCAACAACAACGGAACACTGGATTTTGGTTTTGGTGTCAGTACAAAGAAAGTCTCTGTATATACAGGGAGTAAGCAATTTGTCAAAATCGAGACAAATAAACCAGATAAACGATTAGCTGGCGCAGTATTCCTTATTAAAAACAAAGCAGGAAATTACCTCCAGCAAACAGCCAACGGATACAAGTGGACAAAGAACGAATCAGATGCGCTTCACCTGATTTCCGATAAAAATGGCGCTTTTTCAATTTCCGGGTTGAAAACAGGAAGTTATCGATTAAAAGAGATCGAAGCACCTTCTGGTTATATTTTAAGTGAAACAGAAATTCCGTTTACCATTTCAACTTTTCTTTCTGAGGATAAAGAGGCGGACAGTATATTGAAAGTAGTCAATAAAAAAGAAAATAGCCGTCCATTTCTTCCAAAAACAAACGAAACGAAAAATACACTTTTAGGCGTTGTTGGTATGGTATTCGCAAGCTTTGCAATCTGGTTGTTTATCAAAAAAAGAACAGGAGTGAAAAAATGA
>ebpC_empC._EFAU004_00932
ATGAAAAATCATAAAAAAATAAACGTTATGTTAGGAGTCCTTTTCCTTATTTTACCATTACTCACAAACAGCTTCGGCGCAAAAAAAGTGTTTGCAGAGGAGACAGCAGCTCAAGTCATCCTTCATAAAAAGAAAATGACTGATTTACCCGATCCTTTAATCCAAAACAGCGGGAAAGAAATGAGCGAATTCGATCAATACCAAGGATTAGCCGATATTTCATTTTCAGTTTATAACGTCACTCAAGAATTTTATGCGCAACGAGATAAAGGAGCGTCCGTGGATGCAGCAAAACAAGCAGTCCAGTCTTTGACTCCTGGTACACCAGTTGCTTCAGGAACGACAGATGCTGATGGAAATGTCACTTTATCTTTACCTAAAAAACAAAATGGGAAAGATGCAGTCTACACGATCAAAGAAGAACCAAAAGACGGAGTGTCAGCTGCCGCAAACATGGTTTTAGCTTTCCCTGTATATGAGATGATCAAACAAGCAGATGGCTCTTATAAATACGGGACAGAAGAACTAGATACTATCCATCTCTACCCTAAAAATACAGTCGGTAATGATGGAACGTTGAAAGTTACAAAAATCGGTACTGCCGAAAACGAAGCACTAAATGGAGCAGAATTTATTATTTCTAAAGAAGAAGGAACACCAAGCGTCAAAAAATACATCCAAAGTGTCACAGATGGATTGTACACTTGGACAACTGATCAAACCAAAGCCAAACATTTCATTACTGGTCATTCTTATGACATCGGCAACAATGACTTTGCCGAGGCATCTATTGAAAAAGGCCAGTTGATCGTTAATCATTTAGAAGTTGGAAAATATAATTTAGAAGAAGTAAAAGCTCCTGATAATGCGGAAATGATTGAAAAGCAAACAATCACGCCTTTTGAGATCCTGGCAAATAGCCAAACACCAGTAGAAAAGACCATCAAAAATGATACGTCTAAAGTTGATAAAACAACACCTCAATTGAATGGAAAAGATGTCGCAATCGGTGAAAAAATTCAATATGAGATTTCTGTCAATATCCCATTAGGTATCGCTGATAAAGAAGGAACGCAAAACAAGTACACAACATTCAAACTTATCGATACTCATGACGCTGCTTTAACATTTGATAATGATTCTTCAGGAACGTATGCTTATGCCTTATATGATGGAAATAAAGAAATCGACCCAGTAAATTATTCTGTCACTGAGCAAACAGACGGATTCACGGTTTCAGTTGATCCGAATTATATTCCTTCATTAACTCCTGGCGGTACATTGAAATTCGTTTACTATATGCATTTGAACGAAAAAGCAGATCCAACCAAAGGATTTTCTAACCAAGCAAATGTCGATAACGGGCATACAAATGATCAAACACCACCGTCAGTCGATGTCGTTACTGGGGGCAAACGATTTGTTAAAGTAGATGGTGACGTTACATCAGACCAAACACTTGCTGGAGCAGAATTCGTCGTTCGTGATCAAGATAGTGACACAGCGAAATATTTATCGATCGACCCATCCACAAAAGCCGTCAGCTGGGTATCGGCGAAAGAATCAGCAACGGTTTTTACAACCACAAGTAACGGTTTAATCGATGTGACAGGTCTAAAATATGGCACGTACTATCTGGAAGAAACGAAAGCGCCAGAAAAATATGTTCCATTAACAAACCGTGTAGCATTTACTATCGATGAACAATCTTATGTAACAGCAGGACAGTTGATTTCTCCTGAAAAAATACCAAATAAACACAAAGGTACACTTCCTTCAACAGGCGGTAAGGGAATCTATGTGTATATCGGTGCAGGAGTAGTCCTTCTACTGATTGCTGGACTGTACTTTGCTAGACGCAAGCACAGTCAGATTTAG
>ecbA._EFAU004_01867
ATGAAAAAGCCAAGATTTAAGAATTGGCGTTTGCTCGCAACACTGAGTCTATTATGCCAAACAATTGGTGGATCGCTTGGCCCAACGATTGCCTTTGCTGATGAAATTACTCATCCACAAACGGTAACTGTGGAATTGGATTTGGCTCACCAGTATGCTGTCGAAGGTACATTTAGCGATGGTCGTCCCATGTCAGAAGTTACCGTTCCGCACTATGCAGTTTACAATGGTGTGAAGCAAGATATTTTCTGTATTGAGCCAGGGGTGCCGATTTACAATGAGTTCACTCCTGGTTATGAGAAAAATCCATTGCCTGATATGTCGGAGAAAGCGAAATTAGTTTCCGTTTTATGGAAGGAAGCTGGTACGGATGTGGATACACATATTGTGGCCCAGAAGATGATTTGGCAAGAAGTTAATGGCTACACGCTTCACTCAATTAAACGTTCTGATGGTAGTGCAGTAAATATCGCAGCCATTGAGTCAAAAATCAATCAAGCCATTGCGGATTATCAAAAGAAACCAAGCTTCCATAACTCCACAGTGAAAACCGTGTTAGGTCAATCGACTACTGTGACAGATACGAACGGCTTGAATTTATCGGAGTTTGATGAAGTTGTCGAGAATATCGCAAATATTGATTATCGTGTGAACGGCAATCAACTAGTGATTACTCCAAATGCCAATTCAAAAGAGAGTGGTGAATTAACCCTAAAGAAGTCAGCTAATACAGGAACACCGGTAGCTTATAAAATGGCTGGTCAACAAACTTTGATGGCGGGGGCAATTGATAAGCCCAATACCTACACAATCAAAATTGATGTGGAAACTGAGGGTTCTTTGAAGATTAAAAAAGTCGATAAAGAAACAGGAAATGTTGTACCGGGAACCGTTTTCCATTTAGACTTTGGAAAAACATTACCTGCAAAAGACGTGACCACCGATAAAGAAGGCATTGCGACATTGGATGAGATTCCTCATGGCGCGAAAGTAACCATTACTGAAAAATCAGTGCCAGCTCCTTATACGATTGACACTACACCAATCACCGCAACCATTAAATCTGGTGAGACTATTTCTGTGACTTCAAAAAATACTCGCGAAAAAGGTCAAATCATTTTGAATAAAATGGGGGTGGAAACAGGAACTGATCTTTGGAACGACAAATACTCATTAGCCGGAAATACGTTTGCCATTCGCAAAGACAGTCCAACCGGTGAAATTGTCCAAGAAATGACCACGGATGAAAAAGGTCATGCGGAAACACCAAAAGAGATTGCCAATGCGTTGGAATTGGGAACCTATTATGTGACCGAAACCAAAGCTAGTAATGGCTTTGTGAATACCTTTAAACCAGTAAAAGTCGAATTGAACTATGTCAATCAAACCGTGGCTCTTGTTACCAGTAACGTAAAAGGGCAAAACCAAGAAATCACTGGTGAAACCACTTTGACAAAAGAAGACAAAGATACCGGTAATGAAACTCAAGGTAAAGCTGAGTTTAAAGGAGCTGAATATACTCTCTTTACTGCAAAAGATGGTCAAGCGGTCAAATGGAGTGAGGCTTTTAAACCAGAGTTAGTGAAGGGAACGAAAGCTTCTGATGAAACGGTGACTTTGACTTTAGATGAAAAGAATCAAGTTGCTGTTAAACACTTAGCGATTAATGAGTATTACTGGCAAGAAACCAAAGCACCTGAAGGATATACCTTGGATGAAACAAAGTACCCTGTTTCCATCAAAAAGGTGGATGATAACGAAAAAAATGCCGTGATTACCCGAGATGTTACGGCAAAAGAACAAGTCATTCGCTTTGGCTTTGATTTCTTTAAATTTGCTGGATCAGCTGCTGGGACTGCCGAAACTGGCTTCAATGATCTGACCTTTAAAGTATCGCCATTGGAAGGAACCAGTGAGATTACAGGTGCCGAAGATGAAGCAATTACAGCTTATAACGAGCAACTAGGTTTTGATGGCTATGGCAAGTTTGAAAATCTTCCTTATGGGGATTATTTACTTGAAGAAGTAGAGGCTCCAGAAGGATTTCAAAAAATTACGCCATTAGAAATCCGTTCTACTTTTAAAGAAAATAAAGCGGATTACACTAAGAGTGAATACATTTTTACGATTACCGAAAAAGGACAAAAACAACCAATTAAAACGGTGACCGTTCCTTACGAGAAACTGACGAATAAAGCATTTTCTGTTAGCTTGAATCGTTTGATGCTCTATGATTTACCTGAAGAAGAAGATAGCTTAACTTCTCTTGGGACTTGGAAAGACGGAGGCAAAGAATTGACAGACCTTGATTCTACCGAGCTAGTTGATAAATTGAGCTATAACTTGCATGAAATCAAAGAAGACTGGTATGTGGTAGCGCAAGCCATTGATGTGGAAGCGACAAAAGCTGCCCAAGAAAAAGATGAAAAAGCCAAACCAGTGGTAATTGCCGAAACAACCGCAACGTTGGCGAATAAAGAGAAAACAGGAACTTGGAAAATTTTGCATAAATTAACCGCAGAACAAGTTTTGGATAAAACCATCGTCTTATTCAACTATGTGTATGAAAACAAGAAACCCTATGAAGCAGGTGATGATCCAGTAGCGAAAGATGCTAGCTTGAACAATCAAGCCCAAACTGTCAATTGTACGGTGGAACGCCATGTTTCCATCCAAACAAAAGCCCACCTAGAAGATGGTTCGCAAACCTTTACTCATGGGGATGTGGTGGATATGTTCGATGATGTGTCGATTACCCATGATGTACTGGATGGCTCAAAAGAAGCTTTTGAAACAATTCTGTATGCATTACTTCCGGATAATACGACCAAAGAAATTTGGAAATCTGGCAAAATTGATTATGAAGTGAATGACAAAGAATTCACTAAAACCGTACTTGCGGAAAAAGTGGACACAAGTAAATATCCAGAAGGTACAAGTTTTACCTTCAAAGAAATTAACTATGGCAAAGACGGAAACATCAATGGGAAACACAATGAGGATCTAAAAGAAAAAACTCAAACTTTAACACCTAAAAAAGTTCCGACAACACCAAGTGCACCAGAACAACCGGAAATACCAACTGTTCCAAGTGACTCTCAAGAATCTAGTCCTACAGTAAAGACATTCCCACAAACAGGGGAGAAAAATTCTAATGTTCTGCTGTTTATTGGGTTTACCTTGATCTTTGCGACTGCTGGGTATTATTTCTGGAATCGCCGAAACTAA
>efaA._EFAU004_00491
ATGAAAACAAAAAAATCACTCTTTTTAATCTTGGCAGTTAGTTTCTTGGTATTAGCCGGTTGCGGAAAGCAGGCTTCTGACCAAGCGGATGAAGGAAGTAAAGAAAAGTTGTCAGTCGTGGCTACCAATTCGATCTTGGCGGACATGGCAAAAGAGGTCGGAACAGATCAAATAGATATCCACAGTATCGTACCAGTCGGAACAGATCCGCATGAATATGAAGTACTACCAGAAGACATCAAAAAGGCAAGCGATGCAGATGTTATTTTATACAACGGTTTGAATCTTGAAACAGGTAACAGCTGGTTCGATAACTTGATGGAAACGGCTAAAAAAGAAGAAGGAAAAGATTATTTTGCAGTTAGCAAAAATGTAGAACCTCTTTATTTAACTAGCGGTGAAGAACATACAAAAGCAGATCCCCATGCTTGGCTAGACCTATCTAACGGAATAAAATATGTGGAGGAAATCGCACGTATATTCTCTGAAAAAGATGCAGAAAATGCGACACTCTATAAAAAAAATGCAGAAGCATATGTGGAAAAACTAAAAGAATTAGATACACAAGCGAAGGAAAGTTTTGCTTCTATCGAAGAGAACAAAAAATTATTAGTAACAAGTGAAGGGGCATTCAAGTATTTTTCACGAGCATATGATTTGCCAGCAGCTTATATATGGGAGATCAATACAGAAAGTCAAGGTACGCCTGATCAAATGAAAGCGATCATTGATCAGATAAGAGCAAAAGAAGTACCGGTTTTATTCGTGGAAACCAGTGTAGACTCAAGAAGCATGGAACGGGTAGCAAAAGAAACGGGTTTGAAAATCTATGATAAACTGTTCACTGATTCCATAGCAAAAGAAGGAGAACAAGGAGATTCTTACTATCAGATGATGAAATGGAATATTGAAACGATCCATGAAGGTTTGTCACAAACAAAAGAAAGCTGA
>esp_1._EFAU004_02750
ATGGTTAGCAAGAATAATAAGAGAGTATTTCTAGAAAAAACAAAGAAACGAGTATTGAAGTACAGTATCAAAAAATTAAGTGTTGGGGTTGCATCTGTTTTGATTGGTGTTGGTCTTGTCTTGGGAACAACTGAACTAGTTAAAGCACAAGATGAAATTTCTCCAAGCAGCCCACTTGAAACAGCGATAAGCTCCGTACAAGTAGGTGACAAAGTAGCTTCGGGGAATACTTTTCAGGAGAATCCTGGTTATACGAAAAATTATAACTTTTCGGATTTACAATTTAGTCCTCAAGAACTAACTGGAGACACACTAAAAGGCAATACAATTGGATTTGAAGTTTACGGAAAACATAATATTGCAGCATCAACTAAAAACTGGGAAATCCGTCTTCAATTAGATGAACGATTAGCTAAATATGTAGAAAAAATTCAGGTCGATCCAAAGAAAGGAATTGGATCTTCTAGACGGACCTTTGTAAGAATTAATGATTCGCTGGGTAGACCTACAAATATTTGGAAGGTCAATTATATTCGTGCAAGTGATGGATTATTTGCTGGGGCAGAAACAACCGATACGCAAACCGCTCCTAATGGGGTAATTACGTTTGAAAAGAGCCTAGATGAAATTTTTAAAGAGATAGGCATAGACAATCTCAAGACCGATCGTTTAATGTATCGAATCTACTTGGTAAGTCATCAAGACGATGATAAAATTGTACCGGGTATTGATAGTACGGGCTACTTTTTAACAGATTCAGATGATTTCTATAATAGCTTAGATGTATCTGAAAATAATCCTGACCAGTTTAAACATGGATCAGTAAGTGCAAAATATGAGAAACCTAATACTCAAACAAAAGATGGTTCAGGATCCACAGGTGCTAATGGAGCTATAATCTTAGATCATAAGTTAACGAAAAATTATAATTTCTCATATTCATCTTCCGCAAAGGGCACGCCTTGGTATGCTAATTACAAAATTGATGAACGATTAGTTCCATATGTAGCGGGTATACAGATGCACATGGTTCAGGCTGACAAAGTAACATATGATGTTTCGTTTGAATCCGGAACAAAAGTAGCTGATTTAGCAATCGAGCGACGGGAAGGTCATGAAAATTATGGCATAGGTTCAATAACTAATAATGATTTAACTAAACTTATCGATTTTGCTAATGCAAGTCCACGTCCAGTCGTTATTCGATATGTTTTACAATTGACTAAGCCATTAGATGAAATCTTAGAAGATATGAAAGCAACAGCACAAGTTGAAGAAAATAAACCATTTGGTGAAGATTTCATCTTTGATTCTTGGTTGTCGGATACGAATAAAAAATTAATCCAGAACACTTATGGAACAGGTTATTATTATTTGCAAGATATTGATGGTGATGGAAACCCTGACGATAAAGAAGAGAGCGGAGACACGAATCCATATATCGGGAAACCTGAATTAGAAGAAGTATATGATGTTGACACAACAGTTAAGGGGAAAGTATTCATCCACGAGTTAGCGGGAACAGGTCACAAAGCCCAACTTGTTGATAAAGAAGGTACTGTATTAGCAGAAAAAACTATCGCTCCAAATGAAAAAGATGGGGCTCCAATTTCAGATACTGTAGAATTTGAATTTACGGGTGTAGATTCAAGTAAATTAATCGCGAAAGATGAATTAAAAATCCAAATCGTTTCTCCAGGTTTTGATAAACCAGAAGAAGGTTCAACCGTTATTAAGGAATCACCAAAAGCGGTTGATAAACAAACCGTGGTAGTTGGATTTAAACCAGATGCTAAAGAATCAATTCGGAATAATAAAAACTTACCTGAAGATGCAGAGTATTCATGGAAAACAGAGCCTGATACTTCTAACGTTACTGATAGTACGAAAGGTATTGTAACTGTTAAGATCGGAAATCGAACTTTCGACGTGGATGTAGAGTTTGCTGTAAAAGCTTCTCAAGCTATGGAAAATGATGCAACATACGTACCTATAACAACAACTCCAGAAACGACAGTTCAAAGTGGAAAACCTACATTTGATAAACCAGATGTTCCTTTAGCTAAAGATGCCTTTTCAATTTCAGATGTCTATAATAAGGACTTCGGTAATGCAAGTGTTGATGCAAACACTGGTATTGTTACATTCACTCCAGCTAAAGGTGTAGGAGAATCGGAGCCGATTACTGGAACAATTCCTATTAAAATTGTTTACCAAGATGGTTCTGTAGGCACGACCGATTTAGCAGTAACTGTAAGTAAAGATATTTATGAAAATCCAGGAGAAAACATTCCTGCAGGCTACCACAAAGTAACCTTCACCGCAGGGGAAGGAACAAGTATTGAAAGTGGAACAACAGTCTTTGCAGTGAAAGACGGCGTAAGCTTGCCAGAAGATAAACTTCCAGTGTTGAAAGCAAAAGATGGTTATACAGATGCGAAATGGCCAGAAGAAGCAACTCAACCAATTACAGCAGATGATACAGAATTTGTATCAAGTGCAACAAAATTGGATGATATCATTGAAAACCCAGGGGATAACATTCCGGCTGGCTATCATAAAGTAACCTTTACTGCAGGAGAAGGAACAAGTATTGAAAGTGGAACAACAGTCTTTGCAGTGAAAGACGGCGTAAGCTTACCAGAAGATAAACTTCCAGTGTTGAAAGCAAAAGATGGTTATACAGATGCGAAATGGCCAGAAGAAGCAACTCAACCAATTACAGCAGATGATACAGAATTTGTATCAAGTGCAACAAAATTGGATGATATCATTGAAAATCCAGGAGAAAACATTCCTGCAGGCTACCACAAAGTAACCTTCACCGCAGGAGAAGGAACAAGTATTGAAAGTGGAACAACAGTCTTTGCAGTGAAAGACGGCGTAAGCTTACCAGAAGATAAACTTCCAGTGTTGAAAGCAAAAGATGGTTATACAGATGCGAAATGGCCAGAGGAAGCAACTCAACCAATTACAGCAGATGATACAGAATTTGTATCAAGTGCAACAAAACTGGATGATAAATCTGACGCTGACAAATATAATCCTGAAGGTCAAAAAGTGACTACAGAATTGAATAAGGAACCAGACGCATTTGAGGGAATTAAGAACAAAGAAGATTTACCAAAAGATACTAAGTATACTTGGAAAGAAAAAGTAGATGTTAGCGCAGCTGGAAATAAAAAAGGGACTGTTGTAGTGACATATCCAGATGGATCATCTGATGAAGTTGAAGTAGATGTTACAGTGACAGACAATCGTTCTGACGCCGATAAATATGAGCCAACAGTAGAAGGCGAAAAAGTAGAAGTTGGAGGCACAGTAGATCTAACAGATAATGTAACCAACCTACCAACATTACCAGAAGGAACAACAGTAACAGATGTCACTCCTGGTGGTACGATTGATACCAACACACCAGGTAATTACGAAGGGGTTATCGAAGTAACGTATCCAGATGGTACGAAAGATACAGTGAAAGTTCCAGTAGAAGTGACAGACAATCGTTCCGATGCCGATAAATATGAACCAACAGTAGAAGGCGAAAAAGTAGAAGTTGGGGGCACAGTAGATCTAACAGATAATGTAACCAACCTACCAACATTACCAGAAGGAACAACAGTAACAGATGTTACTCCCGGCGGTACAATTGATACCAACACACCAGGTAATTACGAAGGTGTCATTGAAGTAACGTATCCAGACGGTACGAAAGATACGGTGAAAGTTCCAGTAGAAGTGACAGACAATCGTTCTGACGCCGATAAATATGAACCAACAGTAGAAGGCGAAAAAGTAGAAATTGGAGGCACAGTAGATTTAACAGATAATGTTACTAACTTGCCAGCGTTACCAGAAGGAACAACAGTAACAGATGTTACTCCCGGCGGTACAATTGATACCAACACACCAGGCAATTATGAAGGTGTCATTGAAGTAACGTATCCAGACGGTACGAAAGATACGGTGAAAGTTCCAGTAGAAGTGACAGACAATCGTTCTAATGCAGATAAATACAATCCTGAAGGACAAAAAGTGACTACAGACTTAAATAAAGAGCCAGATGCATCTGAGGGAATTAAGAACAAAGAAGATTTACCAAAAGGAACTACTTATGCTTGGAAAGAGAAAGTAGATGTTAGCACAGCTGGAAATAAAAAAGGTACTATTGTAGTGACATATCCAGATGGATCATCTGATGAAGTTGAAGTAGACGTTACAGTGACAGATACTCGTTCCGATGCAGATAAATATAATCCTGAAGGACAAAAAGTGACTACAGACTTAAATAAAGAGCCAGATGCATCTGAGGGAATTAAGAACAAAGAAGATCTACCAAAAGGAACTACTTATACTTGGAAAGAAAAAGTAGATGTTAGTACAGCTGGAAACAAAAAAGGTACTGTAGTAGTAACATATCCAGATGGATCTAAAGAAGAAGTAGAAGTTACTATTTCTGTAGTAGATAAAAAAGCACCGAATAAACCTCAAGTTGATCCTATTACAGAGGGTGACCAAATTGTTACTGGTAAAACTGAACCAAATGCAGAGGTGACAGTTACATTACCAGACGGAAGTCAACACCATGGGACAGCTGATAAAAATGGTAATTTTACAGTTAAAGTTCCTAAATTAGAGGCAGGGACAAAAGTGATAGTAACTGCAACTGATGAATCTGGTAATACTAGTGAACCTACTAATGTAGTTGTTTCTTCCAACAAAAAAGACAGTGGAAAAAACGGTAGTAAAGGTAGTAAGACTGACAATCAAGGTAGCAACAGCAATCAAGACAAAAATAGAGGCAAAAGCCAGTCCTCAAAAGTTTTTCCTAAGACGGGAGAGAGTGACAGTAATATCTTTACTATTAGCGGTGGTTTAATACTGTTAGGAACGTTAGGATTATTAGGGTATAAAAATCGAAAAAAAGAGAATGAATAG
>esp_2._EFAU085_02821
ATGGTTAGCAAGAATAATAAGAGAGTATTTCTAGAAAAAACAAAGAAACGAGTATTGAAGTACAGTATCAAAAAATTAAGTGTTGGGGTTGCATCTGTTTTGGTTGGTGTTGGTCTTGTCTTGGGAACAACTGAACTAGTTCAAGCACAAGATGAAATTTCTCCAAGCACCCCACTTGAAACAGCGATAAGCTCCGTACAAGTAGGTGACAAAGTAGCTTCGGGGAATACTTTTCAGGAGAATCCTGGTTATACGAAAAATTATAACTTTTCGGATTTACAATTTAGTCCTCAAGAACTAACTGGAGACACACTAAAAGGCAATACAATTGGATTTGAAGTTTACGGAAAACATAATATTGCAGCATCAACTAAAAACTGGGAAATCCGTCTTCAATTAGATGAACGATTAGCTAAATATGTAGAAAAAATTCAGGTCGATCCAAAGAAAGGAATTGGATCTTCTAGACGGACCTTTGTAAGAATTAATGATTCGCTGGGTAGACCTACAAATATTTGGAAGGTCAATTATATTCGTGCAAGTGATGGATTATTTGCTGGGGCTGAAACAACTGATACACAAACTGCTCCTAATGGGGTAATTACGTTTGAAAAGAGCTTAGATGAAATTTTTAAAGAGATAGGCATAGACAATCTCAAGACCGATCGTTTAATGTATCGAATCTACTTGGTAAGTCATCAAGACGATGATAAAATTGTACCAGGTATTGATAGTACGGGCTACTTTTTAACAGATTCAGATGATTTCTATAATAGCTTAGATGTATCTGAAAATAATCCTGACCAGTTTAAACATGGATCAGTAAGTGCAAAATATGAGGAACCTAATACTCAAACAAAAGATGGTTCAGGATCCACAGGTGCTAATGGAGCTATAATCTTAGATCATAAGTTAACGAAAAATTATAATTTCTCATATTCAGCTTCCGCAAAGGGCACGCCTTGGTATGCTAATTACAAAATTGATGAACGATTAGTTCCATATGTAGCGGGTATACAGATGCACATGGTTCAGGCTGACAAAGTAACATATGATGTTTCTTTTGAATCAGGGAAAAAAGTGGCTGATTTAGCAATTGAACGGCGCAAAGATCATGAAAATTATGGTGTAGGTTCAATTACTGATAATGATCTTACCAAACTTATTGATTTTGCTAATGCAAGTCCACGTCCAGTCGTTATTCGATATGTTTTACAATTGACTAAGCCATTAGATGAAATCTTAGAAGATATGAAAGCAACAGCACAAGTTGAAGAAAATAAACCATTTGGTGAAGATTTCATCTTTGATTCTTGGTTGTCGGATACGAATAAAAAATTAATCCAGAACACTTATGGAACAGGTTATTATTATTTGCAAGATATTGATGGTGATGGAAACCCTGACGATAAAGAAGAGAGCGGAGACACGAATCCATATATCGGGAAACCTGAATTAGAAGAAGTATATGATGTTGACACAACAGTTAAGGGGAAAGTATTCATCCACGAGTTAGCGGGAACAGGTCACAAAGCCCAACTTGTTGATAAAGAAGGTACTGTATTAGCAGAAAAAACTATCGCTCCAAATGAAAAAGATGGGGCTCCAATTTCAGATACTGTAGAATTTGAATTTACGGGTGTAGATTCAAGTAAATTAATCGCGAAAGATGAATTAAAAATCCAAATCGTTTCTCCAGGTTTTGATAAACCAGAAGAAGGTTCAACCGTTATTAAGGAATCACCAAAAGCGGTTGATAAACAAACCGTGGTAGTTGGATTTAAACCAGATGCTAAAGAATCAATTCGGAATAATAAAAACTTACCTGAAGATGCAGAGTATTCATGGAAAACAGAGCCTGATACTTCTAACGTTACTGATAGTACGAAAGGTATTGTAACTGTTAAGATCGGAAATCGAACTTTCGACGTGGATGTAGAGTTTGCTGTAAAAGCTTCTCAAGCTATGGAAAATGATGCAACATACGTACCTATAACAACAACTCCAGAAACGACAGTTCAAAGTGGAAAACCTACATTTGATAAACCAGATGTTCCTTTAGCTAAAGATGCCTTTTCAATTTTAGATGTCTATAATAAGGACTTCGGTAATGCAAGTGTTGATGCAAATACTGGTATTGTTACATTCACTCCAGCTAAAGGTGTAGGAGAATCGGAGCCGATTACTGGAACAATTCCTATTAAAATTGTTTACCAAGATGGTTCTGTAGGCACGACCGATTTAGCAGTAACTGTAAGTAAAGATATTTATGAAAATCCAGGAGAAAACATTCCTGCAGGCTACCACAAAGTGACCTTCACCGCAGGGGAAGGAACAAGTATTGAAAGTGGAACAACGGTCTTTGCAGTGAAAGATGGCGTAAGCTTACCAGAAGATAAACTTCCAGTGTTGAAAGCAAAAGATGGTTATACAGATGCGAAATGGCCAGAAGAAGCAACTCAACCAATTACAGCAGATGATACAGAATTTGTATCAAGTGCAACAAAACTGGATGATATCATTGAAAATCCAGGAGAAAACATTCCTGCAGGCTACCACAAAGTAATCTTCACCACAGGGGAAGGAACAAGTATTGAAAGTGGAACAACGGTCTTTGCAGTGAAAGATGGCGTAAGCTTACCAGAAGATAAACTTCCAGTGTTGAAAGCAAAAGATGGTTATACAGATGCGAAATGGCCAGAAGAAGCAACTCAACCAATTACAGCAGATGATACAGAATTTGTATCAAGTGCAACAAAACTGGATGATATCATTGAAAATCCAGGAGAAAACATTCCTGCAGGCTACCACAAAGTAATCTTCACCGCAGGGGAAGGAACAAGTATTGAAAGTGGAACAACGGTCTTTGCAGTGAAAGACGGCGTAAGCTTACCAGAAGATAAACTTCCAGTGTTGAAAGCAAAAGATGGTTATACAGATGCGAAATGGCCAGAAGAAGCAACTCAACCAATTACAGCAGATGATACAGAATTTGTATCAAGTGCAACAAAACTGGATGATAAATCTGACGCTGACAAATATAATCCTGAAGGTCAAAAAGTGACTACAGAATTGAATAAGGAACCAGACGCATCTGAGGGAATTAAGAGCAAAGAAGATTTACCAAAAGATACTAAGTATACTTGGAAAGAAAAAGTAGATGTTAGCGCAGCTGGAAATAAAAAAGGGACTGTTGTAGTGACATATCCAGATGGATCATCTGATGAAGTTGAAGTAGATGTTACAGTGACAGACAATCGTTCTGACGCCGATAAATATGAGCCAACAGTAGAAGGCGAAAAAGTAGAAGTTGGAGGCACAGTAGATCTAACAGATAATGTTACTAACTTGCCAACATTACCAGAAGGAACAACAGTAACAGATGTCACTCCTGATGGTACGATTGATACCAACACACCAGGTAATTACGAAGGGGTTATCGAAGTAACGTATCCAGATGGTACGAAAGATACAGTGAAAGTTCCAGTAGAAGTGACAGACAATCGTTCTGATGCCGATAAATATACACCAATGGTAGAAGGTGAAAAAGTAGAAGTTGGAGGCACAGTAGATCTAACAGATAATGTTACTAACTTGCCAACATTACCAGAAGGAACAACAGTAACAGATGTCACTCCTGATGGTACGATTGATACCAACACACCAGGTAATTACGAAGGGGTTATCGAAGTAACGTATCCAGATGGTACGAAAGATACAGTGAAAGTTCCAGTAGAAGTGACAGACAATCGTTCTGATGCCGATAAATATACACCAATGGTAGAAGGTGAAAAAGTAGAAGTTGGAGGCACAGTAGATCTAACAGATAATGTTACTAACTTGCCAACATTACCAGAAGGAACAACAGTAACAGATGTCACTCCTGGTGGTACGATTGATACCAACACACCAGGTAATTACGAAGGGGTTATCGAAGTAACGTATCCAGATGGTACGAAAGATACAGTGAAAGTTCCAGTAGAAGTGACAGACAATCGTTCCGATGCCGATAAATATGAACCAACAGTAGAAGGCGAAAAAGTAGAAGTTGGAGGCACAGTAGATCTAACAGATAATGTTACTAACTTGCCAACATTACCAGAAGGAACAACAGTAACAGATGTCACTCCTGGTGGTACGATTGATACCAACACACCAGGTAATTACGAAGGGGTTATCGAAGTAACGTATCCAGATGGTACGAAAGATACAGTGAAAGTTCCAGTAGAAGTGACAGACAATCGTTCTGATGCCGATAAATATACACCAATGGTAGAAGGTGAAAAAGTAGAAGTTGGAGGCACAGTAGATCTAACAGATAATGTTACTAACTTGCCAACATTACCAGAAGGAACAACAGTAACAGATGTCACTCCTGATGGTACGATTGATACCAACACACCAGGTAATTACGAAGGGGTTATCGAAGTAACGTATCCAGATGGTACGAAAGATACAGTGAAAGTTCCAGTAGAAGTGACAGACAATCGTTCCGATGCCGATAAATACAATCCTGAAGGACAAAAAGTGACTACAGACTTAAATAAAGAGCCAGACGCATCTGAGGGAATTAAGAACAAAGAAGATCTACCAAAAGGAACTACTTATACTTGGAAAGAGAAAGTAGATGTTAGTACAGCTGGAAACAAAAAAGGGATTGTAGTAGTAACATATCCAGATGGATCTAAAGAAGAAGTAGAGGTTACTATTTCTGTAGAAGATAAAAAAGCACCGAATAAACCTCAAGTTGATCCTATTACAGAGGGTGACCAAATTGTTACTGGTAAAACTGAACCAAATGCAGAGGTGACAGTTACATTACCAAACGGGAGTCAATACCATGGGACAGCTGATAAAAATGGTAATTTTACAGTTAAAGTTCCTAAATTAGAGGCAGGAACAAAAGTGATAGTAACTGCAACTGATGAATCTGGTAATACTAGTGAACCTACTAATGTAGTTGTTTCTTCAAACGAAAAAGACAGTGAAAAAGCCGTTAGTAAAGATAATAAGACTGACAATCAAGGTAGCAAGCAAAACAAAAATAGAGGCAAAAGCAGTCCTCAAAAGCAGTCCTCAAAAGCTTATCCTAAGACGGGAGAGATTGATAGTAATATCTTTACTATTAGTGGTGGTTTAATCCTGTTAGGAACTTTAGGGTTATTAGGGTATAAAAATCGAAAAAAAGAGAATGAATAG
>scm_1._EFAU004_02838
ATGAAAAAAAGGGCAAGTTTACTAGTCCTAGTTGCTTTGTTGTTCAATATCTTTTCGTATGGTGTGGCCGTTTCAGCGGAAACATACATTCCTAAAGACCCTGGGAATATTTATAATGATCTAACTGGTAACTATGGCTTGTTAGGAATTGCTAGTCAATTCCACGTATTTGCTAAAAATAAGACAACTGTGAATGCACATACAGACGGAAATATAGCAACACATGAACTTGATGCAAAAAATAATTTTGGTACAGAGCTTCATGAAGGTTTATTGAACCAAGAAATAAATTATATACAAAAAACTGATTCTTTCGCTAATTCTTCAGGCATACCTACAGGTAGCACAAGAATGAATAAATTTGTCGTTGGCAGTAACGTGGATGTAGCACTTCAAGATGGTCATCCTACAGTCAATGGATCCAGGCTTGATCACTTAACTCCAGATGATTTTTATAAAGATCGTGCTGGGCATGAATATATTGATTTCGAGCAGGAATTTGCTAAATTGAATGTAGCAGCAAATGATCTTGCAACGATCACTCCAGCTAAAACATATACTGCTGCAGATTTTCCAGACATGAACAATCGGACAATCGATTTAACTGATTTATCAGATACCGGGTTTTTATTGGTAAATATCGATGCAGAAGTGTTAACGATGAATACGCCACTTCAAATCATTAATCCAAATGATCAAGTAGTTGTATTTAATGTCATCAACAGTTCTTCTGCATTGAACGTACAGTCACCAATCAAATACAATGATCGTTCAAATCATGAAACAGAAGATTTTTCGGATGCGAATATCTCTTGGAATTTTGGAAATGAGATGACTGATTTGACAATCAGTGCTCCTTTTCAAGGAACAATCCTTGCGCCTAATGCTACTATCCGCATTACTCAAAACCAAGACGGAACGATTATAGGAACAAATGTGATTTTAGATGCAGCTACCAATCGTTGGGATCCTAACGAAATATTTATCAGCGACAATGGTACAGATACGACAGACACAAGCGACAGTACAGATACATCTACCACAAGTGATAGCTCAGATTCATCAACTTCAAGCGACAGTACAGATACTACCTCTACCACAAGTGATAGCACGGATACATCAGCTTCAAGCGACAGTACAGATACTACCTCTACCACAAGTGATAGCACGGACACATCAGCTTCAAGTGACAGTACAGATACTACCTCTACCACAAGTGACAGCACGGACACGTCAGCTTCAAGCGACAGTACAGATACTACCTCTACCACAAGTGATAGCACGGATACATCAGCTTCAAGCGACAGTACAGATACTACCTCTACCACAAGTGATAGCACGGACACATCAGCTTCAAGTGACAGTACAGATACTACCTCTACCACAAGTGACAGCACGGACACGTCAGCTTCAAGCGACAGTACAGATACTACCTCTACCACAAGTGATAGCACGGACACATCAGCTTCAAGTGACAGTACAGATACTACCTCTACCACAAGTGATAGCACGGACACGTCAGCTTCAAGCGACAGTACGGATACATCTACCACAACAAGTGATAGCACGGACACGTCAGCTTCAAGTGACAGTACAGATACTACCTCTACCACAAGTGATAGCTCAGATTCATCTACCACTACAAGTGATAGCACGGACACGTCAGCTTCAAGTGACAGTACAGATACATCCTCTACCACAAGTGATAGCTCAGATTCATCAACTTCAAGCGATAGTACAGACACGTCGTCTACCACAAGCGATACACGTCATGCAAGTGTCTCCTTCTCAAAAACAAGTTCGGATAACAGGACGAACTTTAACTTAACTAATAAAACAAGCAATGACAATGGAAACAAATCAAAAAGAGCACTTCCTAAAACTGGAAGTCAATCGAATAATTGGATAACACTCGCAGGCGTTATATTACTTGTAATCGGTTTAAGAATCACTTTTATGAGTTATAAGAAATCGAAAAGGTAA
>scm_2._EFAU085_02896
ATGAAAAAAAGGGCAAGTTTACTAGTCCTAGTTGCTTTGTTGTTCAATATCTTTTCGTATGGTGTGGCCGTTTCAGCGGAAACATACATTCCTAAAGACCCTGGGAATATTTATAATGATCTAACTGGTAACTATGGCTTGTTAGGAATTGCTAGTCAATTCCACGTATTTGCTAAAAATAAGACAACTGTGAATGCACATACAGACGGAAATATAGCAACACATGAACTTGATGCAAAAAATAATTTTGGTACAGAGCTTCATGAAGGTTTATTGAACCAAGAAATAAATTATATACAAAAAACTGATTCTTTCGCTAATTCTTCAGGCATACCTACAGGTAGCACAAGAATGAATAAATTTGTCGTTGGCAGTAACGTGGATGTAGCACTTCAAGATGGTCATCCTACAGTCAATGGATCCAGGCTTGATCACTTAACTCCAGATGATTTTTATAAAGATCGTGCTGGGCATGAATATATTGATTTCGAGCAGGAATTTGCTAAATTGAATGTAGCAGCAAATGATCTTGCAACGATCACTCCAGCTAAAACATATACTGCTGCAGATTTTCCAGACATGAACAATCGGACAATCGATTTAACTGATTTATCAGATACCGGGTTTTTATTGGTAAATATCGATGCAGAAGTGTTAACGATGAATACGCCACTTCAAATCATTAATCCAAATGATCAAGTAGTTGTATTTAATGTCATCAACAGTTCTTCTGCATTGAACGTACAGTCACCAATCAAATACAATGATCGTTCAAATCATGAAACAGAAGATTTTTCGGATGCGAATATCTCTTGGAATTTTGGAAATGAGATGACTGATTTGACAATCAGTGCTCCTTTTCAAGGAACAATCCTTGCGCCTAATGCTACTATCCGCATTACTCAAAACCAAGACGGAACGATTATAGGAACAAATGTGATTTTAGATGCAGCTACCAATCGTTGGGATCCTAACGAAATATTTATCAGCGACAATGGTACAGATACGACAGACACAAGCGACAGTACAGATACATCTACCACAAGTGATAGCTCAGATTCATCAACTTCAAGCGACAGTACAGATACTACCTCTACCACAAGTGATAGCACGGATACATCAGCTTCAAGCGACAGTACAGATACTACCTCTACCACAAGTGATAGCACGGACACATCAGCTTCAAGTGACAGTACAGATACTACCTCTACCACAAGTGACAGCACGGACACGTCAGCTTCAAGCGACAGTACAGATACTACCTCTACCACAAGTGATAGCACGGACACATCAGCTTCAAGTGACAGTACAGATACTACCTCTACCACAAGTGACAGCACGGACACGTCAGCTTCAAGCGACAGTACGGATACATCTACCACAACAAGTGATAGCACGGACACGTCAGCTTCAAGTGACAGTACAGATACTACCTCTACCACAAGTGATAGCTCAGATTCATCTACCACTACAAGTGATAGCACGGACACGTCAGCTTCAAGTGACAGTACAGATACATCCTCTACCACAAGTGATAGCTCAGATTCATCAACTTCAAGCGATAGTACAGACACGTCGTCTACCACAAGCGATACACGTCATGCAAGTGTCTCCTTCTCAAAAACAAGTTCGGATAACAGGACGAACTTTAACTTAACTAATAAAACAAGCAATGACAATGGAAACAAATCAAAAAGAGCACTTCCTAAAACTGGAAGTCAATCGAATAATTGGATAACACTCGCAGGCGTTATATTACTTGTAATCGGTTTAAGAATCACTTTTATGAGTTATAAGAAATCGAAAAGGTAA
>sgrA._EFAU004_01513
ATGAAGAAAACAGCGACCGTATTATTTGTTATTCTTGGGCTGAGTATAATTGCAGCAATGATTGGAATCAGTACTTCTGCAAATGAACGGGCAAATGAGAATCTTTCATTTACTGTGAAAACTGATCGGATTGTTTATGACATGACACAACAAGTCATTACTATTCCAGTCAAACCAAACAAAAGCGTGAATGCTAGTGATGTACATGCTGTTCTAACATATGGTTGGGATGGTAATGGAAGTTCAGAAAAAGTTATTGGGGAAGTTTATTTAAAAGACGTACAATGGACCGCTGGTATTGAGTATACAATAATGATTTCTGCAGAACTATCGATTGATGAGATCAAGAGTAAAGATAAAGTTGATTTGATTGTTTTTTATGATGGACAGATGACGATCACGGAGAATTTGAAACCAAGCAGTTGGACAGTTGTTGGACCGCCAAGCAGTACGGATAGCACAAGTAGTGAAAGCAGTACAGAAAACACGAGCGGTGAAAGCAGTACAGAGAGTACGAGCAGTGAAAGTAGCACAGAAAACACGAGCAGCGAAAGCAGTACGGAGAGTACGAGTAGTGAAAGTAGCACAGGAAGCACGAGCAGCGAAAGCAGTACGGAGAGTACGAGTAGTGAAAGTAGCACAGGAAGCATGAGTAGTGAGAGTAGCACAGGAAGCACGAGCAGCGAAAGCAGCACAGGAAAAGTAAATAATGAACTTGATTTGGTACCTATCATACCAACTAAGGAACAAAAGAGAAATGCAGGGAGCAACCTAAAAAGTGTGCTAAAACAGCCTGATTTTGTTTCTCGTGGAATTGATCATCAAGAAAAAGCGAAAGAAACAGATAATAGAAAAAGCGATTTACCAGAAACTGGTAGTAGAACCTTGAACAAGCTAATTACATGGATGGGTGTGTTACTCATTTTGATTGTAGGAGCAAGCTATTTTCGTTCTCTCTTCCATCGAGTGAAATAA
>cpsB_cdsA._EFAU004_01723
ATGAAACAACGTGTGGTCACAGCAGCCGTGGCGCTAGTCTTGTTTATTCCGATTATATGGATCGGAGGCATAGCGGTTGAGCTTACAGCAGCAATCTTAGCAGTAATAGGAGTTTACGAGCTGTTTCGGATGAAAGGATTGACACTCTTAAGTTTTGAAGGAGTTTTATCCGCCGTTGGTGCAGTGTTACTTGTTTTGCCAAAAGAAAGATGGTTTTTCTTTCTTCCAGAGAATGTAAGTACATTTATGTTATTTTATCTTATAGTTATGATTCTTTTAGGAACATCAGTTATTTCTAAAAATACGTATACGATTGATGAAGCAGGTTTTCCTGTGCTTGTCAGCTTGTATGTGGGAATAGGTTTCCAGAATTTTGTCAATGCACGAACAGAAAGCTTGGCTGTTTTGATATTTGGTCTATTTATTGTTTGGGCAACTGATATCGGAGCATATATGGTTGGTCGACGTTATGGTCAGCATAAGTTAAGTCCTGATATTTCGCCCAACAAAACGATTGAAGGTGCGCTCGGTGGTATTGGTAGTGCTGTTGTAGTCGCATTTCTTTATTTATTGCTATACCCAGCAAAAGAACTATTTAATCATGGTATGTTTGTCATGCTTCTGATGACGATTATTTTTTCAGCAGTCGGACAATTTGGTGATTTGGTCGAATCTGCAATCAAACGTCATTATGATGTGAAAGACTCGGGAAATATCTTACCAGGCCATGGTGGAATCTTAGACCGTTTCGACAGTTTGCTGTTTGTATTTCCTATCATGCATTTATTTGGCATTATTTAG
>cpsA_uppS._EFAU004_01724
ATGTTACGTTTTTTTCCGCAAAAAAACAAATATATTCAAGAAAAAAGCGAATTTCAATTTAATACCGATGGACCAATTCCTCAGCACATTGCCATCATCATGGACGGCAATGGTCGTTGGGCGCAAAACCGTCGTTTGCCACGAGTTGCTGGCCATAAAGAAGGCATGGAAACAGTAAAGAAAGTCACAAAAAAAGCATCAAGGCTTGGAGTGAAAGTGTTGACGCTTTATGCCTTTTCGACTGAAAACTGGAAGCGACCAAAAGATGAAGTAAGTTTTCTCATGCAACTACCTGTCGACTTCTTTGATACGTTCGTACCAGAATTGATTAAAGAAAATGTCAAAGTTCATGTCATGGGTTATGAAAACGTATTGCCAGAACATACGCAAGATGCTGTAAGACGTGCAATTGAGCAAACAAAAAACAATACTGGAATGGTATTGAATTTTGCTTTGAATTATGGAAGCAGAGCAGAGATCGTGACTGCTGTCCAAGAAATTGCCGAAGAAGTAGCAAAAGGAGAAATACACGCAGAAGAAATCGATGATGAATTGATTGCTAAGCATTTAATGACAGGTTTCTTGCCTAAAGAGTTACAAGATCCTGAGCTGATGATCCGTACAAGTGGAGAAGAGCGAATTAGTAATTTTCTGTTATGGCAGATCGCATATAGTGAGCTGTATTTTACAAAAGCGCTTTGGCCTGATTTTGATGGTGCGCATCTTGAAGAAGCAATCGCCTCTTATCAAAATCGAGACCGTCGATTCGGCGGTGTAAAAAAAACAGAAGATGAGAAAGGGGATCAGTCATGA
>bopD._EFAU004_00405
ATGGCTATTACCGTAAAAGATGTGGCGAAAAAAGCCGGTGTTGCCACCTCGACCGTCTCTCGTGTCATCAACGATCATCCTAGTATTTCCGAGACAACAAAGAAGAAAGTCCGAAAAATTATGGATGAACTAGGTTATGTTCCTAACATGACTGCCCGCAATCTAGGAAAACGCATTTCCAGTGCCATCGGCGTAATCTTACCCCCTCTTGATTCAAAAGAGCGGATCGGTAACCCATTTTATCTTGAGATCATGGAAGCAATCAACGAAGAAGCGCGGAATTATGATATGACTACAGCAATCGCTACTGCTAAAAATTTTGAATTGCTGTTAGAGAACGTCCAGCGTATGCATTTACAAAAACAAGTAGATGGTTTTATTCTAGTGTATTCAGATAGTCAAGATACTGTCATTGATTATTTATACCAAAACCACATCCCTTTCACTTTGATCGGACAGCCTTATCATCATGAGAACGAAATCGTTTATGTAGATAATGATAACCAGCTTCTAGGTAAACAAGCAACAGAATTTTTGATCCAGAATGGACATAAGAATATCCTGTTTGTGACAAACACGACTCATGAAAGTTTGTATTTCGAACGATATTTCGGTTATCAAAAAGCAATGATGATGGCTGGTCTTCCTGCGTTATCCAGTGTAGTACTAGAGCATCCGGAGGATTATCTGTCCTTTGAGAAAACGTTGAAAGAAAACGAAGCCACAGCATTGGTGGTCATTGACGATATCTTCGCCCTTCGCACGATGCAGTTGGCGCAAATGTATGGCTATGTCATTCCAGAGACACTCTCCGTCATTAGCTTCAACAACTCGATCTTCTCAACATTAACACACCCTTACCTTACAAGTATCGATATCGATATCTCCGAATTAGGACGTGTCGCTATGCAAAAGCTGCGCGAATTGATCCATGAAGAATTGAGCAGTGGCGTACGTTTGGTCATCCCTCATCGCTTGATCAAAAGAGAGACAGTCGTTCCTTTAGAAAACCCATACTAA
>asrR._293559660_29852-30292
ATGGAAGATCTATATTTAGTTAATCAAGTATGTTTTCCTTTATATGCCGCCTCTAAGGAAATCATTAGACACTACACTTCCCTCCTCAAGCCGCTGAATCTTACCTATACCCAGTATCTTGTGATGTTAGTTTTATGGGAAAAGAAAAAGACTTCAGTGAAAGAGCTAGGAAATGATTTGTGTCTGGATTCTGGTACGCTGACTCCCTTACTAAAAAAGTTAGCAGAAAAAAATTATATTAATCGTCAGCGTGAAACGGGTGATGAAAGAATCGTAAATGTTACGCTGACTCCTCAAGGTGCTGCGTTGCAAAAACAAGCAGAAGGTATTCCACAAAAGATCAAGTCTTATCTTCCACTTGAACAGGAAGAATTGGATACACTGCAACATCTGACCCGAAAAATGCTAGATAATTTTCATCAAGACCAGAAAAAGGGCTGA
>asrR_2._JQ390466.1_707_1150
ATGAGAGAAGATCTATATTTAGTTAATCAAGTATGTTTTCCTTTATATGCCGCCTCTAAGGAAATCATTAGACACTACACTTCCCTCCTCAAGCCGCTGAATCTTACCTATACCCAGTATCTTGTGATGTTAGTTTTATGGGAAAAGAAAAAGACTTCAGTGAAAGAGCTAGGAAATGATTTGTGTCTGGATTCTGGTACGCTGACTCCCTTACTAAAAAAGTTAGCAGAAAAAAATTATATTAATCGTCAGCGTGAAACGGGTGATGAAAGAATCGTAAATGTTACGCTGACTCCTCAAGGTGCTGCGTTGCAAAAACAAGCAGAAGGTATTCCACAAAAGATCAAGTCTTATCTTCCACTTGAACAGGAAGAATTGGATACACTGCAACATCTGACCCGAAAAATGCTAGATAATTTTCATCAAGACCAGAAAAAGGGCTGA
>prpA_.KF475784.1
ATGAGATATTCAACCATCTTAATATCAACATTTGCAGCCTTAAGCTTATCGCTTACTATAAATCAGACAGTCCACACAGAGGAGATAGAAACAGCCAAATGGACAGAAACCAAGTGGGCCAACGTCAATCGAATTACCTTTCAGGATGAATTTTCATCCTTCAATTCAGGAGTCGCAAAATTAAGAAAAGGACAAACAGCGACCATCAAAGCAAAAATTGACTATTCAGGAGACTTAGCACCTATACTACAATCAGCTGTTACATTTGAGAATGTTGATCCCGCTTTGTCGATTGGCTATGACGAGAACACTTTGACTATCCAACACAAGCAAGCGATATTTACCTTCACCGTTACATTAAATCAGGACTTGTTAAAACCAGCGCTTTTTACTGTCAAGGTATCAGATGGACTACCGAACGATCATCATCATTTAACGCCGTATAGTCAGCGGCAGACAATTGAGCAAGATTCAGCTATCGACTCAGGAGGAGATCTTGTTGAAGAACCAACAGATAAACCAGAAAATGAAAATAAGCCAGAAGTACCGCCTACAGAAAATCCAGACGGAGAACAGAAACCGGAAATAGAACCTGGAGAAGAACCCGATACAGAAACTCAACCAGAGCCAGACAATGAATCAAAACCTGAAATAACCCCTGGAGAAAAACCAGATGTAGACCCAGAAGAAAAACCGGATGTGACTCCAGAACCAGATACGGATTCTGGAAACCAAACAGTACCGGAAACAAATCCAGACACAGATAATGAAACTGAAAATCCAGAAAAACCAGAGGTAGCCCCAGAAGAAAAACCAGATGTAACTCCAGAACCAGATACGGATTCTGGAAACCAAACAGTACCGGAAACAAATCCAGACACAGATAATGAAACTGAAAATCCAGAAAAACTAGAGGTAGATCCAGAAGAAAAACCAGATGTGACTCCAGAACCAGATACGGACGCAAGAGACCAAGGAATACCAGAAAAAATAAACAAAAAAACAATTCAAGAGGATGGAAAAAAAGAGAGTAAAAAATCAAATCTAGCAATTCTAAAAATAAATGAAGAGCAGCTGAATAAAAAATCACGAATATTTGATAGCGCCCAATCAGCTGAAACCTTAAAAAGTAGCAAGGATACAACCTTTGCTAGTCCTGAAACGAAAAATAAACAGCTACCAAAATCCGGAGAGTCACAAAACAAAGTTATACTGTGGAGCGGAATCATTCTATTAAGTATAGCAACAATGCTTTCTGCAAAAAGATTTAAACAAAACAGATCTCTCTAA
>ptsD_IID._ABQJ01000092.1_14293_15114
ATGAAATTAGCTGATGGAATTTCTAAAGATGAGAAAAAATTGGTTCGGAAGATGTTTTGGCGCTCGATGACTATGTATGCTTCGGTGAATCCGGTGACGATGGGCGGCGGTGGTTTCGCCTATTCTATGATGCCCTTCATTAATCATTTCTACAAAAGTGAAGAAGATCGAGCTGCGGCGCTGGAACGTCATACACAGTATTTTTCGACGACCATTCCTTGCGCGTCCTTTGTCATGGGGATTGCGGCATCGATGGAGAAGGAAAATTCTGAAAAAGCTGGTTTTGACGTGGAAAGTATCAACGCGATCAAAACGAGTTTGATGGGACCATTGGCTGGAATTGGCGATTCATTGTTCTGGGGAGTTTGGCGTGTCGTTACCGCGGGACTAGCGATCAACTTAGCCAATGCCGGAAATATTTTGGCACCAATTATCTTTTTAGTTATGTTCAATATACCTAATTACTTGATGCGATACTATGGCGGCGTTTTAGGCTATTCATTAGGCTCTAAATATATTGAAAAGCTGTATGCGAACGGGTTAATTGAAATTCTGACAAAAGCTGCTAGTATCTTGGGTCTGATCATGGTAGGTGCAATGACGATCAGTATGGTCAAATTCAATACCGTTTTGAGCTTTTCAATGAAGGGCGAAGAACTAATGAATGTCCAAGAAATCCTCGATAGTATTTTTAAAGGAATTGTACCGTTATTGGTAACATTGAGCTGTTTCAAATTACTAGATAAAAAAGTCGGCGTCATCAAAATTATTTTTGGAATGGTCGTCTTGGGAATTTTATTGTCATTACTTGGAATCGCATAG
>atlA._EfmE1162_2692_293563962_27210_29228
ATGGAAAACATTGCAAGAAAAGAACGGAGACGTTTAGAACAGACCAAACGTTTTCGAAAAGCAAAACGAGGGGCAGCAATCGTGGGAACTGCGATGGTAGGCTGTTCTGTCGCTGCCCCATTAGTACAGCCGGTTCCTGTTCAAGCGGATGAAACACCTGTTCAGTTCAGCGCAAGAATCAATACAGCGGCATTTATCACAGAAATTGCTACTTATGCTCAACCAATCGCTCAAGCCAACGATCTATATGCATCAGTGATGATCGCACAAGCAGTTGTAGAAAGCGGTTGGGGCAGTAGTGCGTTATCTCAAGCACCTTATTATAATCTTTTTGGGATAAAAGGCAGCTATCAAGGACAAACCGTCTACATGGATACGCTTGAATTTTTAAATAATCAATGGGTAAATAAAAAGGAGCCTTTCCGACAATATCCTTCTTTTGCTGAATCTTTCAATGACAATGCCTATGTACTTAGAAATACTTCATTTGGCAACGGTTATTACTATGCCGGTACTTGGAAGAGCAACACGAAATCCTATACAGATGCGACAGCTTGTTTGACAGGGCGTTATGCGACTGATCCTGGTTACGCAGGCAAATTAAATAATATCATCGCAACTTACGGATTGACCCAATATGATACACCAGCTAGCGGAAACGCAGGCGGTGGAGCGACTACAGGTGGCAATAATACTGGAAGTGCAGGTAGTACTGGCGGTTCAAGCAATTCTGGTAATACAAACTCAGGTTCAGCAACTTCGACCACTTATACTGTCCAATCTGGTGATTCTGTTTGGGGAATCTCAAATAAATTCGGTATCACAATGGATCAATTGATCCAATGGAACAACATCCAAAACAATTTCATTTATCCAGGACAAAAACTGACAATCAAAGGTAGCCAGGAAAATGGCTCTTCGACGAATAATTCCGGTAACAATACCAATTCTTCAGGAAATGCTGGTACATCAAACGGAGGACAAACAACTGGTGCGAAATACACTGTTCAATCTGGTGATTCTGTTTGGAAGATCTCAAATGATCACGGAATTACGATGGCTCAATTGATTGAATGGAACAATATCAAGAACAATTTCGTTTATCCAGGACAACAGCTAATCGTATCAAATGGCGGTTCTTCTAATGCTGGAGCAAATACTGGCTCAAATACTGGGAATACAAGTGGCTCTAGTTCGTCCAGCTCAAGTTCTTCTAATACAGCTTCAGGAACGAAATATACAGTTAAAGCCGGAGACTCTGTTTGGAGCGTCTCAAATAAATACGGAATTACGATGGCTCAGCTAATCCAATGGAACAATATCCAAAATAACTTTATCTACCCAGGACAACAACTGACTGTTTCAAACAGTGGATCAACAAACAGCACGTCAGGTAATACAGGTTCGTCAACCAATACAAATAACAGCAGTTCAGTTAATACTGGCAGCAGTTCGTCTCAAGGCACTTATACCGTGAAAGCAGGTGAATCTGTTTGGAGCGTGGCAAATAAAAACGGCATCACGATGGATCAGTTAATCGAATGGAATAATATCAAAAACAACTTCATTTATCCAGGACAGCAATTGATCGTTAAAGGTGGAACTTCGGCAAATACAAATACAGGTTCAACTACTTCTGCAGCGAAACCAAATACACCGAATACGTCTGCTACGACAAGTACATCATCCACTGGTAATACGATGTATACCGTGAAAGCGGGCGAGTCAGTTTGGAGCGTAGCGAACAAACATCATATCACGATGGATCAGTTAATCGAATGGAATAATATCAAAAATAATTTCATCTATCCAGGACAGCAAGTGATTGTGAAGAAAGGTTCATCTCAATCAACAAACCAACAATCAGTTACTGGTTCGAAAACCTATACTGTGAAATCTGGAGAATCTGTTTGGAGTGTTGCTGACAGTCATGGAATTACAATGGCTCAACTAATCGAATGGAACAATATTAAGAACAACTTTATTTATCCAGGTCAAACGTTGATTGTAGCTAAATAA
>bepA._EfmE1162_0287_293559555_42102_42962
ATGAAAATCGTTGGTGTAACTGCTTGCCCGACTGGAATTGCTCATACTTATATGTCGGCAGAAAAATTAGAAGTAACAGCAAGAAATCTAAACCATCAAGCAAAATTCGAAACACAAGGTGTAAAAACAGAAAATCAGTTATCTGAACAAGAAATCAAAGAGGCAGATGCAATCATTCTTGCAGTAGATAAAGAAATCGAATTGGACCGATTTGCCGGGAAAAAAGTAAAGCGTGTCTCTACAAGCCGAGCAATCAAAGAACCGCAAGTAGTAATAGACGAAGCATTGAGAGATATTGGCGTATTCGTTGTGTCTAATGAAAAAGAACCAGCTGCAAATGAGAAAAAGCCGACAATCTATAATCATTTCATGAATGGTGTGAATTACATGCTTCCATTTGTGATCGCAGGCGGAATCATCATCGCACTGAGTTTTGCCTTTGGGATTACAGCGGCTGATCCCAACTCAGCAGACTATAATGTGTTAGCAGCTGCATTTTCAAGGATCGGAGGAGATACAGCGTTTGCCATGATGGTTCCTGCGTTAGGCGCGGGGATTGCTACATCGATTGCTGGAAAAGCAGGTTTTGCCCCAGGAATTGTTGCCGGATTACTGGCCTCTACAGGTGGTTCAGGTTTTCTTGGCGGAATGATTGGTGGCGTGCTAGCAGGGTATATCTGTGATTTTCTGGCAAATAAAATTAGCGTAAAAAAAGAATTTTCTGCTATTTATCAGCTGATTGTCGTCCCCTTTTTATCGATCTTAATTATTGGGCTTTTGATGGTATTTGTGATTGAACAACCGATCACATGGGTGTTGGATGCTTTGACAAATTGGCTGAATAGCTTGGGAAATACATCCGGGCTATTGTTCGGATTACTTATCGGGATCATGATGGCAGCTGATATGGGTGGGCCGATCAATAAATCGACTTCGACTTTCTCGATCGGTTTGATGTCAGCTGGAGTAAATGCACCGATTGCTGCTTGTATGGCTGCAGGAATGACACCTCCCCTAGGTATTGCTTTAGCCACTTTATTATTCAAACATAAATTTACCAAAGAAGAACGGACTTCAGGTCAATCATGCTGGATTTTAGGCGCTTCGTATATTACAGAAGGTGCTATACCGTTTGCGGTATCTGACCCGATCCGCGTGATACCTAGTTTGATGACAGGTTCAGCAGTCGCTGCAGGGATTTCCATGGCAGTAGGAGTTACTTCAATGGCACCTCATGGAGGGATTTGGGTGATGCTAATTCCAAATGTTATGAACAATTTACCTATGTATGTCTTGGCAATTGCATCAGGTACAGTCACTACAGCCTTTATGCTTGGACTATTGAAAAAAACAGTGAAAGAGAAAAAACAAGACAAGTGGACGAAAAATGAAAATCTAACAAATGAGGTGGAAGCGTAA
>gls33._HMPREF0351_11483_389867183_1467075_1467977
ATGAATAACAATAACAAAAATAATAACAATAAAATGAACAACCAAAAACCAGTGTCTGCACATCCAGACCCAACGACACCAAACCAATCAAATGGTGTGAACGATGAAAAGAACAAAACAGCACCAGTATCTGCACATCCAGATCCAGTAGTCCCTAACGTTCAACAAGGAGTAGAAGAGAAGAAACATGATGCAGAAAAGCATGCACCTCATCATCCAGGAACTCCAGAATCTAAAGTTCCAGAACAACATGATGCAATCGATCCTTCTAAACCTGTGGAAGAGCAAAAACATCCTTCTGACCATGCGAAAGCACAAGAAAAACTTAGTTCTGACCACACAAACGGACAAGGAAAACTTGGTTCTGATCATACAAATAACCAAGGAAAGCATGATTCTGAACAGGAAGATTCAATGCGCGGTGAGCTGAATTATGAAGATAAAGTTGTGCAAAAAATCATCGGAATCGCAATTGAACAAGTAGACGGTTTATTATCTGCAAACGGTGGTTTCTTCTCTAATGTGGCAGGAAAACTTGTGAATACAGATAATGTAACGGCTGGGATCGAAACAGAAGTCGGTAAAAAACAAGTAGCAGTTGATATGGATGTCATTGTGGAATATGGCAAAGATATCGAAAAAATCTTTGAAGAAATGCAAGAAGTAATCGGCAAAGAAGTAAAAAATATGACACATTTAGAAGTGATCGAAGTCAACGCTAACGTAGTGGACATCAAAACAAAAGAAGAATTTGAAAAAGATCAAGAAACGGTGCAAGACAAAGTAACTGACGCAGCGAAAAAAACCGGTGAATTTGCTTCGAATCAAACAGATAAAGTAAAATCAGCAGCTGGAAGCGGCGCACAAAAAGTAAAAGAAAATACAGAACCACGGGTTCAGTAA
>glsB._HMPREF0351_11482_389867183_1466801_1467043
ATGGGATTTATTTGGTCACTTATCGTCGGAGGAATTATCGGAGCAATTGCAGGAGCAATCACGAATAAAGGTTCTTCGATGGGGATTATTGCAAATGTCGTAGCAGGTTTAGTTGGATCAGCACTTGGTCAAGCATTATTAGGTTCTTGGGGACCAAGTATTGCAGGAATGGCAATCGTGCCATCATTGATTGGTGCCATCATTTTAGTACTAATCGTATCATTCTTTGCTCGAAAACTGTAA
>gls20._HMPREF0351_11475_389867183_1462262_1462819
ATGGAAAACAAAAACATGAATACAACAAATGGATCAGTTTTGGCAAATGAAAAAGGAGAAAACCGCATGATGAATGGTGAATTGACTTATGAAGACAAAGTCATCCAAAAAATCATCGGTTATGCATTGAAAGATGTAGATGGTCTATTGACATTAGATGGCGGATTTTTCTCAAATATGGCTGAAAAATTAGTCAACACAGATAACGTAACAGCAGGTATCAATACAGAAGTAGGTAAGAAACAAGTAGCTGTGGATCTAGATGTGATCGTAGAATACGGTAAAGACATCGAAGATATTTACAACCAAATCAAAGAATTGATCAGTACTGAAGTAAACAATATGACACATTTAGATGTTATCGAAGTGAATGTGAATGTTGCAGACATCAAAACACAAGAAGAATACCAAAAAGATCAAGAAACAGTACAAGACAAAGTAACAGAAGCAGCAAAATCCACAGGACAATTTGCTTCACGCCAAACAGATAAAGCAAAATCTGCTGTAGGCAAAGGTGCACAAAAAGTCAAAGAAAATAACGAACCACGTGTACAATAA
>glsB1._HMPREF0351_11474_389867183_1461988_1462230
ATGGGATTTATTTGGGCATTAATCGTCGGCGGTATCATTGGAGCAATTGCAGGAGCAATCACGAATAAAGGATCATCAATGGGGATCATCGCAAACATCATTGCTGGTTTAGTAGGTTCAGCAATTGGACAAGCTTTACTAGGAACTTGGGGACCAACAATTGCAGGAATGGCTATCATTCCATCATTGATCGGTGCAATCATTTTAGTATTAGTCGTTTCATTCTTTGCACGTAAATTATAA
>gltk._EfmE1162_1760_ABQJ01000080.1_3644_4300
ATGGATTTTAGCGGCGCTTTTTCATGGATGAATATCCGTTTTTTATTGGAAGGATTAAAGGTTACTGTTGAAGTTTCATTGTTTTCGATCATTTTTAGTTTCTTGATCGGTGGTCTGACAGGTGTGATTCGTTTTGCGAATATCCCTTTCTTTTCCAAAATCCTTGGTGTAGTGATTGATATTATACGGAATCTTCCATTATTATTGATCATTTTCTTCACTTACTTTGCCTTACCTCAAATCGGCATTCAGATGAACATCTTCTGGTCCGCTGTCGCAGCATTAACGATTTTTGAGTCAGCTATGTTGTCGGAAATTTTCCGAGCTGGACTCAATGCTGTTCCAAAAGGACAGATGGAAGCAGGATTATCAACGGGACTGACTTATGTAGAATCGATGCGAACGATCGTGTTACCGCAAGCATTTAAATCAATGATCCCGGCAATTGTGAGCCAATTGATTTCACTGATCAAAGATACTTCATTAGCAGTAATCATTTCTTTACCTGAACTTTCTCATCAGGCACGTATTATTTATGGACAGAACACCAATTATGTGCTTCCGATGTTCATCATCATGACACTTATGTACTTCGTGGTATGTTACGCGCTTTCTCTGCTTTCCGGTTACTTGGAAAAGAGACGGTACAGTTATTAA
>ebrB._EfmE1162_2351_293563987_68720_69925
GTGTTTTCAGATAAAGAAGTCTTATTAAAGTCTCTTCATGTTTGTTTAAAGTTACCTATCGTGGTTTTTAATTCCGAATTCAGTATTATAAAAGAGTATCGCTCAGATAGAACTACTTATTTTTTTTATGATTATAAAAAGTTACTAACTGATAATATTAAAAAAACTAAAGATTTCCATTTCTTTACTGGTGATTTTAATGAGATGTTTCTTCTATACATGTTTAAAACCAGATATTACTTATTTGGTCCATTTAGAGCAAATAATATTGATAAAGTTTTTTTTAAACTAAAAATGAACAATTTGAATGTTGCAATGGCTGATAGAGAACGACTCTATAATTCATTGCAAAATTTGACTTTGTATTCTTTAGGAGACATTCGAGATATTCTGATTTTAGTTCATTATTTTTTTACTGGAAAAATAGAAGATCTATTCCATGAACCGTTAATTGAATATACAGAAAATCTAAGTAAAACTATCGAGCAAATCAAAATAGATAATCTGTTATCACAAAATTACGATCCAGAAATATATCTGTTTCTTTATGAAAATAAAATACTGGAATATGTTAAAAATGGAGATATTCGAAATTTAGAAAACATGGTTTTTAATCTGAGTAATGGAATAATTCCAAGTGTTAGTGGAGATACGATTCGGTCTGAAAAAAATTATTCTATCATTGTTTTTGAAAAGTTAGCACAAACGTCTATAACATTAGGAATGGATATAATAGAAGCGTATCAAAGTAGAGATGCTTTGATACAAGAAAACGAATTAGCTGTATCGTTACCTGAGGTCTTAAAAGTGAGGGATTCTGGGATTGTTTATTATACTAAGGAAATCGGAAAAACTAAGATAGAGCATCTTTCTCCCTTAATTTCTTCTGTCGTTCAATTCATCGGCTTAAATATCTATAAAAGAATTACTGTAAAGGAAATAGCTAATTATTTTTCTGTAAGTGAAACTAAATTAAGAGAAAGCTTTAAGAATGAAATGCATATTACGATTTATAATTATATCTCTAAGCGAAAAATTTCTACGGCTAAAATAATGTTGAAATCAAACCATACTATCAGTGAAGTTTCTTTAGGTTTAGGATTTTCAGATTCTTCACACTTTTCGAGAGTATTCAAAAAGTACGCAGGTGTATCTCCTAAGCAATATCAATTAGGTTTAGTGGACAATTTCAACAACATTAGCTGA
>ccpA._HMPREF9522_01024_AEBU01000039.1_1370_2389
ATGAATAGGAGAACACAAATGGAAAAGCAAACAATCACTATCTATGATGTAGCGAGAGAGGCAAATGTTTCGATGGCTACTGTTTCACGTGTCGTAAATGGCAATCCAAACGTTAAACCAGCAACAAGAAAAAAAGTCTTGGAAGTTATCGATCGCTTGGATTATCGTCCAAACGCAGTTGCGCGTGGCTTGGCAAGTAAGAAAACAACAACAGTTGGTGTAATCATCCCTGATGTCAGCAATATGTTCTTTGCTTCTTTAGCACGTGGTATCGATGATGTGGCAACAATGTACAAATACAATATTATCTTAGCAAATTCAGATGGCAACGACCAAAAAGAAGTCAATGTATTGAATAACTTACTGGCTAAGCAAGTGGACGGCGTGATCTTCATGGGTCACCATATCACAGACGAAATCCGTGGAGAATTTTCACGTTCAAAAACTCCTGTTGTATTAGCTGGCTCTATTGATCCAGATGAACAAGTAGGTAGCGTAAACATTGATTATGTATCCGCAACAAAAGATGCAGTAAACAAATTGGCAAAAAGCGGCAATAAAAAAATCGCTTTTGTCAGTGGTGCGTTGATCGATCCCATCAATGGACAAAATCGTCTGAAAGGCTATAAAGAAGCATTAAGCGAAAATAACCTACCATATAGCGAAGGATTGATCTTTGAAGCACAATACAACTTCAAAGATGGTCTATCTCTAGTCGATCGGATCCATAATAGCGGTGCAACAGCTGTCTATGTTTCAGATGATGAATTAGCCATCGGTATTTTGGATGGTTTATTAGACCGTGGCGTGAAAGTACCGGAAGAATTCGAAATCATCACAAGTAACAATTCACTACTGACAGAAGTAGCTCGTCCTCGTTTAACAAGTATCACACAACCATTATACGATTTAGGGGCGGTATCTATGCGCCTATTGACGAAAATGATGAATAAAGAAGAAGTCGAAGAAAAAACGATTATCTTGCCTTATGGAATCGAAGAAAAAGGATCTACAAAATAA
>fnm._389867183_c1350765-1349059
ATGTCCTTTGATGGTGTATTTACCCACGCGATGGTCAACGAATTGCGTGAAACGTTACTATCTGGCCGGATCTCGAAAATCCATCAGCCTTATGAAAATGAAATCGTGCTGGTGATTCGTTCACGCGGCAAAAACCATCGATTATTATTATCTGCGCACCCAAGTTATGCTCGTGTACAGATTACCCAAATCGATTATCAGAATCCTGATAATCCGCCTAACTTCGTGATGATGCTTCGAAAATATTTGGATGGCGCTATTTTAGAAGACATCGAACAAATCGAAAATGATCGAGTGATCCATTTCCACTTTGCTAAACGAAACGAGTTGGGTGATCTACAAAATATCATATTGATCGTTGAATTAATGGGACGTCATAGTACGATCGTCTTAGTTAATCGAGAAACTGGAAAAATACTGGATGCGATCAAACACATTGGAAGCTCTCAAAACACTTATCGTTCTTTGCTTCCTGGTGTAGAATATGTTGCTCCGCCAAAACAAGAGGTCTTGAACCCATTTAGCTCCGAGAAAGAAAAAATCTTTCAGCGGCTTTCCCAAACTGAACTAGATCCAAAAGCAATCCAACGTCAGTTTCAGGGAATCGGTTTCGATATCGCTCAAGAGCTGACCAAAAGATTACTGGAACGTCCTAATGAAAAGATGGTTGTATGGGACGAATTTTTCTCAGCCATCAGCCATCAGCCTATTCCTACTTTTTACGAAACGGAAAATAAAGATTTTTTCACACCGATTGCTTATCAGGTATTGTCCGAACAGGCATCTGCTGTAACAGCTTATCCAACACTCAGTCAATTATTAGATAGCTATTATCACGAAAAAGCAGAGAAAGATCGGGCAAAACAACAAGGCGGAGAACTGATTCGAAAAATCGAAAATGAACTAAAACGAAATAAAAATAAATTGAAAAAACGTGAACAAACACTCAAAGAATCCGAAAACGCTGAGAATTACCGTAGAAATGGCGAACTACTTACTACTTTTCTGACACAAGTACCACGCGGCGCAAAAGAAGTTGTTTTACCTAATTATTATGAAGAAGATCGGCCAATCAAAATAGCACTAGATCCGGCATTGACACCAAATCAAAATGCACAGAAATATTTCCATCGATACCAAAAGCTGAAGAACGCTGTTAAGCTGATTGGCGAACAAATCCAAGAAGCCAAAGATGAAATCCAATATCTTGAATCTGTCTTATCTCAACTGGAAATTGCCGGCCCAATGGATATCGAAGCAATTAAAGAAGAATTGACTTCAGAAGGATACCTGAAAAAGAAGAACTTAAAAAAACAAAAACGTAAGAAACCATCTCAGCCTGATCAATACTTTTCTTCTGACGGAACGCTCATTCTTGTTGGTAAAAACAATCTTCAAAATGACCAGCTGACAATGAAGACAGCTAAAAAAACCGACTATTGGCTTCATGCAAAAAATATACCCGGTTCGCACGTCATCATTAAAAGTGACAAGCCCTCAGATGAAACAATTACAGAAGCTGCCGAGTTAGCTGCCTATTTTTCAAAATACCGATACTCTGCCCAAGTGCCGGTTGATCTTGTACAGGTAAAGCATATCCGAAAACCAAATGGCGCCAAGCCTGGTTATGTTATTTATGAAAACCAAAAGACGATTATCGTGACACCAGAAGAAGAAAAAATTACAGCTATGAAACAAAACAGGTAA
>lwpA_CP003583.1_c2059798_2062278
ATGTTGCTACAAAATAAATTTTCATTTTTTCGCTCCTTCTTTTTTACTTCGCTTTTTGTTTTAAGTATATTTATCTTTTCACCTTCGGCAGAAGCTGTTGGAGCAACGCCTCCTGCCATTTCTTATGATCCATACACGTATGAAAATATCGTACCTCCAAATGGTGGACGTAGTGCAGTCAATGGCGGGAAGCTTGTCCAACTAACTGGGGCTAACCAATTGCCTAAATTGACTGCTACTTATTTGAACGATGGTTCAAATGATCCTTGGAAAGGTGGCACGGTCCGTTTTCATTGGGAAAGCCATGTGAAACTAACAAATGTACTTGATTTGGTGAATATCACTGCACAAGGATTTGCATTTGTGGCGATCATCAATTTGCCGGAACATGTATCAAGCAGTGATGTATTAAAAGCAATTGACTGGAACAACGCCTACTTGTATATTGCCGGTGCCCCCATCAAGGTTACTAGCGGTAGTTTATTATCAGCAGGAAGCCATACCTTGCGTTTTGGGATGGGGTCGTGGGATACAAATACTCTATTGGCAGATATTATTGCTATTATTACGCGAGGCGAATTCAACGTGGACGATATCCCGCTTCAATTTGATGTTACAGCTAATGTCGCGAAGATGACAGAAAACGGAGATAAATATGATACGAGTCCAAACAAAATTTTGACCAAGGGTAAATTACAACCTTCTATGTCTAAAAAGGCCGTTTTTTCTGTTGATTTTTATGATTCGAATAATATTATCCAAGATCGTATGTTCAATTCGATTTTAGCTCCAGCTGCAGGTAGATTTTATCCTAAATTAACTGGCGGAAACTTGAATCCAGGAGCATATGCATTTTCTGCAAGTGCAGAGATAAATACGTGGAATAGTTACATCTCAACAAGTGATTCAACAGGAAAATATAATACATTTGCTGATACCACAGAATACGTGGATGGAAATAACCAGAACCTTCCAGGCTCTACCAATAGTCGGACATTGACGATGGGGCTGACTGAAGGACGTTTTGATCAGTTGCCATTTAGTCGCTTTGATCGCGTAGTCAACTATTTTACAGGAAAAAACGTTACACAAGGAGCAATACTGACTCATACTCCAGCAAGCACAAGTGGATTGAATCAGACAGCCAATATCGTGTACAGTGGGAAAGATGCGCAAGGCGGATTGCTTTCTCCTGTTGCTTTAAAGGTATTGGAGCAGTACAAGCTAGACGGAACGGTTTTACCAACAAACTTAACAGCCGATAGTCAGTGGGGAAAGCTCCTTTCTTCTGCATCGTACCAAGTCACGGCCAATTGGTCAGCAACTGAACTAAAAAAGGGTTCGATCCATTACAGGCTTTATTCGAAAGGAACCCAAAAATTAGCGACAGGATGGACAGATCAACTTTTCCAAACGATCCAATCAAATAACGGGGGTGTAAATACAGCTACTTCTACACTACCTGCATTGGCTTCAGGGCAATATTATTTTGATTATCGCTTGGTGGACGATGTACTTACTAACATGTATCCGTCTTTTGCGTACAAATGGCAGTCTGAACAAGCTGGAATCACCACTCTTCCTCAAATAACAGTGGCTAATTTTCCATCTGTGAGTGCAGATAGTCAGCTAAAAAACCTTAGCAGACAACCTGAGACAGGAGATCCCCTGTCTGCTCTATCAGGAGATACGATTCAAGAAAATGTGACATTCACGTTAACAAAATCTGGGGATGCGATAACCGACAAAAAAATCACGATCTCACTTCCTGAAAATACTACTTATATCAATGGTTCCTTAAAATTAAATGGTACAACTATCGCAGATACCGGCATTCAACAAGGAGTTTCTGTCCCAGCAGATCTATTGAGCAAAATAGGAGATACCATTCATCTTACTTACAACTATCAATTAAATACTGTAGATACTTCTGTACAATCCGTCAGCATACTGACAAAGGCAGCTGTACTTTCCAGCAATATTACATTAGCAGATGGTGCTAAGCTTCCTAACCCAGTTGTCCAAACATCTGCTAAAACAATTCTTGTCCCCAAACAAGAATTAACATTAGTTAATGTACCAGATGATTTTACATTTGGTAACGATCTCCCCAAACCGTTGAAGACAAGTTATTATGAAGCAAAAGGCGATTTTTCTTTTGATGTGCGGGATACTCGGCTTCCAAGCACGTCTCCTTGGCAACTGACAGGGACATTGACTTCTTTATTTAAGAATGATCAAGGTCAAGAATTAAGCGGAACAAAATTATACTTCAATCATTCTGGATCAAAACAATTGATTCAGCAAGGTCAAAACACGTTGATTTATGAGAGTGATGGAACAGCTAAAGGAGAGGTTCTCGTTGACTTTCCCGATACCGATGGTTTACTCTTAGAGGTAAATAGCAGTACGAATGCTCAACCTGGCGCAACGTATCAAGGCATGGTCACATGGGAACTGACAGCTGGGCCAACCAGCTAA
>swpA_CP003583.1_c2063735_2064415
ATGAAAAAGAACATGATTGGGACATTATTACTTTCAACACTTCTTCTAGGCGGCTTGGCAACACCAGCTTTTGCTGAGGGTCAAGCGACTTCAAAAGGAGATATTACCTTTACTGAACCAACAAATACCGTTGAGCCTCTTAACCCTACTGATCCTTCAAAACCAGTAGAGCCAGCAGATCCGGAAAATCCAGCAACTGGCCAGACAGGTTCTTTAACATTGGATGTAGTTCCTGAATTGCCATTTGGTACACACGAGATTGAAAGCGGAACAAAAACGTATCAAGTAGACGCTTCAAAAAACGATACACCTTATCTCCAAGTATCAGATCGTCGAGGTGTAGGTGCAGATGGCCAAGCACAAGGGTGGAACGTGACAGTTTCGGTTTCAGATTTTGTAAACGGTTCACAAGTTTTGCAAGGCGCTGAATTAGATTTTGGAACATCCACTGTTAAAAGTACGTCAGATAACGAATCCACTGGACCAACTAGTCAAACTGTAACTGGGTTGAGTAAAGCAAGTGCAGCGACACCAATATTTACAGCAGCAAAAGATCAAGGTCTGGGAACATGGCTTTCTGTTTATGATCCAGCAAATATCACACTGAAAGTGCCGAAAGCAGCAGCTGGAACATTCACGGCTGATTTGACTTGGAACCTCGTGGCTGGCCCAGTAGCATAG
>lwpB_CP003583.1_614780_617947
ATGAATCAATGTGTAAAAAAGCTGATTGCGTCGATTTTGTTTGTCTTCCCTCTCTTGATGGTGACATCCGTTTTTGCCGATGTAGAGAAAACAAACGAATCAACGCAATCAGAGAATCAAAGTTTTGACAAGACTACTTTTTCAGAAGAATCGATTACTTCTGAAACTACAGAATCTCAAAGTGAGGCTTCTACTAATAAAAGGCAAGAAGAAAATAAGACAAGTGAGACCTCAGAAGTAGCTGAACAAACGTCTGATAGCAGTGAAGCGGCACTGGCAAGAGCTGTTTCAGCGGATGGGTACAGCGAAGCTGCCACAACAGAAGAACTGGCGCAGCTTCTCGCAGACGAATCAGTAACTAAGATCCGACTGATTCAGCCTTTGACTTTAGACAGGGAATTAGAGATCAAACGAGATATCGTTATTGATTTTGGTGGATTCGCTCACAATTTCGGCACACACCATATTTATATCAATGAGATACCTCAGTCGATCGAGTTCCAGAATTTTAAAGGAACAGCTGCACATCCAGGTGGATTGACACCAAATATCGATGGAAATGCCATTATCATTGCTTATATGACCGATTTTTGGGGAAGCAGATATCATTTTACGGGAGAAATAAAATTTACCGGGACACTTGATTTGTATGATGGGTCCAAATTAGGACTGATTTACGCTCCTCGTGCAACTGTCACATTAGATGGTGTTTCCGGTGTGTTGGATGTCCAACCAGTGAAGGAAGGACTGAATGCCGCTCCGGGTAAAGCCTATTTTTGTAGAAGCTATCAATTGAATGTGATCAATGGTAGTCAACTTTATGGACCGTATCTAGGGAAATTCTACGGTTTTCTAGATTCAGGAGATGAGACTGGTAGTGGAAAAACAGCGCCAGGAATCCATATCTTAAGCGGTTCAAAGGTCTCTCTTGATTATGATCGGGCAGATGGCGTTAGCGATGAAGGAGAGGCAGTCGATACGCTACCTGGTAATGTCATGTTTGAAGTCAGTGGTTCGGGAAGCGAATTTTCGGTAAATACAAAGATCAATATTACCAATGACAACAATCGCGGAATCATCCAAATGAGAGGTTCAGGATCGAAAGTCACTGTATCGAATGGTGGGAAAATCACCATCAATACAGCAACTACGGGCGGATTTCGCTTGCAAGGAGATTCTAGTCAAATCCATGTATCAAGTGGTGGACAAATCTCGGTCAAAATGGCTGGAGATGACGATCAACCCGGGAACAATGGGATGCGTTTTGTAGGAAAAGGCCTTTCTTTGATCGTAGAAGGAGCCGGATCAGTTATCGACATCGATAAGCAGAGTGGGCGTTCCAGCGCAGTTCGTTTTGAGAATGGTACGCAAAAGCTGACAGTAACCAATGGAGGCTCATTGAGGGTAAGAAATACAGGTGATGGCAAATCTTACGTGAACAGACTCAATCAAGGAAATCAAGCGATCCAATTTTATGACGCTTCTGGTTTTCTAGAAAGTCCAGGTTCAGCTGATTTTACAGTCACTGGAGAAAAATCAAATATCGATATACGCGCAGATTCCGGAGCAACTGTAGATACAACTGGAGATATTGATTTAAATTTTACGGCAGGTGAAAAAACTTATTTAGTCATGGTCGGGAAAACAGGGGAAGATAAGACCGGCATCATCAGTGGGGATGTGTTGAATGTGGACTTAGAATCTCCTACCTATTTTGATTTCCAAAACAAACGGATTGGAAGCGAGACCAATGGCATAGGCGGCTGGGTATTCCAAGGAAATGGAGATTCTTCTTTAAAGATCGCCCATTCAGAAATCGCTTTATGGCGAAAAACAGGCGCAACATTCGATAACTTTGAAAAAGACCCGGATTATTTTTCTGATATGACAGACTTATCGATCAATGGGACCGACTTAGGCAATTTCGTATCAAGCCCTAGTGCAGGTTTAACAAATGAATTTGCTCAGACAGGTGCCGGAATGAAAAATTATAATCGAATCAGTGCCAATAATCAGCTCCCGATGATTGAATCCTTAAGAGTGCCAACGAATGCAGATAAAAAAATCTATGGGCATGTCGTTGTTCCCGAAGGTGTCGAGGCAAAGCCAAGAGATGCTTGGACAGGCGAAGTAGAAGTGACTTTACGTATTACTTACGCAGATACGACGAAATCATCTGTAGAAATTACTGCTCTCACGCAAGGACAAACAGATGAAAATGAAGGGGCAGGATATAACCCATGGGGAGAAGGCGAACAAGGCGGCTTGTTCGAAGTTCAAGTACCCAATGATGAGAGATTAAAAACGGAGGATCAAGTGCAAGTTGTTGCTGCTAAAAAAGTAAGAGGTGGCCAAGAAGTGACAGAACTGGACTCTGCCAAAACGACAGTCGATGTGATTCCTCCTGAACCTGCTAATTTAAGTACCACATTGATCAATGCAGCTTCTCGCACGATCACAGGTACAGGTGAAGCAGGAGCCTTGGTTTCATTGAAAAAAAATCAAGCTGTTTTGTCAGAAACAACTATTGATGATACAGGGGAATTTGTTCTTTCTATCCCAGAAAATCAACTTTTTGCAGGAGATGTATTAGAAATTGTATTAAACGACCAAGCAGGAGAAGCTACTGCTAAGGGTGTGCAGAACAAGCCAAGTACCAACGATGAAATTGGGAATCACAATCCAAGTGATACGCCAGTTGTTTATCATGATGCCCCGCCTTTTGCACCTGCTACGAAGATCGTAGTAGAAGGTGGTCTCTCATTTCTTGCCCCTTCCAAACTCGATTTTGGTCAGATCAAAGCAACTGGTTTGACACAAGAAGCATTTGGCCAAATGGATATACAGGAAAAATTATGGATTTATGATCAGCGAGAAACGAAAAATCCGTGGATCTTAACGATAAAATTATCTCAGCCTTTCACAAATGATGCAGGATTTTCTATGCAGGATGTCCTATATTTCAAGAAAGGAGAGGAGTATCAATTAGTGAATGAAGAAGAACTGGAAATTGTCAGAGGACAAAATTCAACGAATGTGCAAGCAGATTATTCAGAATATTTAAATAACGGTCGGGCGTTTAAACTTGTCTTAACCAAAGAAAATCAGATAGCTGGTAATTACTCAGCAGAGATAACATGGACATTAGCAGATGCGCCGACAGAATAA
>swpB_CP003583.1_618540_618995
TTGAAATTAAAAAAAGCTTATGCGGATCAAAGCGATGGAAGAAATGTGATTAAGGCGAATCTTCAAAATCCAAATGCTTCTTATATGTTCGGCTTGACTACATCGGTTGAAATCTACAAAAAAGAAACAAAAGAGCCTTACCTTTCAATAAAAAAAGAAAAAATAGATGTAGCACCCAATACAAATTTTGATTTACTTGTCCCATTAGAAGGAAAAAAATTAGCTCCGGGACATTATCAAGCGGTTGTGAAGGGTGCTTGGAAAGAAAAACGCTGGAATCTCCATACCGATTTTGAAATAACTGATGATGCAGCGGACCAATTGAATGAAAAGGATATTGATTTAAAAAATCAGCCAGAAACATTTGACTGGCGATGGCTGATACTTGTTGGAGTCATTCTTATTGGCTTATTTGCTGGATTATTTATTTTAAAAGAAAGAAGGAAAAAGAAATGA
>lwpC_CP003583.1_112405_114432
TTGAAAAAGAGGAGGATCGTGCTCATTTTAAGCAGTCTCTTAGTGACTAATATCTTTCCGATCATAGGGTACTCTTTGGAATTGAATCAGTTGGAGCATGGAAATAGAAGAGACGAAGAAAGCAAACTCACTTCGACATTCGACAGTTTAATAGAATCCAACCAGACACAAGAAAGCAGTGAGGATTTAAGTATTTCGAGTAGTGGAGAGACCACTGACAACGTAGAAGCTGAGGGTTCGGACAAACAAGGACTAGAAGATGCACCAATTTCTGCGGTTGAGCTGCCTGACGATCCCAATATTATTTCTATCGATAAAATTTTTCAAACACCTATCGGTACTAGCACGTCCATATTGGAAAATGGGAAGTTACTGCAGTTGAACCCAGCAGAAAGGTCTCAAAGAGGAGCTATTTGGTCAAATAAGAAGATTAGTTTACTCTCGGATTTTACATTTAAATCTTATTTATACTTAGGAAATCAACGAGATAGAGCGGGAGATGGCATGACCTTTACATTGACTGGCGATCCTAGAATGGCTAGTAATCCCAGTCAAGTTATTGGATCGCCAGGTATGGGAATTGGCTCATATTCTACTCGTTCTGGCCAACCTTACATTGCGAATGCGCTCTCGATTGAGTTTGATACGTATAAAAATAGTGGTTCTTCTGATCGAATGGATCGAGAGATAACTGCTGATAATAGAGGGCATGGACATGTCGCTTTTGTCACGCCTAAACCAAATAATAATAATTATTCTGGAGAGCATACTGGCGTGACGGTAGCTCCTACATTTCTTTCTAATGGCACATGGCGCTTGTTAATAATTAAATGGGACGCGGAGCAAAGAAGTCTTACTTATGATTTGGAAGGTGTCGGTCGCTCTTCTCGGATTATACCTGATCTCATTAGGCAGTTTGGTTCTACAGAAGTAAATTGGGGGTTTACTTCTTCAACAGGTACTTTTTTTCAAGAAAATGCTGTCGCTGTCACGCGACTTCCATCGAATGTCACATCAACAGCTGATGTAAAAGTCAACGATAGTGATTATGGGGCCATCGCTGAAGCTGGAGGAAACGATAAGATAACTATCAGAAATACATTGAAGGTCGAGGGGGATTTTCTTGAATATAAGAAAATGCAGACTAGTATCGACCTCCCACAAGAATTAACTATTCCCGAGCATATCTTGATCAATGGAAATCAAATTGATGCCAAAGATATCTTGATAACCGGAAATCGAGTCACGCTAAATCTGACAGATTATTTTATTGCTGGAGATACGTTAATAATCGAATTGGAGACAACTTTGCAGGAAGTAATTCCTGAAAAAGTACTCACTATGCATTTTGAATACCTTGAAAACGGGAATTTGATTGAGCAATCGAATGAAATAAACCTAAAGATCGCAAAGCTGAAGGAGATAGATATCCATGTTTATTATAAAGATAAAGACAGTCAGATTGATATTGCTGAAATGAAAACAATCACTGGGAAAATAGGAGAGAAGTATAAAGAAACTCCTATTGATATTGAAGGGTATGTTTTTGACTCGGATTCAGCGAATACAGAAGGCATCTTCTCCGAAAATACAGAGGATATCTATTTTTATTACAGAAAAGGCAAACTTTATCTCTCAACTGCTCCTCAATATGTCAATTTTGGAAAACATAAAATATCCAGTAGACCATTAAGTGAATTCGGACAGTTTTCAGGTGGGTTGAAAATTATAGATGAACGGGCTTTTGGAAGTTGGAAATTACAATTGAAACAAGAGAAAGTTCTTACAAATGGAGATTTTGAGCTTCCAGAAGCTCTTTCCTTTGTTACCTCTGAAAATACAACGGTTATAGGGACATCCGCTGTTACGATTTTCGAAAGTGATCAAAAGGGTGAAAGCGATTTGTCCTCTCTTTTAGATTCTACAGCTCATCGTGGAATCAGAATAAATATTCCTGTAGAAAACCAAAGAATCGGAACCTTTGAGGGGAAACTATCTTGGATACTTGCAGATGTCCCAGGAAATTAA
>swpC_CP003583.1_111529_112260
ATGATGAAAAAAGAAATCGTATTAACAGCAGCAATGATGTTATTCAGCATGGTAGCAAGTACGACTTTTGTTTCTGCAACTGAAGTATACCCAAAGGAATATAACACAGAAGGAACGATTACATTTGAAGCAGGAGATGAGGGTGTAACTCCTCCTGTTGATCCAGAGAATCCTGATCCCAATAAACCTGTCGATCCATCAGATCCTCCAAGCCCTGGAACAGGAGGGGCATTATCGATTGATTATGGATCAAAATTCAAATTTGGGACTCAAAAAATTTCTACTGCGGATAAAACGTATTATGCAGCTGCTGATGTGATGAACGATGGGTCTAGAAAACCGACATATGTCCAAGTGACAGATAGGAGAAGTACCTTATCTGGGTGGAAATTAAGTGTCTCTCAACCAGAACAGTTTAAAACTGCCAGTGGGGATGAACTAGTTGGAGCACAGCTGAAATTTACGAAAGGGCAGGCTGTTTCTTTGGTTGATCCAACATATACGCCGCAAACGGTGAATTCTGAATTAACGTTGACACCGGGAGGAAACAATACGTTAGCAATTAATGCTAAATCAGGAACAGGTGTGGGGACTTGGGTCTATCGATTTGGTGCAAATGAAAATGAAAATCAAGATGCGGTACAGCTTTCGGTACCCGGTAAATCTGTCAAGTTAGCGCAACAATATTCCACTAAATTAGTTTGGACATTAGAAGATACACCTAACAACTAG
>pilA_CP003586.1_c26963-28939
ATGGCAATAAATCGGTATGTAAAAAAAGCTGGAATGCTTATTGGAATGTTAGGAATCATTGCAGGCTGCTTTCAGGGATATCGAGCATATGCAGAAGATGTCACGCAAAAAACGCCACCAGAGAAGGTCAATATCACGGTTCATAAATTAATGTACGATCAAGGAACGCAATTGAATGTTGATATTGACGGGATCAAAAACGATGGTTATACGCACGATCAATATCCTACAGGTGTAACGAAATACAACAAGGCAGATTATGGTGATGTTGAGTTTACGTTAGGAAATATTACGGATCAAGTATTACCGACTGAAGATTCTGATCTAACCAACGCGAAGGTGGACGAAATCGTTAAAGATGTAGAAGACAAGGGATCTAACAGTGAGTACGTCAAGAATGCAACCAACAAAATTACTTCAGCTGTAGATGAAAATGGTGAGATCACTTTTGCTGATCAACCAGCCTATGTCAATTCCAAAGGGAATGTATATGTGGTTTATGAAAGTAAATCCGCTGCTGGATTAGTCACACAAAAAGCAAAACCAATGGTTGTGATTGCGCCAATGACTGATAATACAGGTTCAGGTTTTTTAAAAGACATTCACTTATATCCTAAAAATATTGTTTCTAAGTTGAGTTTTGAATTAACGAAATTTGGTGACGATGGCACAGCTCAAAGCAAACAAACACCTTTAAAAGGGGCAAAATTTGAGTTATACAAGGGCGAACCTGGAAAAGGAACAAAATTAGGAGATCTTGTATCGGATGATCAAGGAAAGCTGACTGCTACTGATTTGACGTTAGGAAAATACTATTTTGTGGAAGTTCCTTCAGAAGTTGTAGTGGGATCAGATAAAGAACCAACAGCCGATCAATATTTATTAGGCGCAGACGCTCGCAACGATGCGCACAATAAATTAACCTTTGAAATTACGAATGATGGCGTGACAAGTGACTTAAAAGCTTCATACGTAAACTATAAAGCACCAGTGATCGATAAAACAGTAACAAATGGAACAGGACAAGAACATTCTTTCCAAATTGGTGACGCAGTAAATTATCAAGGAACGATTCATATCCCAACAGACATTGCAGGCGGAGCAGACGGTATCACAGTAAACGGAGTGAAAAGCGAAACTTCTCCTTACAGTGTATTTAAATGGGGGGATACAGCAGAACAAGGACTTTCTTATGTCGCTGCTAAAGCAAATATCAAAGTAACAAATAAAGATGGATCTGTGGTATTAAAAGAAAATACAGATTATAAAATCCAAAATTCAGAAAATGGCTTTGTGATCGATTTTATCGTGAATAATGGCCAAGTAAGTGATACTGTAGCAAGTTTACACGGACAAGATCTTCAAATGACTTATAACATGTATGTAAATGACAGCGCAGCTGTTGCCAATCCATTAACAAATAGCGTGGATTTCGTTTATAACAACAATCCATTTAATCAGGAAGAACACCACGAAAAAACGAAAGCTGACGTTGTGACTTATGGTGCAAAATTCTTAAAAGTCGATAGCGGACTATTTGGAACAGGAATCAAAGCAACACCGCTTGAAGGCGCAGAATTTGCTGCTAAAAACGCAGAAGGAAAATATTATGGTGGATTAGTTGATACGGATAAAGACGGTGTCAAAGAAGCAGTATGGGTAGACGATGTAGCAAATGCAGCGATCCTAAAATCAGATAAAGAAGGTCACTTTGAAATCACTGGTTTAACTGAAGGTGAATATTCACTGGAAGAAACAAAAGCGCCTGAAAACTATCAAAAATTAACGAAAGAGATCTCTTTCAAAGTAGACAAAGATTCATACAAAGAAGAAAACCGAATCACGATCAAAAACAATCAAAAAGCTTCCGTACCAATGACCGGTAGCAACGGTTTTCAAACGTATGTATTAATCTCTTGCTTGTTGCTAGGAGCAGGGGCACTTTCTGCAGTTGTTTACTTTAAGAAGAAAGCCTAG
>sagA_743955363_LN714742.1
ATGGTCATGACCTTGACTGCCGTAGCATCACCGATCGCTGCCGCGGCGGACGATTTTGATTCTCAGATAC
AACAGCAAGATCAAAAGATTGCAGACTTGAAAAATCAACAAGCAGATGCACAATCACAAATCGATGCCTT
AGAAAGCCAAGTTTCTGAAATCAACACACAAGCACAAGACCTATTAGCAAAACAAGATACATTGCGTCAA
GAATCTGCACATTAGTAAAAGACATTGCAGATTTACAAGAACGTATTGAAAAACGTGAAGATACAATCCA
AAAACAAGCACGCGAAGCACAAGTAAGCAACACAAGCTCAAACTACATCGATGCTGTATTGAATGCTGAT
TCATTAGCAGATGCTATTGGACGCGTTCAAGCAATGACAACGATGGTAAAAGCAAACAACGACTTGATGG
AACAACAAAAACAAGATAAAAAAGCTGTAGAAGACAAAAAAGCTGAAAACGATGCTAAACTAAAAGAATT
AGCTGAAAACCAAGCTGCTTTGGAATCTCAAAAAGGCGATCTTTTATCTAAACAAGCTGATTTGAACGTA
CTGAAAACTTCATTAGCTGCTGAACAAGAAACTGCTGAAGACAAGAAAGCTGACTTGAACCGTCAAAAAG
CTGAAGCTGAAGCAGAGCAAGCTCGTATTCGTGAACAACAACGTCTAGCAGAACAAGCTCGTCAACAAGC
TGCACAAGAAAAAGCTGAAAAAGAAGCACGCGAACAAGCAGAAGCTGAAGCACAAGCTACTCAAGCTTCA
TCTACTGCACAAAGCTCAGCAACAGAAGAATCATCAGCTACACAATCTTCAATGACTGAAGAATCATCAT
CAGCTACACAATCTTCAGCAACAGAAGAATCAACCACACCTGAATCTTCCACAGAAGAATCAACAGCGCC
TGAATCTTCAGCCACAGAAGAATCAACCACAGCGCCTGAATCTTCACAACAGAAGAATCACAACTGTACT
GAATCTTCACAACAGAAAATCACCACTGTACTGAATTTCACAACAGAAAATCACCACTGTACTGAATTTC
AAAGAAAATCACAACCCTGCCCTACAAACATCAAAACAACACCTGCGCCTACAACACCATCAACAGATCA
AAGTGTTGATACAGGAAACGGCACAGGAAGTAGTACTCCGGCTCCAACGCTAACACCTGAACAACAGCAA
ACTGTATCATCTGGTTCAACTTCTTCTGGAAGCGTGAATGGTGCAGCAATCGTAGCAGAAGCTTACAAAT
ATATTGGTACTCCATATGTTTGGGGCGGTAAAGATCCAAGTGGCTTTGACTGCTCAGGGTTCACACGCTA
TGTTTACATGCAAGTAACTGGTCGTGACATCGGTGGTTGGACAGTTCCTCAAGAATCAGCTGGAACAAAA
ATTTCAGTTTCTCAAGCAAAAGCTGGAGACTTGTTATTCTGGGGATCACAAGGCGGAACTTACCACGTAG
CGATTGCTTTAGGCGGAGGACAATATATCCATGCTCCTCAACCAGGCGAAAGCGTAAAAGTGTCAGTTTC
AATGTCCTCCC
>sagA_743955364_LN714743.1|
ATGGGATGTTCATGACCTTGACTGCCGTAGCATCACCGATCGCTGCCGCGGCGGACGATTTTGATTCTCA
GATACAACAGCAAGATCAAAAGATTGCAGACTTGAAAAATCAACAAGCAGATGCACAATCACAAATCGAT
GCCTTAGAAAGCCAAGTTTCTGAAATCAACACACAAGCACAAGACCTATTAGCAAAACAAGATACATTGC
GTCAAGAATCTGCACAATTAGTAAAAGACATTGCAGATTTACAAGAACGTATTGAAAAACGTGAAGATAC
AATCCAAAAACAAGCACGCGAAGCACAAGTAAGCAACACAAGCTCAAACTACATCGATGCTGTATTGAAT
GCTGATTCATTAGCAGATGCTATTGGACGCGTTCAAGCAATGACAACGATGGTAAAAGCAAACAACGACT
TGATGGAACAACAAAAACAAGATAAAAAAGCTGTAGAAGACAAAAAAGCTGAAAACGATGCTAAACTAAA
AGAATTAGCTGAAAACCAAGCTGCTTTGGAATCTCAAAAAGGCGATCTTTTATCTAAACAAGCTGATTTG
AACGTACTGAAAACTTCATTAGCTGCTGAACAAGCAACTGCTGAAGACAAGAAAGCTGACTTGAACCGTC
AAAAAGCTGAAGCTGAAGCAGAGCAAGCTCGTATTCGTGAACAACAACGTCTAGCAGAACAAGCTCGTCA
ACAAGCTGCACAAGAAAAAGCTGAAAAAGAAGCACGCGAACAAGCTGAAGCACAAGCACAAGCTACTCAA
GCTTCATCTACTGCACAAAGCTCAGCAACAGAAGAATCATCAGCTACACAATCTTCAATGACTGAAGAAT
CATCATCAGCTACACAATCTTCAGCAACAGAAGAATCAACAACACCTGAATCTTCAACAGAAGAATCAAC
AGCGCCTGAATCTTCAGCAACAGAAGAATCAACAACAGCGCCCTGAATCTTCAGCAACAAGAAGAATCAA
CAACAGTGGCCTGAATCTTCAACAACAAGAAGAATCAACAACACCTGCGCCAACAACACCATCAACAGAT
CAAAGTGTTGATACAGGAAACGGCACAGGAAGTAGTACTCCGGCTCCAACGCCAACACCAACACCTGAAC
AACCAAAACCTGTAACACCTGCTCCAGCTCCTTCTGGAAGTGTGAATGGTGCAGCAATCGTAGCAGAAGC
TTACAAATATATTGGTACTCCATATGTTTGGGGCGGTAAAGATCCAAGTGGCTTTGACTGCTCAGGGTTC
ACACGCTATGTTTACATGCAAGTAACTGGTCGTGACATCGGTGGTTGGACAGTTCCTCAAGAATCAGCTG
GAACAAAAATTTCAGTTTCTCAAGCAAAAGCTGGAGACTTGTTATTCTGGGGATCACAAGGCGGAACTTA
CCACGTAGCGATTGCTTTAGGCGGAGGACAATATATCCATGCTCCTCAACCAGGCGAAAGCGTAAAAGTG
TTTCAGTTCAATTACTCCCCC
