# Supplementary material for: Within-host evolution of Enterococcus faecium during longitudinal carriage and transition to bloodstream infection in immunocompromised patients
Source: Genome Med. 2017 Dec 27;9:119. doi: 10.1186/s13073-017-0507-0 (PMC5744393; doi:10.1186/s13073-017-0507-0)
Supplement: Supplementary file 2 — The sequence and annotation files of the plasmid, containing vancomycin resistance genes, in the BAPS2 group. (ZIP 95 kb) [file 13073_2017_507_MOESM2_ESM.zip]

Archive with 2 entries (2 files):
- EC0503_contig3_van_119631.embl
- EC0503_contig3_van_119631.fa
