# Supplementary material for: Within-host evolution of Enterococcus faecium during longitudinal carriage and transition to bloodstream infection in immunocompromised patients
Source: Genome Med. 2017 Dec 27;9:119. doi: 10.1186/s13073-017-0507-0 (PMC5744393; doi:10.1186/s13073-017-0507-0)
Supplement: Supplementary file 2 — The sequence and annotation files of the plasmid, containing vancomycin resistance genes, in the BAPS2 group. (ZIP 95 kb) [file 13073_2017_507_MOESM2_ESM.zip › EC0503_contig3_van_119631.embl]

ID   EC0503_contig3_van_119631 BP.
FH   Key             Location/Qualifiers
FH
FT   fasta_record    1..119631
FT                   /note="ERS1420634|SC|contig000003"
FT                   /label=ERS1420634|SC|contig000003
FT                   /colour=10
FT                   /locus_tag="ERS1420634|SC|contig000003"
FT   CDS             341..670
FT                   /locus_tag="50818_D01_03075"
FT                   /locus_tag="50818_D01_03075"
FT                   /inference="ab initio prediction:Prodigal:2.60"
FT                   /product="hypothetical protein"
FT                   /protein_id="gnl|SC|50818_D01_03075"
FT                   /codon_start=1
FT   CDS             683..808
FT                   /locus_tag="50818_D01_03076"
FT                   /locus_tag="50818_D01_03076"
FT                   /inference="ab initio prediction:Prodigal:2.60"
FT                   /product="hypothetical protein"
FT                   /protein_id="gnl|SC|50818_D01_03076"
FT                   /codon_start=1
FT   CDS             complement(1153..1506)
FT                   /locus_tag="50818_D01_03077"
FT                   /locus_tag="50818_D01_03077"
FT                   /inference="ab initio prediction:Prodigal:2.60"
FT                   /product="hypothetical protein"
FT                   /protein_id="gnl|SC|50818_D01_03077"
FT                   /codon_start=1
FT   CDS             complement(1526..2581)
FT                   /locus_tag="50818_D01_03078"
FT                   /locus_tag="50818_D01_03078"
FT                   /inference="ab initio prediction:Prodigal:2.60,protein
FT                   motif:CLUSTERS:PRK13917,protein
FT                   motif:TIGRFAMs:TIGR03739,protein motif:Pfam:PF06406.5"
FT                   /product="plasmid segregation protein ParM,PRTRC system
FT                   protein D,StbA protein"
FT                   /protein_id="gnl|SC|50818_D01_03078"
FT                   /codon_start=1
FT   CDS             2797..3195
FT                   /locus_tag="50818_D01_03079"
FT                   /locus_tag="50818_D01_03079"
FT                   /inference="ab initio prediction:Prodigal:2.60"
FT                   /product="hypothetical protein"
FT                   /protein_id="gnl|SC|50818_D01_03079"
FT                   /codon_start=1
FT   CDS             3162..3371
FT                   /locus_tag="50818_D01_03080"
FT                   /locus_tag="50818_D01_03080"
FT                   /inference="ab initio prediction:Prodigal:2.60"
FT                   /product="hypothetical protein"
FT                   /protein_id="gnl|SC|50818_D01_03080"
FT                   /codon_start=1
FT   CDS             complement(5343..5552)
FT                   /locus_tag="50818_D01_03081"
FT                   /locus_tag="50818_D01_03081"
FT                   /inference="ab initio prediction:Prodigal:2.60"
FT                   /product="hypothetical protein"
FT                   /protein_id="gnl|SC|50818_D01_03081"
FT                   /codon_start=1
FT   CDS             complement(5519..5917)
FT                   /locus_tag="50818_D01_03082"
FT                   /locus_tag="50818_D01_03082"
FT                   /inference="ab initio prediction:Prodigal:2.60"
FT                   /product="hypothetical protein"
FT                   /protein_id="gnl|SC|50818_D01_03082"
FT                   /codon_start=1
FT   CDS             6133..7188
FT                   /locus_tag="50818_D01_03083"
FT                   /locus_tag="50818_D01_03083"
FT                   /inference="ab initio prediction:Prodigal:2.60,protein
FT                   motif:CLUSTERS:PRK13917,protein
FT                   motif:TIGRFAMs:TIGR03739,protein motif:Pfam:PF06406.5"
FT                   /product="plasmid segregation protein ParM,PRTRC system
FT                   protein D,StbA protein"
FT                   /protein_id="gnl|SC|50818_D01_03083"
FT                   /codon_start=1
FT   CDS             7208..7561
FT                   /locus_tag="50818_D01_03084"
FT                   /locus_tag="50818_D01_03084"
FT                   /inference="ab initio prediction:Prodigal:2.60"
FT                   /product="hypothetical protein"
FT                   /protein_id="gnl|SC|50818_D01_03084"
FT                   /codon_start=1
FT   CDS             complement(7743..8030)
FT                   /locus_tag="50818_D01_03085"
FT                   /locus_tag="50818_D01_03085"
FT                   /inference="ab initio prediction:Prodigal:2.60"
FT                   /product="hypothetical protein"
FT                   /protein_id="gnl|SC|50818_D01_03085"
FT                   /codon_start=1
FT   CDS             complement(8043..8861)
FT                   /locus_tag="50818_D01_03086"
FT                   /locus_tag="50818_D01_03086"
FT                   /inference="ab initio prediction:Prodigal:2.60,similar to
FT                   AA sequence:RefSeq:YP_007806814.1,similar to AA
FT                   sequence:UniProtKB:P37522,protein
FT                   motif:Cdd:COG3640,protein motif:Pfam:PF01656.17"
FT                   /product="chromosome segregation ATPase,Sporulation
FT                   initiation inhibitor protein soj,CO dehydrogenase
FT                   maturation factor,CobQ/CobB/MinD/ParA nucleotide binding
FT                   domain"
FT                   /protein_id="gnl|SC|50818_D01_03086"
FT                   /gene="soj_4"
FT                   /codon_start=1
FT   CDS             9087..9308
FT                   /locus_tag="50818_D01_03087"
FT                   /locus_tag="50818_D01_03087"
FT                   /inference="ab initio prediction:Prodigal:2.60,protein
FT                   motif:Pfam:PF08681.5"
FT                   /product="Protein of unknown function (DUF1778)"
FT                   /protein_id="gnl|SC|50818_D01_03087"
FT                   /codon_start=1
FT   CDS             9310..9576
FT                   /locus_tag="50818_D01_03088"
FT                   /inference="ab initio prediction:Prodigal:2.60,similar to
FT                   AA sequence:RefSeq:YP_006377687.1,similar to AA
FT                   sequence:UniProtKB:O33348,protein
FT                   motif:TIGRFAMs:TIGR02385,protein motif:Pfam:PF05016.8"
FT                   /product="plasmid stabilization system protein,Toxin
FT                   RelG,addiction module toxin, RelE/StbE family,Plasmid
FT                   stabilisation system protein"
FT                   /protein_id="gnl|SC|50818_D01_03088"
FT                   /gene="relG_2"
FT                   /codon_start=1
FT   CDS             9743..10228
FT                   /locus_tag="50818_D01_03089"
FT                   /locus_tag="50818_D01_03089"
FT                   /inference="ab initio prediction:Prodigal:2.60"
FT                   /product="hypothetical protein"
FT                   /protein_id="gnl|SC|50818_D01_03089"
FT                   /codon_start=1
FT   CDS             10341..11021
FT                   /locus_tag="50818_D01_03090"
FT                   /locus_tag="50818_D01_03090"
FT                   /inference="ab initio prediction:Prodigal:2.60,similar to
FT                   AA sequence:RefSeq:YP_008390859.1,protein
FT                   motif:Pfam:PF00665.20"
FT                   /product="Integrase core domain protein,Integrase core
FT                   domain"
FT                   /protein_id="gnl|SC|50818_D01_03090"
FT                   /codon_start=1
FT   CDS             complement(11044..12183)
FT                   /locus_tag="50818_D01_03091"
FT                   /inference="ab initio prediction:Prodigal:2.60,similar to
FT                   AA sequence:RefSeq:YP_006538822.1,similar to AA
FT                   sequence:UniProtKB:Q8CU87,protein
FT                   motif:CLUSTERS:PRK11100,protein motif:Cdd:COG5278,protein
FT                   motif:TIGRFAMs:TIGR02966,protein motif:Pfam:PF02518.20"
FT                   /product="sensor histidine kinase VanSG,Sensor protein
FT                   kinase walK,sensory histidine kinase CreC,Predicted
FT                   periplasmic ligand-binding sensor domain,phosphate regulon
FT                   sensor kinase PhoR,Histidine kinase-, DNA gyrase B-, and
FT                   HSP90-like ATPase"
FT                   /protein_id="gnl|SC|50818_D01_03091"
FT                   /gene="walK_2"
FT                   /codon_start=1
FT   CDS             complement(12173..12868)
FT                   /locus_tag="50818_D01_03092"
FT                   /locus_tag="50818_D01_03092"
FT                   /inference="ab initio prediction:Prodigal:2.60,similar to
FT                   AA sequence:RefSeq:YP_007808231.1,similar to AA
FT                   sequence:UniProtKB:Q9RDT5,protein
FT                   motif:CLUSTERS:PRK09468,protein motif:Cdd:COG3437,protein
FT                   motif:TIGRFAMs:TIGR02154,protein motif:Pfam:PF00072.18"
FT                   /product="Response regulators consisting of a CheY-like
FT                   receiver domain and a winged-helix DNA-binding
FT                   domain,Transcriptional regulatory protein walR,osmolarity
FT                   response regulator,Response regulator containing a
FT                   CheY-like receiver domain and an HD-GYP domain,phosphate
FT                   regulon transcriptional regulatory protein PhoB,Response
FT                   regulator receiver domain"
FT                   /protein_id="gnl|SC|50818_D01_03092"
FT                   /gene="walR"
FT                   /codon_start=1
FT   CDS             complement(13082..13657)
FT                   /locus_tag="50818_D01_03093"
FT                   /locus_tag="50818_D01_03093"
FT                   /inference="ab initio prediction:Prodigal:2.60,similar to
FT                   AA sequence:RefSeq:YP_006539250.1,similar to AA
FT                   sequence:UniProtKB:P03013,protein
FT                   motif:CLUSTERS:PRK13413,protein motif:Pfam:PF00239.15"
FT                   /product="resolvase,DNA-invertase hin,multiple promoter
FT                   invertase,Resolvase, N terminal domain"
FT                   /protein_id="gnl|SC|50818_D01_03093"
FT                   /gene="hin_3"
FT                   /codon_start=1
FT   CDS             13803..16727
FT                   /locus_tag="50818_D01_03094"
FT                   /locus_tag="50818_D01_03094"
FT                   /inference="ab initio prediction:Prodigal:2.60,similar to
FT                   AA sequence:RefSeq:YP_006536802.1,protein
FT                   motif:Cdd:COG4644,protein motif:Pfam:PF01526.11"
FT                   /product="transposase for transposon Tn3 domain
FT                   protein,Transposase and inactivated derivatives, TnpA
FT                   family,Tn3 transposase DDE domain"
FT                   /protein_id="gnl|SC|50818_D01_03094"
FT                   /codon_start=1
FT   CDS             complement(16829..17509)
FT                   /locus_tag="50818_D01_03095"
FT                   /locus_tag="50818_D01_03095"
FT                   /inference="ab initio prediction:Prodigal:2.60,similar to
FT                   AA sequence:RefSeq:YP_008390859.1,protein
FT                   motif:Pfam:PF00665.20"
FT                   /product="Integrase core domain protein,Integrase core
FT                   domain"
FT                   /protein_id="gnl|SC|50818_D01_03095"
FT                   /codon_start=1
FT   CDS             17841..18809
FT                   /locus_tag="50818_D01_03096"
FT                   /inference="ab initio prediction:Prodigal:2.60,similar to
FT                   AA sequence:RefSeq:NP_815952.1,similar to AA
FT                   sequence:UniProtKB:Q05709,protein
FT                   motif:CLUSTERS:PRK08605,protein motif:Cdd:COG1932,protein
FT                   motif:TIGRFAMs:TIGR01327,protein motif:Pfam:PF02826.13"
FT                   /product="D-specific alpha-keto acid
FT                   dehydrogenase,D-specific alpha-keto acid
FT                   dehydrogenase,D-lactate dehydrogenase,Phosphoserine
FT                   aminotransferase,phosphoglycerate dehydrogenase,D-isomer
FT                   specific 2-hydroxyacid dehydrogenase, NAD binding domain"
FT                   /protein_id="gnl|SC|50818_D01_03096"
FT                   /gene="vanH"
FT                   /codon_start=1
FT   CDS             18802..19833
FT                   /locus_tag="50818_D01_03097"
FT                   /inference="ab initio prediction:Prodigal:2.60,similar to
FT                   AA sequence:RefSeq:NP_815951.1,similar to AA
FT                   sequence:UniProtKB:P25051,protein
FT                   motif:CLUSTERS:PRK14568,protein motif:Cdd:COG3919,protein
FT                   motif:TIGRFAMs:TIGR01205,protein motif:Pfam:PF07478.7"
FT                   /product="D-alanine--D-lactate
FT                   ligase,Vancomycin/teicoplanin A-type resistance protein
FT                   VanA,D-alanine--D-lactate ligase,Predicted ATP-grasp
FT                   enzyme,D-alanine--D-alanine ligase,D-ala D-ala ligase
FT                   C-terminus"
FT                   /protein_id="gnl|SC|50818_D01_03097"
FT                   /gene="vanB"
FT                   /codon_start=1
FT   CDS             19839..20447
FT                   /locus_tag="50818_D01_03098"
FT                   /inference="ab initio prediction:Prodigal:2.60,similar to
FT                   AA sequence:RefSeq:NP_815950.1,similar to AA
FT                   sequence:UniProtKB:Q06241,protein
FT                   motif:CLUSTERS:PRK10178,protein motif:Pfam:PF01427.11"
FT                   /product="D-alanyl-D-alanine
FT                   dipeptidase,D-alanyl-D-alanine
FT                   dipeptidase,D-alanyl-D-alanine dipeptidase,D-ala-D-ala
FT                   dipeptidase"
FT                   /protein_id="gnl|SC|50818_D01_03098"
FT                   /gene="vanX"
FT                   /codon_start=1
FT   CDS             complement(20536..21216)
FT                   /locus_tag="50818_D01_03099"
FT                   /locus_tag="50818_D01_03099"
FT                   /inference="ab initio prediction:Prodigal:2.60,similar to
FT                   AA sequence:RefSeq:YP_008390859.1,protein
FT                   motif:Pfam:PF00665.20"
FT                   /product="Integrase core domain protein,Integrase core
FT                   domain"
FT                   /protein_id="gnl|SC|50818_D01_03099"
FT                   /codon_start=1
FT   CDS             21468..22379
FT                   /locus_tag="50818_D01_03100"
FT                   /locus_tag="50818_D01_03100"
FT                   /inference="ab initio prediction:Prodigal:2.60,similar to
FT                   AA sequence:RefSeq:YP_006488356.1,protein
FT                   motif:Cdd:COG1876,protein motif:Pfam:PF02557.11"
FT                   /product="D-alanyl-D-alanine
FT                   carboxypeptidase,D-alanyl-D-alanine
FT                   carboxypeptidase,D-alanyl-D-alanine carboxypeptidase"
FT                   /protein_id="gnl|SC|50818_D01_03100"
FT                   /codon_start=1
FT   CDS             22532..23017
FT                   /locus_tag="50818_D01_03101"
FT                   /locus_tag="50818_D01_03101"
FT                   /inference="ab initio prediction:Prodigal:2.60,similar to
FT                   AA sequence:RefSeq:YP_006374628.1,protein
FT                   motif:Pfam:PF04892.6"
FT                   /product="teicoplanin resistance protein VanZ,VanZ like
FT                   family"
FT                   /protein_id="gnl|SC|50818_D01_03101"
FT                   /gene="vanZ_2"
FT                   /codon_start=1
FT   CDS             complement(23304..23633)
FT                   /locus_tag="50818_D01_03102"
FT                   /locus_tag="50818_D01_03102"
FT                   /inference="ab initio prediction:Prodigal:2.60,similar to
FT                   AA sequence:RefSeq:YP_007395396.1,similar to AA
FT                   sequence:UniProtKB:P20047,protein
FT                   motif:CLUSTERS:PRK10141,protein motif:Pfam:PF01022.14"
FT                   /product="Cadmium efflux system accessory protein,Cadmium
FT                   efflux system accessory protein,DNA-binding
FT                   transcriptional repressor ArsR,Bacterial regulatory
FT                   protein, arsR family"
FT                   /protein_id="gnl|SC|50818_D01_03102"
FT                   /gene="cadC_2"
FT                   /codon_start=1
FT   CDS             23938..24267
FT                   /locus_tag="50818_D01_03103"
FT                   /locus_tag="50818_D01_03103"
FT                   /inference="ab initio prediction:Prodigal:2.60,similar to
FT                   AA sequence:RefSeq:YP_008390778.1"
FT                   /product="toxin-antitoxin system, antitoxin component"
FT                   /protein_id="gnl|SC|50818_D01_03103"
FT                   /codon_start=1
FT   CDS             24257..24544
FT                   /locus_tag="50818_D01_03104"
FT                   /locus_tag="50818_D01_03104"
FT                   /inference="ab initio prediction:Prodigal:2.60,similar to
FT                   AA sequence:RefSeq:YP_008390777.1"
FT                   /product="addiction module toxin RelE"
FT                   /protein_id="gnl|SC|50818_D01_03104"
FT                   /gene="relE_3"
FT                   /codon_start=1
FT   CDS             complement(24823..25386)
FT                   /locus_tag="50818_D01_03105"
FT                   /locus_tag="50818_D01_03105"
FT                   /inference="ab initio prediction:Prodigal:2.60,similar to
FT                   AA sequence:RefSeq:YP_007809065.1,similar to AA
FT                   sequence:UniProtKB:P03013,protein
FT                   motif:CLUSTERS:PRK13413,protein motif:Pfam:PF00239.15"
FT                   /product="Site-specific recombinases, DNA invertase Pin
FT                   homologs,DNA-invertase hin,multiple promoter
FT                   invertase,Resolvase, N terminal domain"
FT                   /protein_id="gnl|SC|50818_D01_03105"
FT                   /gene="hin_4"
FT                   /codon_start=1
FT   CDS             complement(25579..26151)
FT                   /locus_tag="50818_D01_03106"
FT                   /inference="ab initio prediction:Prodigal:2.60,similar to
FT                   AA sequence:RefSeq:YP_008395507.1,similar to AA
FT                   sequence:UniProtKB:P63228,protein
FT                   motif:CLUSTERS:PRK06769,protein motif:Cdd:COG0131,protein
FT                   motif:TIGRFAMs:TIGR01656,protein motif:Pfam:PF08645.5"
FT                   /product="D,D-heptose 1,7-bisphosphate
FT                   phosphatase,D,D-heptose 1,7-bisphosphate
FT                   phosphatase,hypothetical
FT                   protein,Imidazoleglycerol-phosphate
FT                   dehydratase,histidinol-phosphate phosphatase
FT                   domain,Polynucleotide kinase 3 phosphatase"
FT                   /protein_id="gnl|SC|50818_D01_03106"
FT                   /gene="gmhB"
FT                   /codon_start=1
FT   CDS             26939..27514
FT                   /locus_tag="50818_D01_03107"
FT                   /locus_tag="50818_D01_03107"
FT                   /inference="ab initio prediction:Prodigal:2.60"
FT                   /product="hypothetical protein"
FT                   /protein_id="gnl|SC|50818_D01_03107"
FT                   /codon_start=1
FT   CDS             complement(27697..28449)
FT                   /locus_tag="50818_D01_03108"
FT                   /locus_tag="50818_D01_03108"
FT                   /inference="ab initio prediction:Prodigal:2.60,similar to
FT                   AA sequence:RefSeq:YP_005355048.1,protein
FT                   motif:CLUSTERS:PRK09183,protein motif:Cdd:COG1484,protein
FT                   motif:Pfam:PF01695.11"
FT                   /product="IstB-like ATP binding protein,transposase/IS
FT                   protein,DNA replication protein,IstB-like ATP binding
FT                   protein"
FT                   /protein_id="gnl|SC|50818_D01_03108"
FT                   /codon_start=1
FT   CDS             complement(28449..29990)
FT                   /locus_tag="50818_D01_03109"
FT                   /locus_tag="50818_D01_03109"
FT                   /inference="ab initio prediction:Prodigal:2.60,similar to
FT                   AA sequence:RefSeq:YP_006539330.1,protein
FT                   motif:Cdd:COG4584,protein motif:Pfam:PF00665.20"
FT                   /product="transposase,Transposase and inactivated
FT                   derivatives,Integrase core domain"
FT                   /protein_id="gnl|SC|50818_D01_03109"
FT                   /codon_start=1
FT   CDS             complement(30314..30508)
FT                   /locus_tag="50818_D01_03110"
FT                   /locus_tag="50818_D01_03110"
FT                   /inference="ab initio prediction:Prodigal:2.60"
FT                   /product="hypothetical protein"
FT                   /protein_id="gnl|SC|50818_D01_03110"
FT                   /codon_start=1
FT   CDS             30904..31368
FT                   /locus_tag="50818_D01_03111"
FT                   /locus_tag="50818_D01_03111"
FT                   /inference="ab initio prediction:Prodigal:2.60"
FT                   /product="hypothetical protein"
FT                   /protein_id="gnl|SC|50818_D01_03111"
FT                   /codon_start=1
FT   CDS             complement(31939..32574)
FT                   /locus_tag="50818_D01_03112"
FT                   /locus_tag="50818_D01_03112"
FT                   /inference="ab initio prediction:Prodigal:2.60,similar to
FT                   AA sequence:RefSeq:YP_007752349.1,similar to AA
FT                   sequence:UniProtKB:Q02115,protein
FT                   motif:CLUSTERS:PRK09379,protein
FT                   motif:TIGRFAMs:TIGR00350,protein motif:Pfam:PF03816.8"
FT                   /product="transcriptional regulator,Membrane-bound protein
FT                   lytR,membrane-bound transcriptional regulator LytR,cell
FT                   envelope-related function transcriptional attenuator
FT                   common domain,Cell envelope-related transcriptional
FT                   attenuator domain"
FT                   /protein_id="gnl|SC|50818_D01_03112"
FT                   /gene="lytR_3"
FT                   /codon_start=1
FT   CDS             32636..33316
FT                   /locus_tag="50818_D01_03113"
FT                   /locus_tag="50818_D01_03113"
FT                   /inference="ab initio prediction:Prodigal:2.60,similar to
FT                   AA sequence:RefSeq:YP_008390859.1,protein
FT                   motif:Pfam:PF00665.20"
FT                   /product="Integrase core domain protein,Integrase core
FT                   domain"
FT                   /protein_id="gnl|SC|50818_D01_03113"
FT                   /codon_start=1
FT   CDS             complement(33585..34733)
FT                   /locus_tag="50818_D01_03114"
FT                   /locus_tag="50818_D01_03114"
FT                   /inference="ab initio prediction:Prodigal:2.60,similar to
FT                   AA sequence:RefSeq:YP_008390878.1,protein
FT                   motif:TIGRFAMs:TIGR01766,protein motif:Pfam:PF01385.13"
FT                   /product="transposase,transposase, IS605 OrfB
FT                   family,Probable transposase"
FT                   /protein_id="gnl|SC|50818_D01_03114"
FT                   /codon_start=1
FT   CDS             complement(34750..35154)
FT                   /locus_tag="50818_D01_03115"
FT                   /locus_tag="50818_D01_03115"
FT                   /inference="ab initio prediction:Prodigal:2.60,similar to
FT                   AA sequence:RefSeq:YP_005376178.1,protein
FT                   motif:Cdd:COG1943,protein motif:Pfam:PF01797.10"
FT                   /product="transposase like protein,Transposase and
FT                   inactivated derivatives,Transposase IS200 like"
FT                   /protein_id="gnl|SC|50818_D01_03115"
FT                   /codon_start=1
FT   CDS             35440..35622
FT                   /locus_tag="50818_D01_03116"
FT                   /locus_tag="50818_D01_03116"
FT                   /inference="ab initio prediction:Prodigal:2.60"
FT                   /product="hypothetical protein"
FT                   /protein_id="gnl|SC|50818_D01_03116"
FT                   /codon_start=1
FT   CDS             35725..36009
FT                   /locus_tag="50818_D01_03117"
FT                   /locus_tag="50818_D01_03117"
FT                   /inference="ab initio prediction:Prodigal:2.60"
FT                   /product="hypothetical protein"
FT                   /protein_id="gnl|SC|50818_D01_03117"
FT                   /codon_start=1
FT   CDS             36025..36261
FT                   /locus_tag="50818_D01_03118"
FT                   /locus_tag="50818_D01_03118"
FT                   /inference="ab initio prediction:Prodigal:2.60"
FT                   /product="hypothetical protein"
FT                   /protein_id="gnl|SC|50818_D01_03118"
FT                   /codon_start=1
FT   CDS             36283..36537
FT                   /locus_tag="50818_D01_03119"
FT                   /locus_tag="50818_D01_03119"
FT                   /inference="ab initio prediction:Prodigal:2.60"
FT                   /product="hypothetical protein"
FT                   /protein_id="gnl|SC|50818_D01_03119"
FT                   /codon_start=1
FT   CDS             36619..36804
FT                   /locus_tag="50818_D01_03120"
FT                   /locus_tag="50818_D01_03120"
FT                   /inference="ab initio prediction:Prodigal:2.60,similar to
FT                   AA sequence:RefSeq:YP_008396501.1,protein
FT                   motif:Pfam:PF07927.6"
FT                   /product="YcfA-like protein,YcfA-like protein"
FT                   /protein_id="gnl|SC|50818_D01_03120"
FT                   /codon_start=1
FT   CDS             36871..37266
FT                   /locus_tag="50818_D01_03121"
FT                   /locus_tag="50818_D01_03121"
FT                   /inference="ab initio prediction:Prodigal:2.60,protein
FT                   motif:Pfam:PF03681.9"
FT                   /product="Uncharacterised protein family (UPF0150)"
FT                   /protein_id="gnl|SC|50818_D01_03121"
FT                   /codon_start=1
FT   CDS             37283..37633
FT                   /locus_tag="50818_D01_03122"
FT                   /locus_tag="50818_D01_03122"
FT                   /inference="ab initio prediction:Prodigal:2.60"
FT                   /product="hypothetical protein"
FT                   /protein_id="gnl|SC|50818_D01_03122"
FT                   /codon_start=1
FT   CDS             37655..38029
FT                   /locus_tag="50818_D01_03123"
FT                   /locus_tag="50818_D01_03123"
FT                   /inference="ab initio prediction:Prodigal:2.60"
FT                   /product="hypothetical protein"
FT                   /protein_id="gnl|SC|50818_D01_03123"
FT                   /codon_start=1
FT   CDS             complement(38336..38734)
FT                   /locus_tag="50818_D01_03124"
FT                   /locus_tag="50818_D01_03124"
FT                   /inference="ab initio prediction:Prodigal:2.60,protein
FT                   motif:Pfam:PF03681.9"
FT                   /product="Uncharacterised protein family (UPF0150)"
FT                   /protein_id="gnl|SC|50818_D01_03124"
FT                   /codon_start=1
FT   CDS             complement(38926..39693)
FT                   /locus_tag="50818_D01_03125"
FT                   /locus_tag="50818_D01_03125"
FT                   /inference="ab initio prediction:Prodigal:2.60,protein
FT                   motif:CLUSTERS:PRK13742,protein motif:Cdd:COG5527,protein
FT                   motif:Pfam:PF01051.15"
FT                   /product="replication protein,Protein involved in
FT                   initiation of plasmid replication,Initiator Replication
FT                   protein"
FT                   /protein_id="gnl|SC|50818_D01_03125"
FT                   /codon_start=1
FT   CDS             complement(39728..40888)
FT                   /locus_tag="50818_D01_03126"
FT                   /locus_tag="50818_D01_03126"
FT                   /inference="ab initio prediction:Prodigal:2.60,protein
FT                   motif:CLUSTERS:PRK13742,protein motif:Cdd:COG5527,protein
FT                   motif:Pfam:PF01051.15"
FT                   /product="replication protein,Protein involved in
FT                   initiation of plasmid replication,Initiator Replication
FT                   protein"
FT                   /protein_id="gnl|SC|50818_D01_03126"
FT                   /codon_start=1
FT   CDS             complement(41150..41296)
FT                   /locus_tag="50818_D01_03127"
FT                   /locus_tag="50818_D01_03127"
FT                   /inference="ab initio prediction:Prodigal:2.60"
FT                   /product="hypothetical protein"
FT                   /protein_id="gnl|SC|50818_D01_03127"
FT                   /codon_start=1
FT   CDS             41931..42734
FT                   /locus_tag="50818_D01_03128"
FT                   /locus_tag="50818_D01_03128"
FT                   /inference="ab initio prediction:Prodigal:2.60,similar to
FT                   AA sequence:RefSeq:YP_005353500.1,protein
FT                   motif:CLUSTERS:PRK13742,protein motif:Cdd:COG5527,protein
FT                   motif:Pfam:PF01051.15"
FT                   /product="plasmid replication initiation
FT                   protein,replication protein,Protein involved in initiation
FT                   of plasmid replication,Initiator Replication protein"
FT                   /protein_id="gnl|SC|50818_D01_03128"
FT                   /gene="repB_1"
FT                   /codon_start=1
FT   CDS             43318..43773
FT                   /locus_tag="50818_D01_03129"
FT                   /locus_tag="50818_D01_03129"
FT                   /inference="ab initio prediction:Prodigal:2.60"
FT                   /product="hypothetical protein"
FT                   /protein_id="gnl|SC|50818_D01_03129"
FT                   /codon_start=1
FT   CDS             43892..44950
FT                   /locus_tag="50818_D01_03130"
FT                   /locus_tag="50818_D01_03130"
FT                   /inference="ab initio prediction:Prodigal:2.60"
FT                   /product="hypothetical protein"
FT                   /protein_id="gnl|SC|50818_D01_03130"
FT                   /codon_start=1
FT   CDS             44992..46941
FT                   /locus_tag="50818_D01_03131"
FT                   /locus_tag="50818_D01_03131"
FT                   /inference="ab initio prediction:Prodigal:2.60,similar to
FT                   AA sequence:RefSeq:YP_007752614.1,similar to AA
FT                   sequence:UniProtKB:O31673,protein
FT                   motif:CLUSTERS:PRK10865,protein motif:Cdd:COG3903,protein
FT                   motif:TIGRFAMs:TIGR03345,protein motif:Pfam:PF07724.8"
FT                   /product="ATP-dependent Clp protease ATP-binding subunit
FT                   ClpE,Heat shock protein HSP1,protein disaggregation
FT                   chaperone,Predicted ATPase,type VI secretion ATPase, ClpV1
FT                   family,AAA domain (Cdc48 subfamily)"
FT                   /protein_id="gnl|SC|50818_D01_03131"
FT                   /gene="clpE_3"
FT                   /codon_start=1
FT   CDS             46944..50585
FT                   /locus_tag="50818_D01_03132"
FT                   /locus_tag="50818_D01_03132"
FT                   /inference="ab initio prediction:Prodigal:2.60,protein
FT                   motif:Pfam:PF12396.2"
FT                   /product="Protein of unknown function (DUF3659)"
FT                   /protein_id="gnl|SC|50818_D01_03132"
FT                   /codon_start=1
FT   CDS             50985..51323
FT                   /locus_tag="50818_D01_03133"
FT                   /locus_tag="50818_D01_03133"
FT                   /inference="ab initio prediction:Prodigal:2.60"
FT                   /product="hypothetical protein"
FT                   /protein_id="gnl|SC|50818_D01_03133"
FT                   /codon_start=1
FT   CDS             51454..51654
FT                   /locus_tag="50818_D01_03134"
FT                   /locus_tag="50818_D01_03134"
FT                   /inference="ab initio prediction:Prodigal:2.60"
FT                   /product="hypothetical protein"
FT                   /protein_id="gnl|SC|50818_D01_03134"
FT                   /codon_start=1
FT   CDS             51674..53830
FT                   /locus_tag="50818_D01_03135"
FT                   /locus_tag="50818_D01_03135"
FT                   /inference="ab initio prediction:Prodigal:2.60"
FT                   /product="hypothetical protein"
FT                   /protein_id="gnl|SC|50818_D01_03135"
FT                   /codon_start=1
FT   CDS             53842..54075
FT                   /locus_tag="50818_D01_03136"
FT                   /locus_tag="50818_D01_03136"
FT                   /inference="ab initio prediction:Prodigal:2.60"
FT                   /product="hypothetical protein"
FT                   /protein_id="gnl|SC|50818_D01_03136"
FT                   /codon_start=1
FT   CDS             54065..54931
FT                   /locus_tag="50818_D01_03137"
FT                   /locus_tag="50818_D01_03137"
FT                   /inference="ab initio prediction:Prodigal:2.60"
FT                   /product="hypothetical protein"
FT                   /protein_id="gnl|SC|50818_D01_03137"
FT                   /codon_start=1
FT   CDS             54946..56916
FT                   /locus_tag="50818_D01_03138"
FT                   /locus_tag="50818_D01_03138"
FT                   /inference="ab initio prediction:Prodigal:2.60"
FT                   /product="hypothetical protein"
FT                   /protein_id="gnl|SC|50818_D01_03138"
FT                   /codon_start=1
FT   CDS             57083..57340
FT                   /locus_tag="50818_D01_03139"
FT                   /locus_tag="50818_D01_03139"
FT                   /inference="ab initio prediction:Prodigal:2.60"
FT                   /product="hypothetical protein"
FT                   /protein_id="gnl|SC|50818_D01_03139"
FT                   /codon_start=1
FT   CDS             57426..57830
FT                   /locus_tag="50818_D01_03140"
FT                   /locus_tag="50818_D01_03140"
FT                   /inference="ab initio prediction:Prodigal:2.60,similar to
FT                   AA sequence:RefSeq:YP_005376178.1,protein
FT                   motif:Cdd:COG1943,protein motif:Pfam:PF01797.10"
FT                   /product="transposase like protein,Transposase and
FT                   inactivated derivatives,Transposase IS200 like"
FT                   /protein_id="gnl|SC|50818_D01_03140"
FT                   /codon_start=1
FT   CDS             57847..58995
FT                   /locus_tag="50818_D01_03141"
FT                   /locus_tag="50818_D01_03141"
FT                   /inference="ab initio prediction:Prodigal:2.60,similar to
FT                   AA sequence:RefSeq:YP_008390878.1,protein
FT                   motif:TIGRFAMs:TIGR01766,protein motif:Pfam:PF01385.13"
FT                   /product="transposase,transposase, IS605 OrfB
FT                   family,Probable transposase"
FT                   /protein_id="gnl|SC|50818_D01_03141"
FT                   /codon_start=1
FT   CDS             59202..59537
FT                   /locus_tag="50818_D01_03142"
FT                   /locus_tag="50818_D01_03142"
FT                   /inference="ab initio prediction:Prodigal:2.60"
FT                   /product="hypothetical protein"
FT                   /protein_id="gnl|SC|50818_D01_03142"
FT                   /codon_start=1
FT   CDS             complement(59794..60318)
FT                   /locus_tag="50818_D01_03143"
FT                   /locus_tag="50818_D01_03143"
FT                   /inference="ab initio prediction:Prodigal:2.60"
FT                   /product="hypothetical protein"
FT                   /protein_id="gnl|SC|50818_D01_03143"
FT                   /codon_start=1
FT   CDS             complement(60658..61617)
FT                   /locus_tag="50818_D01_03144"
FT                   /locus_tag="50818_D01_03144"
FT                   /inference="ab initio prediction:Prodigal:2.60,similar to
FT                   AA sequence:RefSeq:YP_008395671.1,protein
FT                   motif:Cdd:COG2826,protein motif:Pfam:PF00665.20"
FT                   /product="Integrase core domain protein,Transposase and
FT                   inactivated derivatives, IS30 family,Integrase core
FT                   domain"
FT                   /protein_id="gnl|SC|50818_D01_03144"
FT                   /codon_start=1
FT   CDS             complement(61700..62443)
FT                   /locus_tag="50818_D01_03145"
FT                   /locus_tag="50818_D01_03145"
FT                   /inference="ab initio prediction:Prodigal:2.60"
FT                   /product="hypothetical protein"
FT                   /protein_id="gnl|SC|50818_D01_03145"
FT                   /codon_start=1
FT   CDS             62565..63149
FT                   /locus_tag="50818_D01_03146"
FT                   /locus_tag="50818_D01_03146"
FT                   /inference="ab initio prediction:Prodigal:2.60"
FT                   /product="hypothetical protein"
FT                   /protein_id="gnl|SC|50818_D01_03146"
FT                   /codon_start=1
FT   CDS             63160..63405
FT                   /locus_tag="50818_D01_03147"
FT                   /locus_tag="50818_D01_03147"
FT                   /inference="ab initio prediction:Prodigal:2.60"
FT                   /product="hypothetical protein"
FT                   /protein_id="gnl|SC|50818_D01_03147"
FT                   /codon_start=1
FT   CDS             63411..64133
FT                   /locus_tag="50818_D01_03148"
FT                   /locus_tag="50818_D01_03148"
FT                   /inference="ab initio prediction:Prodigal:2.60"
FT                   /product="hypothetical protein"
FT                   /protein_id="gnl|SC|50818_D01_03148"
FT                   /codon_start=1
FT   CDS             64264..65007
FT                   /locus_tag="50818_D01_03149"
FT                   /locus_tag="50818_D01_03149"
FT                   /inference="ab initio prediction:Prodigal:2.60"
FT                   /product="hypothetical protein"
FT                   /protein_id="gnl|SC|50818_D01_03149"
FT                   /codon_start=1
FT   CDS             65013..65378
FT                   /locus_tag="50818_D01_03150"
FT                   /locus_tag="50818_D01_03150"
FT                   /inference="ab initio prediction:Prodigal:2.60"
FT                   /product="hypothetical protein"
FT                   /protein_id="gnl|SC|50818_D01_03150"
FT                   /codon_start=1
FT   CDS             65394..65924
FT                   /locus_tag="50818_D01_03151"
FT                   /locus_tag="50818_D01_03151"
FT                   /inference="ab initio prediction:Prodigal:2.60"
FT                   /product="hypothetical protein"
FT                   /protein_id="gnl|SC|50818_D01_03151"
FT                   /codon_start=1
FT   CDS             66086..66394
FT                   /locus_tag="50818_D01_03152"
FT                   /locus_tag="50818_D01_03152"
FT                   /inference="ab initio prediction:Prodigal:2.60"
FT                   /product="hypothetical protein"
FT                   /protein_id="gnl|SC|50818_D01_03152"
FT                   /codon_start=1
FT   CDS             66525..66809
FT                   /locus_tag="50818_D01_03153"
FT                   /locus_tag="50818_D01_03153"
FT                   /inference="ab initio prediction:Prodigal:2.60"
FT                   /product="hypothetical protein"
FT                   /protein_id="gnl|SC|50818_D01_03153"
FT                   /codon_start=1
FT   CDS             66946..67746
FT                   /locus_tag="50818_D01_03154"
FT                   /locus_tag="50818_D01_03154"
FT                   /inference="ab initio prediction:Prodigal:2.60"
FT                   /product="hypothetical protein"
FT                   /protein_id="gnl|SC|50818_D01_03154"
FT                   /codon_start=1
FT   CDS             67783..67965
FT                   /locus_tag="50818_D01_03155"
FT                   /locus_tag="50818_D01_03155"
FT                   /inference="ab initio prediction:Prodigal:2.60"
FT                   /product="hypothetical protein"
FT                   /protein_id="gnl|SC|50818_D01_03155"
FT                   /codon_start=1
FT   CDS             68076..68393
FT                   /locus_tag="50818_D01_03156"
FT                   /locus_tag="50818_D01_03156"
FT                   /inference="ab initio prediction:Prodigal:2.60"
FT                   /product="hypothetical protein"
FT                   /protein_id="gnl|SC|50818_D01_03156"
FT                   /codon_start=1
FT   CDS             68396..68539
FT                   /locus_tag="50818_D01_03157"
FT                   /locus_tag="50818_D01_03157"
FT                   /inference="ab initio prediction:Prodigal:2.60"
FT                   /product="hypothetical protein"
FT                   /protein_id="gnl|SC|50818_D01_03157"
FT                   /codon_start=1
FT   CDS             68536..68628
FT                   /locus_tag="50818_D01_03158"
FT                   /locus_tag="50818_D01_03158"
FT                   /inference="ab initio prediction:Prodigal:2.60"
FT                   /product="hypothetical protein"
FT                   /protein_id="gnl|SC|50818_D01_03158"
FT                   /codon_start=1
FT   CDS             complement(68743..69222)
FT                   /locus_tag="50818_D01_03159"
FT                   /locus_tag="50818_D01_03159"
FT                   /inference="ab initio prediction:Prodigal:2.60"
FT                   /product="hypothetical protein"
FT                   /protein_id="gnl|SC|50818_D01_03159"
FT                   /codon_start=1
FT   CDS             69306..70679
FT                   /locus_tag="50818_D01_03160"
FT                   /locus_tag="50818_D01_03160"
FT                   /inference="ab initio prediction:Prodigal:2.60,similar to
FT                   AA sequence:RefSeq:YP_007152178.1,protein
FT                   motif:Pfam:PF05257.10"
FT                   /product="N-acetylmuramoyl-L-alanine amidase,
FT                   putative,CHAP domain"
FT                   /protein_id="gnl|SC|50818_D01_03160"
FT                   /codon_start=1
FT   CDS             70702..71229
FT                   /locus_tag="50818_D01_03161"
FT                   /locus_tag="50818_D01_03161"
FT                   /inference="ab initio prediction:Prodigal:2.60"
FT                   /product="hypothetical protein"
FT                   /protein_id="gnl|SC|50818_D01_03161"
FT                   /codon_start=1
FT   CDS             71216..71779
FT                   /locus_tag="50818_D01_03162"
FT                   /locus_tag="50818_D01_03162"
FT                   /inference="ab initio prediction:Prodigal:2.60"
FT                   /product="hypothetical protein"
FT                   /protein_id="gnl|SC|50818_D01_03162"
FT                   /codon_start=1
FT   CDS             72201..72938
FT                   /locus_tag="50818_D01_03163"
FT                   /locus_tag="50818_D01_03163"
FT                   /inference="ab initio prediction:Prodigal:2.60"
FT                   /product="hypothetical protein"
FT                   /protein_id="gnl|SC|50818_D01_03163"
FT                   /codon_start=1
FT   CDS             complement(72955..73371)
FT                   /locus_tag="50818_D01_03164"
FT                   /locus_tag="50818_D01_03164"
FT                   /inference="ab initio prediction:Prodigal:2.60,similar to
FT                   AA sequence:RefSeq:YP_006539280.1"
FT                   /product="putative secreted protein"
FT                   /protein_id="gnl|SC|50818_D01_03164"
FT                   /codon_start=1
FT   CDS             73770..75011
FT                   /locus_tag="50818_D01_03165"
FT                   /locus_tag="50818_D01_03165"
FT                   /inference="ab initio prediction:Prodigal:2.60,protein
FT                   motif:Cdd:COG4990"
FT                   /product="Uncharacterized protein conserved in bacteria"
FT                   /protein_id="gnl|SC|50818_D01_03165"
FT                   /codon_start=1
FT   CDS             75279..77669
FT                   /locus_tag="50818_D01_03166"
FT                   /locus_tag="50818_D01_03166"
FT                   /inference="ab initio prediction:Prodigal:2.60,similar to
FT                   AA sequence:RefSeq:YP_006538442.1,protein
FT                   motif:Cdd:COG4932,protein motif:Pfam:PF05738.7"
FT                   /product="collagen adhesion CnaB-type domain
FT                   protein,Predicted outer membrane protein,Cna protein
FT                   B-type domain"
FT                   /protein_id="gnl|SC|50818_D01_03166"
FT                   /codon_start=1
FT   CDS             77718..79553
FT                   /locus_tag="50818_D01_03167"
FT                   /locus_tag="50818_D01_03167"
FT                   /inference="ab initio prediction:Prodigal:2.60,similar to
FT                   AA sequence:RefSeq:YP_005376140.1,similar to AA
FT                   sequence:UniProtKB:P18477,protein
FT                   motif:Cdd:COG4932,protein motif:TIGRFAMs:TIGR04226,protein
FT                   motif:Pfam:PF05738.7"
FT                   /product="cell wall surface anchor family protein,Fimbrial
FT                   subunit type 1 precursor,Predicted outer membrane
FT                   protein,fimbrial isopeptide formation D2 domain,Cna
FT                   protein B-type domain"
FT                   /protein_id="gnl|SC|50818_D01_03167"
FT                   /codon_start=1
FT   CDS             79628..80485
FT                   /locus_tag="50818_D01_03168"
FT                   /inference="ab initio prediction:Prodigal:2.60,similar to
FT                   AA sequence:RefSeq:YP_005354136.1,protein
FT                   motif:Cdd:COG3764,protein motif:TIGRFAMs:TIGR01076,protein
FT                   motif:Pfam:PF04203.7"
FT                   /product="peptidase C60,Sortase (surface protein
FT                   transpeptidase),sortase,Sortase family"
FT                   /protein_id="gnl|SC|50818_D01_03168"
FT                   /codon_start=1
FT   CDS             80475..81584
FT                   /locus_tag="50818_D01_03169"
FT                   /locus_tag="50818_D01_03169"
FT                   /inference="ab initio prediction:Prodigal:2.60,similar to
FT                   AA sequence:RefSeq:YP_007152712.1,protein
FT                   motif:Cdd:COG3764,protein motif:TIGRFAMs:TIGR01076,protein
FT                   motif:Pfam:PF04203.7"
FT                   /product="peptidase C60, sortase A and B,Sortase (surface
FT                   protein transpeptidase),sortase,Sortase family"
FT                   /protein_id="gnl|SC|50818_D01_03169"
FT                   /codon_start=1
FT   CDS             81923..82723
FT                   /locus_tag="50818_D01_03170"
FT                   /locus_tag="50818_D01_03170"
FT                   /inference="ab initio prediction:Prodigal:2.60"
FT                   /product="hypothetical protein"
FT                   /protein_id="gnl|SC|50818_D01_03170"
FT                   /codon_start=1
FT   CDS             82829..83617
FT                   /locus_tag="50818_D01_03171"
FT                   /locus_tag="50818_D01_03171"
FT                   /inference="ab initio prediction:Prodigal:2.60"
FT                   /product="hypothetical protein"
FT                   /protein_id="gnl|SC|50818_D01_03171"
FT                   /codon_start=1
FT   CDS             complement(83639..85066)
FT                   /locus_tag="50818_D01_03172"
FT                   /locus_tag="50818_D01_03172"
FT                   /inference="ab initio prediction:Prodigal:2.60,similar to
FT                   AA sequence:RefSeq:YP_006377381.1,protein
FT                   motif:Pfam:PF05598.5"
FT                   /product="IS4 family transposase,Transposase domain
FT                   (DUF772)"
FT                   /protein_id="gnl|SC|50818_D01_03172"
FT                   /codon_start=1
FT   CDS             85387..86256
FT                   /locus_tag="50818_D01_03173"
FT                   /locus_tag="50818_D01_03173"
FT                   /inference="ab initio prediction:Prodigal:2.60,similar to
FT                   AA sequence:RefSeq:YP_008395682.1"
FT                   /product="DNA-entry nuclease"
FT                   /protein_id="gnl|SC|50818_D01_03173"
FT                   /codon_start=1
FT   CDS             86276..86623
FT                   /locus_tag="50818_D01_03174"
FT                   /locus_tag="50818_D01_03174"
FT                   /inference="ab initio prediction:Prodigal:2.60"
FT                   /product="hypothetical protein"
FT                   /protein_id="gnl|SC|50818_D01_03174"
FT                   /codon_start=1
FT   CDS             86636..87898
FT                   /locus_tag="50818_D01_03175"
FT                   /locus_tag="50818_D01_03175"
FT                   /inference="ab initio prediction:Prodigal:2.60"
FT                   /product="hypothetical protein"
FT                   /protein_id="gnl|SC|50818_D01_03175"
FT                   /codon_start=1
FT   CDS             87978..89354
FT                   /locus_tag="50818_D01_03176"
FT                   /locus_tag="50818_D01_03176"
FT                   /inference="ab initio prediction:Prodigal:2.60,similar to
FT                   AA sequence:RefSeq:YP_006487271.1,similar to AA
FT                   sequence:UniProtKB:P64167,protein
FT                   motif:CLUSTERS:PRK10263,protein motif:Cdd:COG1674,protein
FT                   motif:TIGRFAMs:TIGR03924,protein motif:Pfam:PF01580.12"
FT                   /product="cell division protein FtsK,DNA translocase
FT                   FtsK,DNA translocase FtsK,DNA segregation ATPase
FT                   FtsK/SpoIIIE and related proteins,type VII secretion
FT                   protein EccCa,FtsK/SpoIIIE family"
FT                   /protein_id="gnl|SC|50818_D01_03176"
FT                   /gene="ftsK_4"
FT                   /codon_start=1
FT   CDS             89351..89980
FT                   /locus_tag="50818_D01_03177"
FT                   /locus_tag="50818_D01_03177"
FT                   /inference="ab initio prediction:Prodigal:2.60"
FT                   /product="hypothetical protein"
FT                   /protein_id="gnl|SC|50818_D01_03177"
FT                   /codon_start=1
FT   CDS             90356..90877
FT                   /locus_tag="50818_D01_03178"
FT                   /locus_tag="50818_D01_03178"
FT                   /inference="ab initio prediction:Prodigal:2.60"
FT                   /product="hypothetical protein"
FT                   /protein_id="gnl|SC|50818_D01_03178"
FT                   /codon_start=1
FT   CDS             90855..91454
FT                   /locus_tag="50818_D01_03179"
FT                   /locus_tag="50818_D01_03179"
FT                   /inference="ab initio prediction:Prodigal:2.60,protein
FT                   motif:TIGRFAMs:TIGR03902,protein motif:Pfam:PF01694.16"
FT                   /product="rhombosortase,Rhomboid family"
FT                   /protein_id="gnl|SC|50818_D01_03179"
FT                   /codon_start=1
FT   CDS             91470..91946
FT                   /locus_tag="50818_D01_03180"
FT                   /locus_tag="50818_D01_03180"
FT                   /inference="ab initio prediction:Prodigal:2.60"
FT                   /product="hypothetical protein"
FT                   /protein_id="gnl|SC|50818_D01_03180"
FT                   /codon_start=1
FT   CDS             91963..92865
FT                   /locus_tag="50818_D01_03181"
FT                   /locus_tag="50818_D01_03181"
FT                   /inference="ab initio prediction:Prodigal:2.60"
FT                   /product="hypothetical protein"
FT                   /protein_id="gnl|SC|50818_D01_03181"
FT                   /codon_start=1
FT   CDS             92938..93129
FT                   /locus_tag="50818_D01_03182"
FT                   /locus_tag="50818_D01_03182"
FT                   /inference="ab initio prediction:Prodigal:2.60"
FT                   /product="hypothetical protein"
FT                   /protein_id="gnl|SC|50818_D01_03182"
FT                   /codon_start=1
FT   CDS             93293..93880
FT                   /locus_tag="50818_D01_03183"
FT                   /locus_tag="50818_D01_03183"
FT                   /inference="ab initio prediction:Prodigal:2.60"
FT                   /product="hypothetical protein"
FT                   /protein_id="gnl|SC|50818_D01_03183"
FT                   /codon_start=1
FT   CDS             93880..94779
FT                   /locus_tag="50818_D01_03184"
FT                   /locus_tag="50818_D01_03184"
FT                   /inference="ab initio prediction:Prodigal:2.60,protein
FT                   motif:Cdd:COG4570,protein motif:Pfam:PF05866.5"
FT                   /product="Holliday junction
FT                   resolvase,Endodeoxyribonuclease RusA"
FT                   /protein_id="gnl|SC|50818_D01_03184"
FT                   /codon_start=1
FT   CDS             94779..95693
FT                   /locus_tag="50818_D01_03185"
FT                   /locus_tag="50818_D01_03185"
FT                   /inference="ab initio prediction:Prodigal:2.60"
FT                   /product="hypothetical protein"
FT                   /protein_id="gnl|SC|50818_D01_03185"
FT                   /codon_start=1
FT   CDS             95745..95960
FT                   /locus_tag="50818_D01_03186"
FT                   /locus_tag="50818_D01_03186"
FT                   /inference="ab initio prediction:Prodigal:2.60"
FT                   /product="hypothetical protein"
FT                   /protein_id="gnl|SC|50818_D01_03186"
FT                   /codon_start=1
FT   CDS             96145..96285
FT                   /locus_tag="50818_D01_03187"
FT                   /locus_tag="50818_D01_03187"
FT                   /inference="ab initio prediction:Prodigal:2.60"
FT                   /product="hypothetical protein"
FT                   /protein_id="gnl|SC|50818_D01_03187"
FT                   /codon_start=1
FT   CDS             96406..96810
FT                   /locus_tag="50818_D01_03188"
FT                   /locus_tag="50818_D01_03188"
FT                   /inference="ab initio prediction:Prodigal:2.60,similar to
FT                   AA sequence:RefSeq:YP_005376178.1,protein
FT                   motif:Cdd:COG1943,protein motif:Pfam:PF01797.10"
FT                   /product="transposase like protein,Transposase and
FT                   inactivated derivatives,Transposase IS200 like"
FT                   /protein_id="gnl|SC|50818_D01_03188"
FT                   /codon_start=1
FT   CDS             96827..97975
FT                   /locus_tag="50818_D01_03189"
FT                   /locus_tag="50818_D01_03189"
FT                   /inference="ab initio prediction:Prodigal:2.60,similar to
FT                   AA sequence:RefSeq:YP_008390878.1,protein
FT                   motif:TIGRFAMs:TIGR01766,protein motif:Pfam:PF01385.13"
FT                   /product="transposase,transposase, IS605 OrfB
FT                   family,Probable transposase"
FT                   /protein_id="gnl|SC|50818_D01_03189"
FT                   /codon_start=1
FT   CDS             98241..99284
FT                   /locus_tag="50818_D01_03190"
FT                   /inference="ab initio prediction:Prodigal:2.60,similar to
FT                   AA sequence:RefSeq:YP_005355870.1,protein
FT                   motif:Cdd:COG4990"
FT                   /product="mannosyl-glycoprotein
FT                   endo-beta-N-acetylglucosaminidase,Uncharacterized protein
FT                   conserved in bacteria"
FT                   /protein_id="gnl|SC|50818_D01_03190"
FT                   /codon_start=1
FT   CDS             99457..99681
FT                   /locus_tag="50818_D01_03191"
FT                   /locus_tag="50818_D01_03191"
FT                   /inference="ab initio prediction:Prodigal:2.60"
FT                   /product="hypothetical protein"
FT                   /protein_id="gnl|SC|50818_D01_03191"
FT                   /codon_start=1
FT   CDS             99717..99941
FT                   /locus_tag="50818_D01_03192"
FT                   /locus_tag="50818_D01_03192"
FT                   /inference="ab initio prediction:Prodigal:2.60"
FT                   /product="hypothetical protein"
FT                   /protein_id="gnl|SC|50818_D01_03192"
FT                   /codon_start=1
FT   CDS             100158..101033
FT                   /locus_tag="50818_D01_03193"
FT                   /locus_tag="50818_D01_03193"
FT                   /inference="ab initio prediction:Prodigal:2.60,similar to
FT                   AA sequence:RefSeq:YP_007395372.1"
FT                   /product="L-ribulose-5-phosphate 4-epimerase"
FT                   /protein_id="gnl|SC|50818_D01_03193"
FT                   /codon_start=1
FT   CDS             101043..101837
FT                   /locus_tag="50818_D01_03194"
FT                   /locus_tag="50818_D01_03194"
FT                   /inference="ab initio prediction:Prodigal:2.60"
FT                   /product="hypothetical protein"
FT                   /protein_id="gnl|SC|50818_D01_03194"
FT                   /codon_start=1
FT   CDS             101866..102984
FT                   /locus_tag="50818_D01_03195"
FT                   /locus_tag="50818_D01_03195"
FT                   /inference="ab initio prediction:Prodigal:2.60"
FT                   /product="hypothetical protein"
FT                   /protein_id="gnl|SC|50818_D01_03195"
FT                   /codon_start=1
FT   CDS             103017..103337
FT                   /locus_tag="50818_D01_03196"
FT                   /locus_tag="50818_D01_03196"
FT                   /inference="ab initio prediction:Prodigal:2.60"
FT                   /product="hypothetical protein"
FT                   /protein_id="gnl|SC|50818_D01_03196"
FT                   /codon_start=1
FT   CDS             103592..104281
FT                   /locus_tag="50818_D01_03197"
FT                   /locus_tag="50818_D01_03197"
FT                   /inference="ab initio prediction:Prodigal:2.60"
FT                   /product="hypothetical protein"
FT                   /protein_id="gnl|SC|50818_D01_03197"
FT                   /codon_start=1
FT   CDS             104505..106133
FT                   /locus_tag="50818_D01_03198"
FT                   /locus_tag="50818_D01_03198"
FT                   /inference="ab initio prediction:Prodigal:2.60"
FT                   /product="hypothetical protein"
FT                   /protein_id="gnl|SC|50818_D01_03198"
FT                   /codon_start=1
FT   CDS             106184..106555
FT                   /locus_tag="50818_D01_03199"
FT                   /locus_tag="50818_D01_03199"
FT                   /inference="ab initio prediction:Prodigal:2.60"
FT                   /product="hypothetical protein"
FT                   /protein_id="gnl|SC|50818_D01_03199"
FT                   /codon_start=1
FT   CDS             106640..106840
FT                   /locus_tag="50818_D01_03200"
FT                   /locus_tag="50818_D01_03200"
FT                   /inference="ab initio prediction:Prodigal:2.60"
FT                   /product="hypothetical protein"
FT                   /protein_id="gnl|SC|50818_D01_03200"
FT                   /codon_start=1
FT   CDS             107016..108200
FT                   /locus_tag="50818_D01_03201"
FT                   /locus_tag="50818_D01_03201"
FT                   /inference="ab initio prediction:Prodigal:2.60"
FT                   /product="hypothetical protein"
FT                   /protein_id="gnl|SC|50818_D01_03201"
FT                   /codon_start=1
FT   CDS             108727..109131
FT                   /locus_tag="50818_D01_03202"
FT                   /locus_tag="50818_D01_03202"
FT                   /inference="ab initio prediction:Prodigal:2.60,similar to
FT                   AA sequence:RefSeq:YP_005376178.1,protein
FT                   motif:Cdd:COG1943,protein motif:Pfam:PF01797.10"
FT                   /product="transposase like protein,Transposase and
FT                   inactivated derivatives,Transposase IS200 like"
FT                   /protein_id="gnl|SC|50818_D01_03202"
FT                   /codon_start=1
FT   CDS             109148..110296
FT                   /locus_tag="50818_D01_03203"
FT                   /locus_tag="50818_D01_03203"
FT                   /inference="ab initio prediction:Prodigal:2.60,similar to
FT                   AA sequence:RefSeq:YP_008390878.1,protein
FT                   motif:TIGRFAMs:TIGR01766,protein motif:Pfam:PF01385.13"
FT                   /product="transposase,transposase, IS605 OrfB
FT                   family,Probable transposase"
FT                   /protein_id="gnl|SC|50818_D01_03203"
FT                   /codon_start=1
FT   CDS             110941..112266
FT                   /locus_tag="50818_D01_03204"
FT                   /inference="ab initio prediction:Prodigal:2.60,similar to
FT                   AA sequence:RefSeq:YP_008396518.1,similar to AA
FT                   sequence:UniProtKB:Q47155,protein
FT                   motif:CLUSTERS:PRK03103,protein motif:Cdd:COG0389,protein
FT                   motif:Pfam:PF00817.14"
FT                   /product="DNA polymerase IV,DNA polymerase IV,DNA
FT                   polymerase IV,Nucleotidyltransferase/DNA polymerase
FT                   involved in DNA repair,impB/mucB/samB family"
FT                   /protein_id="gnl|SC|50818_D01_03204"
FT                   /gene="dinB_3"
FT                   /codon_start=1
FT   CDS             112259..112606
FT                   /locus_tag="50818_D01_03205"
FT                   /locus_tag="50818_D01_03205"
FT                   /inference="ab initio prediction:Prodigal:2.60,similar to
FT                   AA sequence:RefSeq:YP_007393802.1"
FT                   /product="DNA-directed RNA polymerase beta subunit"
FT                   /protein_id="gnl|SC|50818_D01_03205"
FT                   /codon_start=1
FT   CDS             112603..112785
FT                   /locus_tag="50818_D01_03206"
FT                   /locus_tag="50818_D01_03206"
FT                   /inference="ab initio prediction:Prodigal:2.60"
FT                   /product="hypothetical protein"
FT                   /protein_id="gnl|SC|50818_D01_03206"
FT                   /codon_start=1
FT   CDS             112957..113778
FT                   /locus_tag="50818_D01_03207"
FT                   /locus_tag="50818_D01_03207"
FT                   /inference="ab initio prediction:Prodigal:2.60"
FT                   /product="hypothetical protein"
FT                   /protein_id="gnl|SC|50818_D01_03207"
FT                   /codon_start=1
FT   CDS             113798..114358
FT                   /locus_tag="50818_D01_03208"
FT                   /locus_tag="50818_D01_03208"
FT                   /inference="ab initio prediction:Prodigal:2.60"
FT                   /product="hypothetical protein"
FT                   /protein_id="gnl|SC|50818_D01_03208"
FT                   /codon_start=1
FT   CDS             115401..116168
FT                   /locus_tag="50818_D01_03209"
FT                   /locus_tag="50818_D01_03209"
FT                   /inference="ab initio prediction:Prodigal:2.60,similar to
FT                   AA sequence:RefSeq:YP_005709283.1,similar to AA
FT                   sequence:UniProtKB:Q8KES1,protein
FT                   motif:CLUSTERS:PRK00024,protein
FT                   motif:TIGRFAMs:TIGR00608,protein motif:Pfam:PF04002.9"
FT                   /product="DNA repair protein RadC,hypothetical
FT                   protein,hypothetical protein,DNA repair protein
FT                   RadC,Protein of unknown function (DUF2466)"
FT                   /protein_id="gnl|SC|50818_D01_03209"
FT                   /gene="radC_2"
FT                   /codon_start=1
FT   CDS             116194..116739
FT                   /locus_tag="50818_D01_03210"
FT                   /locus_tag="50818_D01_03210"
FT                   /inference="ab initio prediction:Prodigal:2.60"
FT                   /product="hypothetical protein"
FT                   /protein_id="gnl|SC|50818_D01_03210"
FT                   /codon_start=1
FT   CDS             116740..117306
FT                   /locus_tag="50818_D01_03211"
FT                   /locus_tag="50818_D01_03211"
FT                   /inference="ab initio prediction:Prodigal:2.60"
FT                   /product="hypothetical protein"
FT                   /protein_id="gnl|SC|50818_D01_03211"
FT                   /codon_start=1
FT   CDS             117321..117569
FT                   /locus_tag="50818_D01_03212"
FT                   /locus_tag="50818_D01_03212"
FT                   /inference="ab initio prediction:Prodigal:2.60"
FT                   /product="hypothetical protein"
FT                   /protein_id="gnl|SC|50818_D01_03212"
FT                   /codon_start=1
FT   CDS             117588..117827
FT                   /locus_tag="50818_D01_03213"
FT                   /locus_tag="50818_D01_03213"
FT                   /inference="ab initio prediction:Prodigal:2.60"
FT                   /product="hypothetical protein"
FT                   /protein_id="gnl|SC|50818_D01_03213"
FT                   /codon_start=1
FT   CDS             117859..118428
FT                   /locus_tag="50818_D01_03214"
FT                   /locus_tag="50818_D01_03214"
FT                   /inference="ab initio prediction:Prodigal:2.60"
FT                   /product="hypothetical protein"
FT                   /protein_id="gnl|SC|50818_D01_03214"
FT                   /codon_start=1
FT   CDS             118535..118816
FT                   /locus_tag="50818_D01_03215"
FT                   /locus_tag="50818_D01_03215"
FT                   /inference="ab initio prediction:Prodigal:2.60,similar to
FT                   AA sequence:RefSeq:YP_006377608.1,protein
FT                   motif:CLUSTERS:PRK11235,protein
FT                   motif:TIGRFAMs:TIGR02384,protein motif:Pfam:PF04221.6"
FT                   /product="DNA-damage-inducible protein,bifunctional
FT                   antitoxin/transcriptional repressor RelB,addiction module
FT                   antitoxin, RelB/DinJ family,RelB antitoxin"
FT                   /protein_id="gnl|SC|50818_D01_03215"
FT                   /codon_start=1
FT   CDS             118806..119147
FT                   /locus_tag="50818_D01_03216"
FT                   /locus_tag="50818_D01_03216"
FT                   /inference="ab initio prediction:Prodigal:2.60,similar to
FT                   AA sequence:RefSeq:YP_006377607.1,protein
FT                   motif:Pfam:PF02452.11"
FT                   /product="MazF family toxin-antitoxin system,PemK-like
FT                   protein"
FT                   /protein_id="gnl|SC|50818_D01_03216"
FT                   /codon_start=1
SQ   Sequence 119631 BP; 42608 A; 17904 C; 22632 G; 36487 T; 0 other;
     aaacgatttc ctgatgcttt cagtaaagcg aaaagagaga atacaatcaa tcatttatat        60
     cttcatggat cagctgaacc tttagctata aatgagaaca tggatatttt agtagcaggt       120
     gaagatttaa aacaagttga gatgcaaatg cgtgatatgc ctaacaacag aaccctactg       180
     tttagatgga tcgttgttaa ctatgaacag cttaaagaga agtatgatct aattctgatt       240
     gatactcata atgatgcagg tctactagct caaaaatgct tgggctgtat ctgatcttgt       300
     cgtaggcatt tctgatccat ctaaagatgg ttttgaagct ttgcttaagc ttggtaaaga       360
     tattgatgca ctagcaaaac agttgattga tattaagact ggtgaaacac tgatggaaac       420
     taaatacgct acgatcggta gcaggatcaa acataatact aattcaagtc gtgagttcct       480
     agaattggta ccaacgttat ctaattatct tggatatgta caagagaagg aattgcttaa       540
     tgcaactagc ttagaaggta agaatattgc tgagttcgct aaggataaga atatctatcg       600
     taagaataag gatttctttg aaagcacgtt tacgctatac aacaaaataa ttgatacggc       660
     acaagaataa ggagtgattg aagtgaaaga aaatagattt aaaaaattcg ctgaagctga       720
     agtagaagaa gttcctgaag tggttgaagc agttgaagaa cctaaacaaa cacctaaaga       780
     aacaacaagt tctttggtag ctaactaaaa agtgatagtt ctgaaaagaa gaaaaattat       840
     caattcacgc ttcaaccatc acaaagaaag aaaactatct aaaatcagcg aaaagttagg       900
     aattcgatca gattcagctt tacttggtga aatgatagat aacttgtatg atgaagtttt       960
     tggtgagtga tcagtttaaa gctgatcact ttttttattg gaataagcgg ttaggtatag      1020
     cttaactaaa tttcgtatac gtgtttatgg atatatacgt atacatgttt atatacatgt      1080
     atacgtatat gtttatgttt gtatttgtac ataataaaaa ggctaggtat tgtaacctcg      1140
     cctttttatt ttttaaagta agtctttgtt acttggtgca ttgaaccctt ttagcattgg      1200
     cttttctttc tttgctgaat gatcggatgt aaccgttgaa ggatgcgctt gttgaatagg      1260
     gttatgatca gttggtttat tctttacttc agctactttg ctatcgtttc tatcgttgcc      1320
     tgcttcaata attgtaactt cattgttctt tacacgccga tatagattca aagctttttt      1380
     gatcgtctga gagtatttaa cgcctagtgt ttcatattca gattcaagaa actctgctaa      1440
     aggtaactcg ctaacctttt ctctattgat tataactaca taacgctctg attttccctt      1500
     attcatgttg atctccttcg ctgttttatt gagttaaacc aaacttgtaa aagcctttta      1560
     cattagaaaa ttcactgtct tcaacaaaca aggtatgcgg aattttatct tttacaagtt      1620
     gtttgtcgat aatagaagcc ccaccaccag taaagacaac tttatctaag gttgtgaagt      1680
     ttttgaatgt agctaaaact tctgcaacaa ccatattggt gtatgttttt atttctcttt      1740
     caactacttc tgaaatatca aaactttcat ttccgcttgg tttaaataga tatacgcctt      1800
     tttctttgcc ttctcggata atcttttcaa gttggaaagc attaggactg atcggaaggt      1860
     caagcatatt tacgatacga ttatataaag taaaaatacc ggtatccttt tgttcacggt      1920
     tgttttcgtc aatttcaaaa ttttggacaa catcaaaaag tttcgtgcca ccaccaatat      1980
     caacaaaacc gatcttctga ctgatcaatg tttcatcttg tacactacca tcatcagcaa      2040
     gtaggaggtt atatagtgtt ccaatcggct gtggcagtac ccaaacggta tctacgttta      2100
     tattataagc tttaccgtca acttcaactg aatgttgtcg tgtggcttgt tgcatcacgt      2160
     atttgacgat tgtttcggta tagtcggatg aaggcagacc taaaactaga ttagcggtta      2220
     aaacgtcatc agattgatct tctaaacgtg ctaggttagc taaagagaaa gataggatat      2280
     tttggtaggt ttcctgcttg tatctgctga tccaaaaacc tagtgattct atcacgtagt      2340
     catcttttcc tagctcgtgt atatccttcc caaagtaata gctttcagta gtgtttacta      2400
     ggctatattc agaaacgttt agtgatcgtt ttaatgagga acctatatta gaaaaacgtc      2460
     ctgaattaat gatatttttg ttcaaaatac gagagggaag tgagagtgga gaaacgtgtg      2520
     tactcatttc ttttactgat ttattcccta agtcaacgga aaacaataat ggttctttca      2580
     tggtatgacc tctttctgtt tgtgtttatg gtatttcggt acgaaaatag tttacaccta      2640
     tttactatta gttgcaactg tttataagaa aaaaatgcaa tcataaaagt ctaattaatt      2700
     ataataaagt gtaaataaaa aggtgtaaat aaatgcttgc aaatttatct tattatgata      2760
     ttataaaaac ataaattata ttaaggagtg atcctgatgc gattgagaag aaataagaat      2820
     tacactacca ttattttaga agattttact gatcaagaat tacttattgt cggtaaaaca      2880
     aaagcagatt ttatcgaaaa gggaaatgct tcaatagtaa aagcttcaaa gattgctgtc      2940
     gaaaaatatt ttgattcttt agaagaaagt gctaaggaaa tttttaatgg agagaaagct      3000
     ggtagctatg agttagacgg tattagattt agcttgatcc caacaactga aaatattatt      3060
     ccgaagaaat tatattatat cttttcatct gaaaaacata cttcaatgaa gccttgtatt      3120
     tttgattggc aatggttgat tgatgctgta ttggatgtaa aatgttcaaa atacaatatt      3180
     actttggggt gttaattatg agtatgctag ttagaaaatt accattatct gtaagagaat      3240
     ttctatttta cttggtctgc ttaatcgcat cagggtttaa gctgatcgaa catattttta      3300
     tctttgctta tgtattagca atgatcgcat ttttatctgg cggttggtta attatttatt      3360
     tgttaagcta agttttagat caaaaataat taataaatta aacaataaaa taaccgttaa      3420
     taaatgtaat gaaaggacaa cgcctaacaa tcagcttgta ataagattat aaaataacat      3480
     tatattaaaa taagtgcttt ttaaaggaca aattaagtga atcaacataa acgtgtatat      3540
     gtatatgttt atgttgatac ttttttgtct taatttttta tttttaaaat tctatttact      3600
     aatgctgtat agatagtgat cagaaaaaac aaaatagcga ggttaagcta tttattagtt      3660
     catatattat attcagatta atatgatcca gtattaatct gaaggcaaaa ccaatatatt      3720
     tctacggatt cttgtaaaac tatttaaatt ttcctgctaa taaaataaca aaaatagaat      3780
     atttagcttt tttataccat tttacaataa catgatttta tttgtaatat taaaacattt      3840
     aaattttgat ttttttcaaa ttagatcaat taatatcctt ataaaagagc ataataaatg      3900
     atttttacat cgttatttat tgatattaat ctcatccaaa aaaatgaaag cgcatacttt      3960
     atgggtgatt aaatgtgatt ttaatacata taccaattaa aagaaaactt ttttagattt      4020
     ttacttacaa atttataaaa aaacaagata attgatactt tgattttgcg aacattttat      4080
     ctttccgcct aattcagctg caatatcatg attatatcag taacaaatcg cttttttagc      4140
     taatttaagc atcaaataat tattcttaat cagtgaaaaa aataacgaat aaatggattt      4200
     tgggaatagg taaaaacttg atcggtttct ggataaaaat aacatgaaaa aggaaatata      4260
     aaataacatg gagcgtggga ggaataaaga aattttacac tcgaggtgcg taggaatgta      4320
     aagaaactta acacgaaaca aaagtcctat tccctatagg gaataggact tttgtttcgt      4380
     gttaagtttc tttacattcc tacgcacctc gagtgtaaaa tttctttatt cctcccacgc      4440
     tccatgttat tttatatttc ctttttcatg ttatttttat ccagaaaccg atcaagtttt      4500
     tacctattcc caaaatccat ttattcgtta tttttttcac tgattaagaa taattatttg      4560
     atgcttaaat tagctaaaaa agcgatttgt tactgatata atcatgatat tgcagctgaa      4620
     ttaggcggaa agataaaatg ttcgcaaaat caaagtatca attatcttgt ttttttataa      4680
     atttgtaagt aaaaatctaa aaaagttttc ttttaattgg tatatgtatt aaaatcacat      4740
     ttaatcaccc ataaagtatg cgctttcatt tttttggatg agattaatat caataaataa      4800
     cgatgtaaaa atcatttatt atgctctttt ataaggatat taattgatct aatttgaaaa      4860
     aaatcaaaat ttaaatgttt taatattaca aataaaatca tgttattgta aaatggtata      4920
     aaaaagctaa atattctatt tttgttattt tattagcagg aaaatttaaa tagttttaca      4980
     agaatccgta gaaatatatt ggttttgcct tcagattaat actggatcat attaatctga      5040
     atataatata tgaactaata aatagcttaa cctcgctatt ttgttttttc tgatcactat      5100
     ctatacagca ttagtaaata gaattttaaa aataaaaaaa ttaagacaaa aaagtatcaa      5160
     cataaacata tacatataca cgtttatgtt gattcactta atttgtcctt taaaaagcac      5220
     ttattttaat ataatgttat tttataatct tattacaagc tgattgttag gcgttgtcct      5280
     ttcattacat ttattaacgg ttattttatt gtttaattta ttaattattt ttgatctaaa      5340
     acttagctta acaaataaat aattaaccaa ccgccagata aaaatgcgat cattgctaat      5400
     acataagcaa agataaaaat atgttcgatc agcttaaacc ctgatgcgat taagcagacc      5460
     aagtaaaata gaaattctct tacagataat ggtaattttc taactagcat actcataatt      5520
     aacaccccaa agtaatattg tattttgaac attttacatc caatacagca tcaatcaacc      5580
     attgccaatc aaaaatacaa ggcttcattg aagtatgttt ttcagatgaa aagatataat      5640
     ataatttctt cggaataata ttttcagttg ttgggatcaa gctaaatcta ataccgtcta      5700
     actcatagct accagctttc tctccattaa aaatttcctt agcactttct tctaaagaat      5760
     caaaatattt ttcgacagca atctttgaag cttttactat tgaagcattt cccttttcga      5820
     taaaatctgc ttttgtttta ccgacaataa gtaattcttg atcagtaaaa tcttctaaaa      5880
     taatggtagt gtaattctta tttcttctca atcgcatcag gatcactcct taatataatt      5940
     tatgttttta taatatcata ataagataaa tttgcaagca tttatttaca cctttttatt      6000
     tacactttat tataattaat tagactttta tgattgcatt tttttcttat aaacagttgc      6060
     aactaatagt aaataggtgt aaactatttt cgtaccgaaa taccataaac acaaacagaa      6120
     agaggtcata ccatgaaaga accattattg ttttccgttg acttagggaa taaatcagta      6180
     aaagaaatga gtacacacgt ttctccactc tcacttccct ctcgtatttt gaacaaaaat      6240
     atcattaatt caggacgttt ttctaatata ggttcctcat taaaacgatc actaaacgtt      6300
     tctgaatata gcctagtaaa cactactgaa agctattact ttgggaagga tatacacgag      6360
     ctaggaaaag atgactacgt gatagaatca ctaggttttg ggatcagcag atacaagcag      6420
     gaaacctacc aaaatatcct atctttctct ttagctaacc tagcacgttt agaagatcaa      6480
     tctgatgacg ttttaaccgc taatctagtt ttaggtctgc cttcatccga ctataccgaa      6540
     acaatcgtca aatacgtgat gcaacaagcc acacgacaac attcagttga agttgacggt      6600
     aaagcttata atataaacgt agataccgtt tgggtactgc cacagccgat tggaacacta      6660
     tataacctcc tacttgctga tgatggtagt gtacaagatg aaacattgat cagtcagaag      6720
     atcggttttg ttgatattgg tggtggcacg aaactttttg atgttgtcca aaattttgaa      6780
     attgacgaaa acaaccgtga acaaaaggat accggtattt ttactttata taatcgtatc      6840
     gtaaatatgc ttgaccttcc gatcagtcct aatgctttcc aacttgaaaa gattatccga      6900
     gaaggcaaag aaaaaggcgt atatctattt aaaccaagcg gaaatgaaag ttttgatatt      6960
     tcagaagtag ttgaaagaga aataaaaaca tacaccaata tggttgttgc agaagtttta      7020
     gctacattca aaaacttcac aaccttagat aaagttgtct ttactggtgg tggggcttct      7080
     attatcgaca aacaacttgt aaaagataaa attccgcata ccttgtttgt tgaagacagt      7140
     gaattttcta atgtaaaagg cttttacaag tttggtttaa ctcaataaaa cagcgaagga      7200
     gatcaacatg aataagggaa aatcagagcg ttatgtagtt ataatcaata gagaaaaggt      7260
     tagcgagtta cctttagcag agtttcttga atctgaatat gaaacactag gcgttaaata      7320
     ctctcagacg atcaaaaaag ctttgaatct atatcggcgt gtaaagaaca atgaagttac      7380
     aattattgaa gcaggcaacg atagaaacga tagcaaagta gctgaagtaa agaataaacc      7440
     aactgatcat aaccctattc aacaagcgca tccttcaacg gttacatccg atcattcagc      7500
     aaagaaagaa aagccaatgc taaaagggtt caatgcacca agtaacaaag acttacttta      7560
     aaaataaaaa ggcgaggtta caatacctag cctttttatt atgtacaaat acaaacataa      7620
     acatatacgt atacatgtat ataaacatgt atacgtatat atccataaac acgtatacga      7680
     aatttagtta agctatacct aaccgcttat tccaataaaa aaagtgatca gctttaaact      7740
     gatcactcac caaaaacttc atcatacaag ttatctatca tttcaccaag taaagctgaa      7800
     tctgatcgaa ttcctaactt ttcgctgatt ttagatagtt tctttctttg tgatggttga      7860
     agcgtgaatt gataattttt cttcttttca gaactatcac tttttagttt agctaccaaa      7920
     gaacttgttg tttctttagg tgtttgttta ggttcttcaa ctgcttcaac cacttcagga      7980
     acttcttcta cttcagcttc agcgaatttt ttaaatctat tttctttcac ttcaatcact      8040
     ccttattctt gtgccgtatc aattattttg ttgtatagcg taaacgtgct ttcaaagaaa      8100
     tccttattct tacgatagat attcttatcc ttagcgaact cagcaatatt cttaccttct      8160
     aagctagttg cattaagcaa ttccttctct tgtacatatc caagataatt agataacgtt      8220
     ggtaccaatt ctaggaactc acgacttgaa ttagtattat gtttgatcct gctaccgatc      8280
     gtagcgtatt tagtttccat cagtgtttca ccagtcttaa tatcaatcaa ctgttttgct      8340
     agtgcatcaa tatctttacc aagcttaagc aaagcttcaa aaccatcttt agatggatca      8400
     gaaatgccta cgacaagatc agatacagcc caagcatttt gagctagtag acctgcatca      8460
     ttatgagtat caatcagaat tagatcatac ttctctttaa gctgttcata gttaacaacg      8520
     atccatctaa acagtagggt tctgttgtta ggcatatcac gcatttgcat ctcaacttgt      8580
     tttaaatctt cacctgctac taaaatatcc atgttctcat ttatagctaa aggttcagct      8640
     gatccatgaa gatataaatg attgattgta ttctctcttt tcgctttact gaaagcatca      8700
     ggaaatcgtt ttgataggtt ttgcgactta tcttcatcaa tatacagcac cttcatacct      8760
     aaattttcga cagcatatcc acctagattg tagattgttg ttgttttacc tgttccacct      8820
     ttttcaatgt ttccagtaat gattgacaac ttcttttcca tgattaaacc tcccttatta      8880
     atcttttgta actccattat acactataaa cacgtttatg tatatattta tatacataaa      8940
     cgtgtttata tttatatttg cttttatatt ctacaacata aacatatata tgtatatgtt      9000
     tatgtttatg tatatattca aatatataac tattgcattt gtcatacaat cgtagtacaa      9060
     tgtaattgaa aaggagttga taaactatgc cagtaataag tattcgtgta tctaaagaag      9120
     aaaaagattt tcttgaaaaa gttgctgaat tcaacggaga taacatttct gaatttatgc      9180
     gtagtaattc cctgcaaaca gcagaaacgt tagtagactt tgccacctac aagcaactaa      9240
     tgaaagagca tgaggaaaac gatcaaagta tttcccacga agatatgcta aaagagttag      9300
     gcttataaga tgacttacca agtaagatat gaacgtgaag ctcaaaaagc gctaaaaaaa      9360
     atggataagt ttcaggcaaa ggttatccta aactggatcg agaaaaatct tgtaggcact      9420
     gatgatccaa gaaagcatgg taaaggtcta acagctaata aatcaggcta ctggcgatat      9480
     agggtaggtg cataccgtat aatagctgat attagcgagc atgaagtgac aattcttata      9540
     ttgtctattg gtcacagaag tgaagtttat aagtaacaga caagctgata aggcttgtct      9600
     gtttttttgt taacccaaca aaatcactgt ttacgatccc actttaccta aaaaagaaca      9660
     atatcctctt gatattatac acaccggtgt gtataatata agtgtaaaca agctaattaa      9720
     ctttcaaaag gagcgatttt ttatgggatg gtatggtgat tattcatcag caaatgaagt      9780
     gatcgaagaa aagaaagggt acgccaaaaa tggtttggaa atcgtaggta ccaaagtaac      9840
     gaagacctat ggaattatcc ttttcaaaga tgcagaagga acctacgata ttgacagctt      9900
     catctttcga gatgaaatgt acaaaccaat ctacttctta aatgacagtc ctgcttactt      9960
     taagaaaatt ccgaaaaaat ggttgaaatt ctttgtcggt gatcaagaaa aaatggttaa     10020
     gctacaacta gatagaatta aagaagaaag caataaacca aaacttgatg acttattagt     10080
     tgcaggtaaa acttactcaa tctgggatgg atcgtatgtc gctgtctatc agtataaact     10140
     caaacgtagc tttatttttc gactacaaga tggatcactc actcggttca ctcgactatc     10200
     agcaggagat gttaaggaag taacctaaaa cttaaataca taaacataaa cgtgtatacg     10260
     tttatgggtt ctgttgcaaa gttttaaatc tactatcaaa taaggtagaa taatagaaaa     10320
     agatagcagg aggaatgacg atgaatcatt ttaaaggaaa gcaatttcag caggatgtga     10380
     ttattgtagc cgtgggctac tatcttcgtt ataaccttag ctatcgtgaa gttcaagaaa     10440
     tcttatatga tcgtggcatt aacgtttctc atacgacgat ttatcgttgg gtgcaagaat     10500
     atggcaaact actctatcaa atttggaaaa agaaaaataa aaaatccttt tattcatgga     10560
     aaatggatga aacgtacatc aaaattaaag gaaaatggca ttatttgtat cgagccatcg     10620
     gtgcagatgg tttaaccttg gatatttggt tacgtaaaaa acgggacaca caagcagcct     10680
     atgcttttct taagcggtta gtgaagcagt ttgatgaacc gaaggttgta gtcacagata     10740
     aagccccctc tattacaagt gcctttaaga aactaaaaga atacggcttt tatcaaggga     10800
     cagaacatcg taccattaaa tacctgaata atttgattga acaagaccat cgtccagtaa     10860
     agagacgcaa taaattatat cgaagtttac gcactgcctc taccacgatt aaaggcatgg     10920
     aagccattcg aggattatat aagaaaaccc gaaaagaagg cactctcttc gggttttcgg     10980
     tctgtactga aatcaaggta ttattgggaa tcccagctta aatcatagat accgtaaggg     11040
     attttattct ttatttaaaa ctttgcaaca gaaccctgga agctctaccc taaacgtcgt     11100
     atagttatca ttgctttccg cgtaaatctg ccctccatgc tgaacaataa tttcttttgc     11160
     aatcgccaat ccaagtcccg cgccacccgt atcggaagaa cgagcattgt ccagcctata     11220
     gaacttttca aatatggcag ctagcttatc ttttgggatg cttccagtgt tcttgaattc     11280
     gattgacacc acatccccgg agaggcccgc ggtaatgtca atgatgctgt tatcctcact     11340
     gtatgcagcg gcgtttttca aaatgttgtt aaagactctc gcgagtttat cagggtcgcc     11400
     ggacacggtc agatcctcgg gggcgtgaat aaccgcctgt tttccatgtg cggaaagctg     11460
     aggataaaat tcatcggtca tctgcaccag catatagtat aggtctatgt gcgtttttgt     11520
     tagcgttatc gtttgtaggt tataccgtgt aatctcaaaa aactcgtcga ttagctgttc     11580
     gagtcgatac gctttgtcca acgtgatatg cacatacttt gccttttgat ctaccggcat     11640
     gtctggagcc tcgtcaagca ggctcaaata accgataatg gatgtaaggg gcgttttaat     11700
     atcgtgcgcc aagtacataa caacgtcatt ttttctttgt tcggccagct ttgcatcctg     11760
     ctctcgcttt tccagagtcc gttttaatgt gttgagcttt tgttccataa catccatttc     11820
     cgcagaaagc tcaatttgtt tatcttcgtt ctgaataagt acatcaatgc cggtatttat     11880
     ctcgtcaaag tattttgcga attttgaaag catgacgcga catagaataa gaatactaat     11940
     gacaatcgcc acataaataa agatatctat attgttccgt atggaatatt gatataattt     12000
     catcgcgtcc aggtgattta agtcatattt gttttccaaa atacttaaga tccaatcccc     12060
     aagtttccct cggatcattg aacgaatata caacacgaat acaattgcta ccacaacaat     12120
     tgcaacgata tacatgtaaa gttttcgttc tagtttggaa tagtcgtttt ttttattttt     12180
     caattttata accaaccccc cataccgttt ttatatattt cggattatca atggtgtcgt     12240
     tcattttttc gcgcaaatgc cggatatgca cggtgatggt gttgttgctc ttgctgaaat     12300
     attcgtcgcc ccatatctca tgaaatagca gctcggagct aaccacattc cccttgtttt     12360
     cacagaggat tcgcagtatt gaaaactcgg tgggagtaag ggataactgc ttctcgttca     12420
     gataacactc atgggtgtta acattaatga caaggccgga gtggacgata acattttcgt     12480
     tctgctcctt tactccactg aattttttgt atcggcgcaa ctgggccttt acccgagcaa     12540
     ttaactccag tgggcgaaag ggcttcgtta tataatcatc cgcgccgatt gttaaccctg     12600
     taattttatc tacctctgta tctttcccgg tcagcatgat aatcggatag gtgtgcttgt     12660
     cccttatttt ttgacagata gtaaggccgc ttgtgccggg aagcatgatg tccaatatgg     12720
     caaggtcaat ctcagacttg tctatacatt ccaatgcttc tttggcggta tagtatttga     12780
     aaaccgtata attctcgttt tttaagtata attcaaccaa atcggcaatt tcatgttcat     12840
     catccacaat aagtatttta tcgctcatag ttatcaccct ttcacataag tttgccctta     12900
     ataatttatc agattatagg gccgaattta taagcattta cataataaat gactaagaat     12960
     ttcttaagat gatgattctt tttttatcaa agggcttttc ggcatcgcta ggaggctgtt     13020
     aatattttat agtttccttt tcttctttaa aaatattgcc cattagcgga atacagaatg     13080
     gctaattatt cacttctgat aatttcctgt ataatgaagc cctagataca ttagtaattt     13140
     cacaaatttg atttacagtc atatttcctt ctttatatag ctttaccgca taattcattc     13200
     ctgcgtgatt tttatgatac ttctttaatc gacctttaaa ctttccttct ttcttagcca     13260
     attcaatccc ttcacgttgt ctcatccgaa taagatctcg ctctaattgg ttaacaccag     13320
     ccattacagt aattaagaat tggctgtatg gattatcttc tgataaatca agccatgtat     13380
     cttttagtga ttttaaactt gcctttttat ctcgtatgtt atcgattaat tcaaatagat     13440
     cttgtgtact acgagtgatt cgagttaagt ctgtaacata aatgatgtca tcttcctgta     13500
     aatcgtctaa cactttttga agttgctcgc gatcctttgt tgctcctgaa actttctctt     13560
     catatataat atccattccg atctcgttca actgctgaaa ttgtcttgaa ggattctggt     13620
     tagtcgaact gacacgaata taaccgattt tccgcaaaat atcacctcat ttttgagaca     13680
     agtcttatga gacgctctta actatgattt tatcagtcta ctacatttgt atcaatagag     13740
     tacactctat tgatatataa ttgaactaat aaattgaaaa tacagaaatg gaatgatact     13800
     gaatgaaaat tgcgagaggt agagaattgc ttacaccgga acagagacag gcttttatgc     13860
     aaatccctga agatgaatgg atactgggga cctacttcac tttttccaaa cgggatttag     13920
     aaatagttaa taagcgaagg agggaagaaa accgtttagg atttgctgtt caattagctg     13980
     ttcttcggta tcccggttgg ccatacactc atatcaaaag catcccagat tcggtcatac     14040
     aatatatatc gaaacagatt ggtgttagtc catcctcgct tgatcattat cctcaaaggg     14100
     aaaatacact ttgggatcat ttgaaagaaa ttcgaagtga atacgacttt gtaactttta     14160
     ccctgagtga atatcgaatg acatttaagt accttcatca attagctttg gaaaatggtg     14220
     atgccattca tctactgcat gaatgcatag attttctaag aaaaaacaaa attatactgc     14280
     ctgctatcac tacacttgaa agaatggtgt gggaagcaag ggcaatggct gaaaagaagc     14340
     tatttaatac ggttagtaaa tctctaacaa atgagcaaaa agaaaagctt gaagggatta     14400
     ttacctcgca gcatccatcc gaatccaata aaacgatatt gggttggtta aaagagccac     14460
     cgggtcatcc ttcacccgaa acttttctaa aaataataga acgactcgaa tacatacgag     14520
     gaatggattt agaaacagtg caaattagtc atttgcaccg taaccgcctg ttgcagctgt     14580
     ctcgcttagg ctcaagatac gagccgtatg cattccgtga ctttcaagaa aataaacgtt     14640
     attcgatatt aaccatctat ttattacaac ttactcagga gctaacggat aaagcgtttg     14700
     aaattcatga taggcaaata cttagtttgt tatcaaaagg tcgtaaggct caagaggaaa     14760
     tccagaaaca aaacggtaaa aagctaaatg agaaagttat acactttacg aacatcggac     14820
     aagcattaat taaagcaaga gaggaaaaat tagacgtttt taaggtttta gaatcggtta     14880
     ttgaatggaa tacctttgtc tcttcagtag aagaggctca ggaacttgca cgtcctgccg     14940
     actatgatta tttagactta ctgcaaaaac ggttttattc actaagaaaa tatacgccaa     15000
     cgctattaag agtattggaa tttcattcta caaaggcaaa tgagccactt ttacaagctg     15060
     ttgagattat ccgaggaatg aacgaatctg gaaagcgaaa agtgcctgat gactcacctg     15120
     tggattttat ttcaaaacga tggaaaagac atttatacga ggatgatggt acaacaatta     15180
     atcgtcatta ctatgaaatg gctgttttaa cagaacttcg ggagcatgtt cgggcaggag     15240
     atgtttccat tgttggcagc agacaatata gggattttga ggaatatttg ttttcggaag     15300
     atacatggaa tcaatcgaag gggaatacga gattatcagt tagtttatca ttcgaagatt     15360
     atataacgga gagaaccagc agctttaatg aaaggttaaa gtggttagct gccaattcca     15420
     ataagttaga tggggtttct cttgaaaaag gaaagctatc acttgcacgc ttagaaaaag     15480
     atgttccaga agaagcaaaa aaatttagtg caagccttta tcagatgcta ccaagaataa     15540
     aattaactga tttactcatg gatgtggccc atataacagg atttcatgag caattcactc     15600
     atgcttccaa taatcgaaaa ccagataagg aagaaacaat cattatcatg gctgcccttt     15660
     taggaatggg aatgaatatt ggcttgagca agatggccga agccacaccc ggacttacat     15720
     ataagcaact agccaatgta tctcaatggc gcatgtatga agatgccatg aataaagccc     15780
     aagccatatt agtaaacttt catcataaat tacaattgcc tttctattgg ggcgacggta     15840
     caacatcttc gtcagatggt atgagaatgc agctaggtgt ttcatcacta catgcagatg     15900
     caaatccaca ttatggaact ggaaaaggag ccaccatcta ccgatttaca agtgatcaat     15960
     tctcttctta ctacacaaag attattcata ctaattcaag agatgcgatt catgttttgg     16020
     atggtttgtt acatcatgag acggatctaa acatagagga acattataca gacactgccg     16080
     gttacactga ccaaatattc ggactgactc atttattagg atttaaattt gccccaagaa     16140
     taagggattt atcggactca aaattattta cgatagataa agcaagtgag tatccaaaac     16200
     tagaagccat tttacgtgga caaataaata caaaggtcat taaagaaaat tatgaggatg     16260
     ttttgcgatt agctcattct ataagggagg gaacagtttc agcatccctt attatgggga     16320
     agctaggttc ctattcaaga caaaacagct tagctacagc cttacgtgag atgggccgaa     16380
     tagaaaaaac gatctttatt ttgaattata tatcggatga atcattaaga agaaaaatac     16440
     aaagaggatt gaataaagga gaagccatga atggattggc aagagctatt ttcttcggaa     16500
     aacaaggtga gcttagagaa cgcaccatac agcatcaatt gcaaagagcc agtgctttaa     16560
     acataattat caatgctata agtatttgga atactctcca cctaacaaca gcagttgaat     16620
     ataaaaaacg gacaggtagc tttaatgaag atttgttaca ccatatgtcg cccttaggtt     16680
     gggaacatat taatttacta ggagaatacc attttaactc agagtgaact gccccctgtc     16740
     aagtagacag gtaaaaaaac aaagtatttt agacggttct gttgcaaagt tttaaataaa     16800
     gaataaaatc ccttacggta tctatgattt aagctgggat tcccaataat accttgattt     16860
     cagtacagac cgaaaacccg aagagagtgc cttcttttcg ggttttctta tataatcctc     16920
     gaatggcttc catgccttta atcgtggtag aggcagtgcg taaacttcga tagaatttat     16980
     tgcgtctctt tactggacga tggtcttgtt caatcaaatt attcaggtat ttaatggtac     17040
     gatgttctgt cccttgataa aagccgtatt cttttagttt cttaaaggca cttgtaatag     17100
     agggggcttt atctgtgact acaaccttcg gttcatcaaa ctgcttcact aaccgcttaa     17160
     gaaaagcata ggctgcttgt gtgtcccgtt ttttacgtaa ccaaatatcc aaggttaaac     17220
     catctgcatc gatggctcga tacaaataat gccattttcc tttaattttg atgtacgttt     17280
     catccatttt ccatgaataa aaggattttt tatttttctt tttccaaatt tgatagagta     17340
     gtttgccata ttcttgcacc caacgataaa tcgtcgtatg agaaacgtta atgccacgat     17400
     catataagat ttcttgaact tcacgatagc taaggttata acgaagatag tagcccacgg     17460
     ctacaataat cacatcctgc tgaaattgct ttcctttaaa atgattcatc gtcattcctc     17520
     ctgctatctt tttctattat tctaccttat ttgatagtag atttaaaact ttgcaacaga     17580
     accgcttcca gcgatgccag acttggttga taaaaggagg tcctaagaga tgtatataat     17640
     tttttaggaa aatctcaagg ttatctttac tttttcttag gaaattaaca atttaatatt     17700
     aagaaacggc tcgttcttac acggtagact taataccgta agaacgagcc gttttcgttc     17760
     ttcagagaaa gatttgacaa gattaccatt ggcatccccg ttttatttgg tgcctttcac     17820
     agaaagggtt ggtcttaatt atgaataaca tcggcattac tgtttatgga tgtgagcagg     17880
     atgaggcaga tgcattccat gctctttcgc ctcgctttgg cgttatggca acgataatta     17940
     acgccaacgt gtcggaatcc aacgccaaat ccgcgccttt caatcaatgt atcagtgtgg     18000
     gacataaatc agagatttcc gcctctattc ttcttgcgct gaagagagcc ggtgtgaaat     18060
     atatttctac ccgaagcatc ggctgcaatc atatagatac aactgctgct aagagaatgg     18120
     gcatcactgt cgacaatgtg gcgtactcgc cggatagcgt tgccgattat actatgatgc     18180
     taattcttat ggcagtacgc aacgtaaaat cgattgtgcg ctctgtggaa aaacatgatt     18240
     tcaggttgga cagcgaccgt ggcaaggtac tcagcgacat gacagttggt gtggtgggaa     18300
     cgggccagat aggcaaagcg gttattgagc ggctgcgagg atttggatgt aaagtgttgg     18360
     cttatagtcg cagccgaagt atagaggtaa actatgtacc gtttgatgag ttgctgcaaa     18420
     atagcgatat cgttacgctt catgtgccgc tcaatacgga tacgcactat attatcagcc     18480
     acgaacaaat acagagaatg aagcaaggag catttcttat caatactggg cgcggtccac     18540
     ttgtagatac ctatgagttg gttaaagcat tagaaaacgg gaaactgggc ggtgccgcat     18600
     tggatgtatt ggaaggagag gaagagtttt tctactctga ttgcacccaa aaaccaattg     18660
     ataatcaatt tttacttaaa cttcaaagaa tgcctaacgt gataatcaca ccgcatacgg     18720
     cctattatac cgagcaagcg ttgcgtgata ccgttgaaaa aaccattaaa aactgtttgg     18780
     attttgaaag gagacaggag catgaataga ataaaagttg caatactgtt tgggggttgc     18840
     tcagaggagc atgacgtatc ggtaaaatct gcaatagaga tagccgctaa cattaataaa     18900
     gaaaaatacg agccgttata cattggaatt acgaaatctg gtgtatggaa aatgtgcgaa     18960
     aaaccttgcg cggaatggga aaacgacaat tgctattcag ctgtactctc gccggataaa     19020
     aaaatgcacg gattacttgt taaaaagaac catgaatatg aaatcaacca tgttgatgta     19080
     gcattttcag ctttgcatgg caagtcaggt gaagatggat ccatacaagg tctgtttgaa     19140
     ttgtccggta tcccttttgt aggctgcgat attcaaagct cagcaatttg tatggacaaa     19200
     tcgttgacat acatcgttgc gaaaaatgct gggatagcta ctcccgcctt ttgggttatt     19260
     aataaagatg ataggccggt ggcagctacg tttacctatc ctgtttttgt taagccggcg     19320
     cgttcaggct catccttcgg tgtgaaaaaa gtcaatagcg cggacgaatt ggactacgca     19380
     attgaatcgg caagacaata tgacagcaaa atcttaattg agcaggctgt ttcgggctgt     19440
     gaggtcggtt gtgcggtatt gggaaacagt gccgcgttag ttgttggcga ggtggaccaa     19500
     atcaggctgc agtacggaat ctttcgtatt catcaggaag tcgagccgga aaaaggctct     19560
     gaaaacgcag ttataaccgt tcccgcagac ctttcagcag aggagcgagg acggatacag     19620
     gaaacggcaa aaaaaatata taaagcgctc ggctgtagag gtctagcccg tgtggatatg     19680
     tttttacaag ataacggccg cattgtactg aacgaagtca atactctgcc cggtttcacg     19740
     tcatacagtc gttatccccg tatgatggcc gctgcaggta ttgcacttcc cgaactgatt     19800
     gaccgcttga tcgtattagc gttaaagggg tgataagcat ggaaatagga tttacttttt     19860
     tagatgaaat agtacacggt gttcgttggg acgctaaata tgccacttgg gataatttca     19920
     ccggaaaacc ggttgacggt tatgaagtaa atcgcattgt agggacatac gagttggctg     19980
     aatcgctttt gaaggcaaaa gaactggctg ctacccaagg gtacggattg cttctatggg     20040
     acggttaccg tcctaagcgt gctgtaaact gttttatgca atgggctgca cagccggaaa     20100
     ataacctgac aaaggaaagt tattatccca atattgaccg aactgagatg atttcaaaag     20160
     gatacgtggc ttcaaaatca agccatagcc gcggcagtgc cattgatctt acgctttatc     20220
     gattagacac gggtgagctt gtaccaatgg ggagccgatt tgattttatg gatgaacgct     20280
     ctcatcatgc ggcaaatgga atatcatgca atgaagcgca aaatcgcaga cgtttgcgct     20340
     ccatcatgga aaacagtggg tttgaagcat atagcctcga atggtggcac tatgtattaa     20400
     gagacgaacc ataccccaat agctattttg atttccccgt taaataaact tttaaccgtt     20460
     gcacggacaa actatataag cggttctgtt gcaaagtttt aaataaagaa taaaatccct     20520
     tacggtatct atgatttaag ctgggattcc caataatacc ttgatttcag tacagaccga     20580
     aaacccgaag agagtgcctt cttttcgggt tttcttatat aatcctcgga tggcttccat     20640
     gcctttaatc gtggtagagg cagtgcgtaa acttcgatag aatttattgc gtctctttac     20700
     tggacgatgg tcttgttcaa tcaaattatt caggtattta atggtacgat gttctgtccc     20760
     ttgataaaag ccgtattctt ttagtttctt aaaggcactt gtaatagagg gggctttatc     20820
     tgtgactaca accttcggtt catcaaactg cttcactaac cgcttaagaa aagcataggc     20880
     tgcttgtgtg tcccgttttt tacgtaacca aatatccaag gttaaaccat ctgcatcgat     20940
     ggctcgatac aaataatgcc attttccttt aattttgatg tacgtttcat ccattttcca     21000
     tgaataaaag gattttttat ttttcttttt ccaaatttga tagagtagtt tgccatattc     21060
     ttgcacccaa cgataaatcg tcgtatgaga aacgttaatg ccacgatcat ataagatttc     21120
     ttgaacttca cgatagctaa ggttataacg aagatagtag cccacggcta caataatcac     21180
     atcctgctga aattgctttc ctttaaaatg attcatcgtc attcctcctg ctatcttttt     21240
     ctattattct accttatttg atagtagatt taaaactttg caacagaacc gtatcactta     21300
     tgaaaattca tctacattgg tgataatagt aaatccagta gggcgaaata attgactgta     21360
     atttacgggg caaaacggca caatctcaaa cgagattgtg ccgtttaagg ggaagattct     21420
     agaaatattt catacttcca actatatagt taaggaggag actgaaaatg aagaagttgt     21480
     tttttttatt gttattgtta ttcttaatat acttaggtta tgactacgtt aatgaagcac     21540
     tgttttctca ggaaaaagtc gaatttcaaa attatgatca aaatcccaaa gaacatttag     21600
     aaaatagtgg gacttctgaa aatacccaag agaaaacaat tacagaagaa caggtttatc     21660
     aaggaaatct gctattaatc aatagtaaat atcctgttcg ccaagaaagt gtgaagtcag     21720
     atatcgtgaa tttatctaaa catgacgaat taataaatgg atacgggttg cttgatagta     21780
     atatttatat gtcaaaagaa atagcacaaa aattttcaga gatggtcaat gatgctgtaa     21840
     agggtggcgt tagtcatttt attattaata gtggctatcg agactttgat gagcaaagtg     21900
     tgctttacca agaaatgggg gctgagtatg ccttaccagc aggttatagt gagcataatt     21960
     caggtttatc actagatgta ggatcaagct tgacgaaaat ggaacgagcc cctgaaggaa     22020
     agtggataga agaaaatgct tggaaatacg ggttcatttt acgttatcca gaggacaaaa     22080
     cagagttaac aggaattcaa tatgaaccat ggcatattcg ctatgttggt ttaccacata     22140
     gtgcgattat gaaagaaaag aatttcgttc tcgaggaata tatggattac ctaaaagaag     22200
     aaaaaaccat ttctgttagt gtaaatgggg aaaaatatga gatcttttat tatcctgtta     22260
     ctaaaaatac caccattcat gtgccgacta atcttcgtta tgagatatca ggaaacaata     22320
     tagacggtgt aattgtgaca gtgtttcccg gatcaacaca tactaattca aggaggtaag     22380
     gatggcggaa tgaaaccaac gaaattaatg aacagcatta ttgtactagc acttttgggg     22440
     taacgttagc tttttaattt aaaacccacg ttaactagga cattgctata ctaatgatac     22500
     aacttaaaca aaagaattag aggaaattat attgggaaaa atattatcta gaggattgct     22560
     agctttatat ttagtgacac taatctggtt agtgttattc aaattacaat acaatatttt     22620
     atcagtattt aattatcatc aaagaagtct taacttgact ccatttactg ctactgggaa     22680
     tttcagagag atgatagata atgttataat ctttattcca tttggcttgc ttttgaatgt     22740
     caattttaaa gaaatcggat ttttacctaa gtttgctttt gtactggttt taagtcttac     22800
     ttttgaaata attcaattta tcttcgctat tggagcgaca gacataacag atgtaattac     22860
     aaatactgtt ggaggctttc ttggactgaa attatatggt ttaagcaata agcatatgaa     22920
     tcaaaaaaaa ttagacagag ttattatttt tgtaggtata cttttgctcg tattattgct     22980
     cgtttaccgt acccatttaa gaataaatta cgtgtaagat gtctaaatca agcaatctga     23040
     tctttcatac acataaagat attgaatgaa ttggattaga tggaaaacgg gatgtgggga     23100
     aactcgcccg taggtgtgaa gtgaggggaa aaccggtgat aaagtaaaaa gcttacctaa     23160
     cactatagta acaaagaaag cccaattatc aattttagtg ctgaggaatt ggtctcttta     23220
     ataaatttcc ttaacgttgt aaatccgcat tttcctgacg gtacccccaa actaagattt     23280
     catagataga ttttctgata actttaaaaa acacgaatag cggaaaggat gtcttcattc     23340
     gctaaagagt aataaactac ttttccatct tgacgtgatt ttgccattcc atgttttttt     23400
     aaaaaacgta aatggtgtga cgttgtagcg acactagcag taagtatttc tgctaaatca     23460
     cagacgcaca tttccttata ggtttctaaa gcatagaaaa ttttaattct agaaaaatcg     23520
     ctgaaacatt tccctaacac aagtaagttt gaaaaatctt tttgatccaa tttatttttt     23580
     attccattta ctttttcttt atgtacgaca gtcacttggc aaactttttt cattcatctc     23640
     acctcacatt caaacgatta tttgaatgaa gtatacctat ttgatcactc ttttgtcaat     23700
     ctaccttaat tccaatacac tattataagc aatttcatgt attgaagtaa acttacttgc     23760
     aagtgcgttt ttgattccaa gttaaaaaca tattattatt ctacataatt tcctaatcaa     23820
     ataaaactcc tttgaaaatt gttctaaagg agttttatta ttttgtattt ctactaaaaa     23880
     tagcgtacaa tgtaattact aagtaattac gaaatgtaaa ataatggagg aaataatatg     23940
     attacaaaaa caagaaaaca aggaaattct attatgttaa cggtccctaa agaattcgat     24000
     gtgcccaatg gtgttgaagt agaagctaag cttgtagaga atggtatcct ttatgagttt     24060
     gtagagccta aaaaagaatt ttttgatttt agtgaagata ttttggctga tattctttca     24120
     gaaggttata gcaaacaaga gatcttaaaa gaatttagaa atagaaaaaa tgcgttaact     24180
     tctgcattta aatctattgc tgaagatact gttgcaaatt ctaaaccgat gacaaaagag     24240
     gagttggcag cagaaattgg cttatgagat tctaccttct aaacacgtaa taaagtatct     24300
     aaaaaaatta aaagagaaaa cattaaaaga acaattttta acgataattt atgatgagat     24360
     agcagttcgt cctcattcgg gagaacaaaa aacgggtgat ttatcaggaa tttgggctat     24420
     tggattcaag tatgcaggta cgacatatcg cgttgcatat gaaattaaag ataatgcagt     24480
     gatacctatc ttactatgtg gaacgcatga aaatttttat gaacaattaa aaaagattag     24540
     gtaagaaccc aatgtttcaa cttgagagga tagacgacac tttaaaagat aatttttaac     24600
     agctgagagt tgtaataccc tataatttta aaccactaac ctatatattt atgaaaaata     24660
     gaaaaaatta aaacgcattt taagcctctt tcaaattaaa agcttcatcc ttatgcacaa     24720
     agagggctta aaatgcgtta ttttatattg ttttttagta ataataaaaa aatcactcta     24780
     attctcccat aaatattata gattcctaaa gattaaaata gattattccc tattgtcttt     24840
     taagtagcgg tagagtgttg ccttgctaat accagtcatt tccgtaattt cttttacgct     24900
     ataaacctga cttttataca attttactgc tcgatcaaca tctttctggt tcactcgtgg     24960
     acggccacct ttacgacctc tcgcacgtgc acttttcaaa ccttctttgg tacgttcaac     25020
     aattaaatca cgttcgaact gactaaatgc ttggaagaca gtcatcatta agcgtccgtg     25080
     aggcgtgctg gtatcgaagt tttctttcaa gctcaccagc ttaacatggt gttcttcaaa     25140
     ataggtaaca aggtcaatca aatcctttgt actacgaccc aatcgagaaa aactttctac     25200
     aattaccgta tctcccggac gaattttatc ttttaaacga tttagttggg gacgaaccgc     25260
     tttggttccc gtcattttct cagttaggat ttcattacaa ttttgttcat tgagtaagtc     25320
     taattgacga tttagttctt gtgaacgtgt actcactcgg gcataaccat aaatgtatcc     25380
     actcatgctt ttcttccttt cgtactttaa ttctggcttg attgtatcat aaaagggagt     25440
     tatagataca tagttaatgc aacaagttat gatacaaaat atgacctctt ttatttaata     25500
     aaagaggtca tttcattttg tctcataatc gattgttttt gatacggttt ttagtaataa     25560
     atggagactc ttctggtatc atgaatcaga agagtctcca tctgcataca tatgtatttt     25620
     atttatagca tctaaactgt tttcagcaat aaaagtaggt tttgtttcac tccacagatg     25680
     tctatatttg gttaaactat caattccctc tcccgttaaa agtaaaacac tgtttatacc     25740
     agcatttttg gccaacatca tatcgttttt accggaatcg cctactacga aacacttact     25800
     tggatttaaa tcgtattttt ttaatgcttc attgacaaat gtaggttgag gcttcttgca     25860
     atcacaattg tcttttctag catgagggca agtgtataca tccgttattt gaatgtcatt     25920
     tttctctaac tcatttatta agctctctaa ggcatcagta tattctgcca tagtaatacg     25980
     tccatgtgaa atatgacttt gattcgtaat gatgatattt agataatgac tttgtgccgc     26040
     tttttttaag gccggtattg tgtctttaaa aaaattgaaa ttttgattaa tcagtgttct     26100
     actatcccct cccagcgtac ctaacagatc ccaaaatata gctttattca tggatatttg     26160
     tctccctctc attttaagaa tagttaacta acaagccaag gtgcttacag tatttaaaag     26220
     tagttcttcg taattaaaac aaaaatatta ctttttgaaa aagcatattt tattttgcca     26280
     gtttaactat atcatattta caggagccac tctctattca ctttctatat gaacttcttt     26340
     tgagggaatg gatatttcga atcacataat cactgatata gaagagactt agaatttcag     26400
     ttatattttg atacagcaaa gagtgtaaaa aagaagatac cctcgttggc gaaaaacatt     26460
     tgaatacaaa ccttactttt ttgatgggat ttccatgcta ggagcacata aaaaactaag     26520
     gtgataataa atttatagtg atttagtgtg gaggttcttt tgttaattga aaccataaat     26580
     agtaaaaaaa tctattttta atgattgtac atattaaaga gaaaattgat atacaccagc     26640
     ttatcaaagt tgagattaat actactactt tgacctatga agatgatttt ataaatacct     26700
     tatagtaaag aaaagttcaa ttttttctgc tatcatcttt ttttataaaa gcaacgatta     26760
     gtttcccaga tgtaaataga aaagtgcttt tgaaacagct cgaaaaacat aataatagat     26820
     tgtgagagga ggaaaaacta ttgcaaaatc attacgtaag agatgttact cttgcttaga     26880
     ttttttattt ttcaagttgt ggtattaaaa gtagaaaaaa tagaaagaag gataaaaaat     26940
     gaaaaataaa tttaagtatt tatttactat tttagcctta ttgccaatta ctacatcgac     27000
     cttaattact cctacaatag ccaaagcttc tgaaaaacag gaagattctg ttagttatga     27060
     aattgtaaaa aatgatcttt acattcagtt tgaagaagag ttagctgaat tgattgcttc     27120
     caatcaatca actgtttcag tccctgattt attttctaca caatcagtat tatctacttc     27180
     tagtcaagat aattctatta gtgaagagca atttttttct ttagtcgaaa aatatgatgg     27240
     agctgaattg acagctgttg ttaattcaca agatgctttc acaactaaat ttgtgaatgg     27300
     tggggttaac tcatatgcta cttcttacag aggattaaat gcattgcgta gcgagttgaa     27360
     gtataatgct ggtgctttga aagtaggagg taccttagtt ggcacagctg ggggattgtt     27420
     aggagtatta ttaggcatgg ttacagggga ttatttatct ggccattgcg atgatgcagc     27480
     agcaggtgtt agtgccttta ttcaagctgg ttgaatacgg catcgaaaat gtaccactag     27540
     agcattgttt tttaccacta agtgcaaaga aatgtaccag taagtgcgac gcggttacca     27600
     tttcaaataa taaaagcgac aataatgacc acaaggtcaa ctaagagcca ctcatgaaaa     27660
     tcatggagtg gctcttaatt tattttaatg actcatttaa ttacggatgc cgtaacgttc     27720
     acgcatagaa actttaccgt ctaccagaat ttgataagaa tcatgtatga tcctatctag     27780
     aatggcatca gcgatttggg ggttgccgag cttttcgtgc catccttctg gatggaattg     27840
     agaacagaaa atagttgatg ctgttttaag acgggattcg attatttcca atagaaaggt     27900
     ggaattttct aacgaaagat tggttaatag ccattcatcg atgatgagta attgaacttt     27960
     tttatatctg ttgattattt ttcgaaaact accatctgct tgatttttcg agatggttaa     28020
     ttcatctagt agttcaggga gtcggatgta tttcacgttg tagtattgcc ggcatgcctg     28080
     tattccgaag gcattggcga tatacgtttt cccattccct gaagcgccca tcaaaatgat     28140
     gttatggtgt tcttccaaat aagtcccact ggctagtttt aaaatgaggt tcttatctaa     28200
     attacggtcc ggatggtatt cgatatcctc aatgctggca gaggcatttc taaagtttgc     28260
     agatttaatc aaccgctgta gtttattatt ttttcgccgg gaatgctcca gatcaaccat     28320
     gaggttgaag cggtcttcga aactcatgga ttggtactct ttatttgtca tctgttcacg     28380
     ataggattca agcatgcctg aaagtttcaa ttcagctaat tttacttctg tttgctcatt     28440
     taacatcatt atttccctcc aaaataggac gcaccgcgag tgaatccatg cttttcaatg     28500
     ttagtgtctt caatatgtga ttggcttgtt gctcgcttct gcttgttgcc ctttagaatg     28560
     gtctggataa ttttaacaga aggcaaagaa gccagattta aagctgttga acaggccgtt     28620
     tctatttcat ttttagaata ctttttacca aagctcttca aagacatgat cgactttaag     28680
     gcttgttttt cattttgata acggtctaag aggtgttgaa caacctttac tgttgaggaa     28740
     ccgatggttt cagcccattc catcgaggat tctggggtat ggtccacata cattttgtga     28800
     ttatctggca tatgatctct gacagtcgaa tactgcccaa atttcccgta cagacgttta     28860
     tgtgttgcga ttcgcatgga attaaaatat agttcaatta gattctctgt cattcgaata     28920
     tctatatttt gttgaatgta ttcgtatgga acggaataaa acatgctttc aactgagacg     28980
     tggtagttta gttgaacctt tgcttttttc cagacagaca tcttataagg tgccagtgga     29040
     agaggattaa gtgcgaattt ttcttcttcc tcgaaggctc tgatcctgga tcctggtttc     29100
     ttagtgaacg gtcgctcatt gaattcattt aatttcattc tgatttcacg atttaaatct     29160
     tcgattgtaa aacaatgcgt attgcgtaag gcagctataa tccaagtgga gatgacgcct     29220
     acgctgcctt caacactggg cttatccttg ggagtagaaa ctcgggcagg taaaatgatg     29280
     gacccgtaat gttcccctag ctctcgatat gattcattaa ggatgacatc gatgccttca     29340
     ttctttttta cacctgtttt tagattatcg ggaacaatta tgtcggtaga accgccaaaa     29400
     tattcaaatg catggttatg tgccgtaatc caagccaccg atttcatcgt taggaatgct     29460
     tccgcataag acaattggct gcacggtaag gttgccacaa agacataagc ctttactttt     29520
     tcacccgtat ctcgatcgat gacataagct ggcgatccag cccaatccac ttccataatt     29580
     tcaccaggct tccgacggat gcgcatagtg gctttatgct ttcgcgcgaa cgcattgtaa     29640
     tagtcacaaa atgtacgata ggcgtaaggg attttcccac tcatgcgaca ctcaactgcg     29700
     tattcctgat gaagaagcgt caaggtcacg tttggtttgg ccaattcctt gtgaatcttg     29760
     tcgaagtcag gcaggtgccg tccattggct tctaattgtt tttctggaaa caaaaattcg     29820
     cctagccatt gatcggtcat ttcttccgac aacgccctcg ctatcccttt ctcctcagct     29880
     tttcggataa cctcagtaat tttctgacgt gagttccccg tgcttgctgc aatactgcga     29940
     atactaattc cttcactgtg catttcaagt atccttcgat aacgaaacat aataaaaata     30000
     cctcctgtaa aataaatgtc acaccctaag gtgtgcacct acattataca agaggtattt     30060
     gtggtacact gctttgcact tactggtaca tttctttgcc gagcctggta aaaattattg     30120
     cagagatggt acattttcga tgccgtaatc actggttaca ctagaggagg atctagggta     30180
     acccttactg aaggtttccc tattagccat attgatagta tttatgaagc tgtaattaat     30240
     taagcaagaa atgtggagat gataaaaagc agttctctct tgggtaaaga gaaaactgct     30300
     tttatctttt tcgctaatgc tttttggaat tacctcgctg tctaaaaagg gaagtcacag     30360
     aaaaaagaat taacacacta cctattatta ttggtagtac agttaaaaga gtaatcttac     30420
     taagatcaaa atcagaactt gctacactat taataacaaa aaacaagcca accaaaaaag     30480
     taaatacaga tagatattta ttagtcataa aagaatcttc ctctcgtatt tttttgttct     30540
     aggaagctat gctaatctaa gttcttccta agtatagtgt ctcatctaag tatagcttaa     30600
     ttaagcatct tatggtttac atcaggtcac tttatagttg caaccgctca aatttgcttt     30660
     ttgattttat tatctacgtt attagtaaaa aattagttga tttggttttt ttatttcgtt     30720
     gatattttat ctgtttagta agtagagttg gtaacagtga atgtttacta acccagatac     30780
     acttatatat gcgtccattt gtagagagag ccgtttcaat ataagaatgt tcacaaaatg     30840
     ttctcttact aattaaaccc gtatatatta aactatgagt atattaattt taggagggat     30900
     tttttgagac aagttttatt ggttgttact ttatgtttat ctttcttttt atttgaagta     30960
     aacactgtag aagcatatgt ggcaaataat ggagtctact ataacttaat ccaaggtggc     31020
     acgcaagagt tcatggaggt agacgaagaa ggaaatccta tcttgattcg tgtggaagag     31080
     gttcccgggc tctccctgtt ctccgtcaac aacggaaatt ataaaatatc tggatctaaa     31140
     tttggaatgt ggaaggcaaa ttactatgtg acagtctcga ataaccaatt tattagggcc     31200
     tactcccctt ctgcagtcgc agtgaccgga tcctttacta gcacgagact gtctctcgtc     31260
     tccagcaaaa aagctagcta cacattagaa tggaaagctg gaattttatc tagtaactct     31320
     tatctagatg ctacactgac agataattcc attaatatta cgtattagtt ctcaatatat     31380
     tccacgttag tggagccgcc ccaatgaaag atattactaa aatgtccata ggagacaaac     31440
     aggcttactg taaaacagat gactgaagca gcaatcactc ctttataaaa agtgtttgtt     31500
     gctttatttc ttttcagaac aacaggcgca ataattagtc caagaggaga aatcaaacag     31560
     ccgattaagg aaatgagcaa taaaactaac ccttcatctc ggtttgtatt attttttaaa     31620
     taaattaatt tatttttaga ttctattatc tctatactat tctcttttat atttttttta     31680
     acttcttttt tttcttttaa aagatcatcg atagagattt catataaact acttaataaa     31740
     gttaagttgt ttatatctgg ggaactagta tcattttccc atttagaaat agattgtcta     31800
     gatatattta aatattttgc tacttcactt tgagagatgc cttttatatg ccgtgatttt     31860
     ttaatttttc ccctaatgtc attctgtatc ctctcctatt aatgactttt atttattgga     31920
     tattaagaaa tagattattt agtctatatt caagtgataa tctagttgtt tttgaaggat     31980
     attctgaact tcttctaaag attcttcgtt aatcatttca tagtatattc cgtcatcaag     32040
     tagttgtcct tcccccttta attgaacttg ctctatattt cctaaagcag tggaatattt     32100
     attaataata gtccacatat cgtcaactga cagattagta gtcatatttc cctgaagact     32160
     cttaatgagt gaaggtatct tagttgctag tgtagtaact ttagttcctt tctctataat     32220
     tgccattatt atttcccttt gacgagcttg tctcccatag tcacctgaat catctgcatg     32280
     acgatttcga gagtacgcta aggaagcctt cccatctaag ttaataattt cgccttgata     32340
     aaatgaataa ctatcttgtg taaaagtggc agttggagta agagttattc ctccaataga     32400
     atcaacaatt tgttctagac cctgcatatt taacgttaca aaaaagtcaa taggtatatc     32460
     taagtatgct tgtattgtat ttatagtcat ggctactcca ccaaaggcat aggcatggtt     32520
     aattttgtcg taagtatcat aaccgataat atcgacataa cggttctgtt gcaaagtttt     32580
     aaatctacta tcaaataagg tagaataata gaaaaagata gcaggaggaa tgacgatgaa     32640
     tcattttaaa ggaaagcaat ttcagcagga tgtgattatt gtagccgtgg gctactatct     32700
     tcgttataac cttagctatc gtgaagttca agaaatctta tatgatcgtg gcattaacgt     32760
     ttctcatacg acgatttatc gttgggtgca agaatatggc aaactactct atcaaatttg     32820
     gaaaaagaaa aataaaaaat ccttttattc atggaaaatg gatgaaacgt acatcaaaat     32880
     taaaggaaaa tggcattatt tgtatcgagc catcgatgca gatggtttaa ccttggatat     32940
     ttggttacgt aaaaaacggg acacacaagc agcctatgct tttcttaagc ggttagtgaa     33000
     gcagtttgat gaaccgaagg ttgtagtcac agataaagcc ccctctatta caagtgcctt     33060
     taagaaacta aaagaatacg gcttttatca agggacagaa catcgtacca ttaaatacct     33120
     gaataatttg attgaacaag accatcgtcc agtaaagaga cgcaataaat tctatcgaag     33180
     tttacgcact gcctctacca cgattaaagg catggaagcc attcgaggat tatataagaa     33240
     aacccgaaaa gaaggcactc tcttcgggtt ttcggtctgt actgaaatca aggtattatt     33300
     gggaatccca gcttaaatca tagataccgt aagggatttt attctttatt taaaactttg     33360
     caacagaacc cgtttatgtt tatgtatatg tatatgaata taaacgtatt aggtacgaac     33420
     acttgtgaac tactcaccac ttagctaaac ctgacggttc ttaacgcttg aagtgggagc     33480
     ttcttgggaa tagagcatac ttgatagcgt atttctttac taacagcggt gtctcttatt     33540
     taccaagcta tccccgtagt tcctacggtt cttgatgatt ggatctaagc caatcccata     33600
     gaatgtagtc ttagaccttc ggtcagaata ttgatactag cattgatatc acgatcatga     33660
     tgagtatgac aaacaggaca agtccattct cgaatttcaa gagatttctt gccatcttta     33720
     tgtccgcact ctgaacaaat ctgactagac ggaaaccatt tatctacttt gatgattttt     33780
     cgtccatacc agtcagcctt gtattgtaat ttagtcacaa actttgacca agaaacatca     33840
     gaaatacttt tagctaattt atgatttcgc aacatacctt ttgtgtttaa gtcttcaata     33900
     cagataatat cgtgattttt gatcatttct gtactcaact tattcagaaa atcagtacgt     33960
     tgattcatta ctttttcatg caatctagct actttgcgtt tttgtttttg ataattttta     34020
     gcttcaaata gattggtacc tttattttta gccaataaag cacgcctaga caatttgcgt     34080
     tgttcacgct ttagtttctt ttccattttg gacgtgaatt tattattatc aattttttgt     34140
     ccatcagaaa gaatcgcaaa gtccataata cctaagtcaa taccaattgt ggaattagtt     34200
     ttaggtaatt cgataatttc ttctttacac aacaaagaaa tatagtattt accgctagaa     34260
     tgacgtgata ttgtagcaga tttgataatc ccttttggtt gtctatgaag cttaattctt     34320
     actaatgact tcaatttagg aactttgatg aatttactat caatcaaagc aattgtacca     34380
     ttttgattat tcgttgtata actctgaaca ggatttttct tacttttgaa acgtggaaat     34440
     ccaacggatt tatcccgaaa aaaattcttg tatgctttat ctaaattaag ttgggcattg     34500
     gctaaagcaa ggctatcaat ttctttcaaa aacggaaatt ctttcttgta tttagctggt     34560
     gtcggaaaag tcattttttt agaagaatca tttttaactt cttcatacgc cttttttcgg     34620
     tcatcaagca ttagattgta gaccttacgg acacaaccaa aagatttggc aaagaagatt     34680
     tcttgttcct ctgttggata gattctgaat ttgtatgctt ttagttgttc cataaagttc     34740
     acctactttc tatttatgat tgtttccttg attttggata tacttcttaa tcacatcaat     34800
     tggtgcgcca ccagttgtca gaagacaaaa gcttttagac cagaacattt ctttccaaag     34860
     aaattgtttg actcttggaa agtcacgttt tatcaatctt gagctggcac ttttataggc     34920
     attgatgaat tttgtcaatt ctgttttagg ttgagctttg aacataatat gaacgtggtc     34980
     tttatcatga ttccactcca ctaaagtaat gtgatacgat tctgaaattc tttcaaaagt     35040
     agttttggca taatcagata tttcatcatc aatcacttgt ctacgatatt tcgttactaa     35100
     aacaaggtgg taataaagaa gaaatactga atgattattt gtatctaatt ccatgttata     35160
     tcaactcatt tcttgtatag actgattgta acatgggaca aaataaaaag gcaatacgcc     35220
     ttagttgtcg gtcttcgagt taccaacggt aaccctcata ccgaacggca ttcatcaccc     35280
     acctatagag gatgggcgac ttctgcctaa ttctgttaaa ttcttttctg ggctttgttt     35340
     ttagggtagg gctaaaaaaa acatcaccat ctgatccaaa acagctcaga aacgcattta     35400
     aacgtatctg ataccaatat tacagaagga gtgtatcgta tgattaacct atttctttta     35460
     gtgacagcta gtacattatt ctttactgga atatcactga taatttccta tttgatctat     35520
     aagaaagccg aaaatcacac aagcaaagca atcggactag ccgtttcatc ctttttaact     35580
     ttgctgactt tatttgttac tttatcgttt tcttttgttt agaacagctg atccattagc     35640
     acctttttct ctttacatta tacacactgt tgtgtataat gtatttgtaa acaagctaat     35700
     taacttttag gaaggagtga caagatgcta acagctactt tacagcaacc tactcacgtt     35760
     gctattgcag aaagttatac aattaatgca gggatcgtta aacagctgat caaggatcga     35820
     gaattcaaaa agtttaacag tcggcaagcg tataacagac agctaaagaa agctattcta     35880
     aagcacaaag attccttcat cgggaacttg gaaagtgtag atgttaaaac tgtttcaacg     35940
     gcattttcag ttgttgaagt gactattgac ggtcgcttga tttctctatt tgcttttgga     36000
     attaattgat agggagtgtg aactttggaa ggtaagactt ttgcagaaat ttggactgaa     36060
     tttattgagg taccaactcg cattgatccg ataacttctg aaaaggtatt ggatgcagac     36120
     ttctacaatc tcaaagcagg tactagcctt gaatgcgttt ggatgtattt agaagagcat     36180
     ttcaaaggcg taacgctcgg tcacgtctta taccacaatg gtgccgagtg ggatgcaatt     36240
     ggaaatatcc atttttctta atataagaaa ggagaacaca atatgaatta taccgatgaa     36300
     gaacaaatcg ctttggaata cgttttcaca aatgaagaag gggaggaaat tgaaaaagtc     36360
     ttgatcattt catcaaaaga cttggagaag gctttggctt atgaaccata cgaatcaacc     36420
     gtaactgtca ttgaattctt agatacctat acttctaatg atacttggga aattatgaat     36480
     atttgcaacg ctaataacat tcaatttgct gaaaaaacca ataaatcatt ttattagttt     36540
     tgcaataaaa catcctcttt ttctattgat tccatacaca acaatgtgta taatagattt     36600
     tgtaaaggga gggtagctat gcctaagaca gcaagagaaa ttgtaaaaat tctcaaatct     36660
     aacggcttca aaaagactgg acaaactggc agtcatgcaa aattttataa ttccaagact     36720
     aaaagaacgg tcgttgttcc gatccacaat ggtgatgtac cactaggaac agaagctaat     36780
     atctggaagc aagcagggct ttaacagcct tgccttccta tttggtatta ggcatactat     36840
     cctctcttac actagaaaag gagcgaggaa atgaagacaa aaaatatttt ttatccggca     36900
     atcttcgaga aagaaggaga agcttataac atcgttttcc ctgacttacc ggaaatatct     36960
     acctttggaa atagtcttga agaagcatat ttaaacgcta aggatgcttt aggattagcg     37020
     ctatatagtg taccagatgc agaatttcct aaaccatcag cagtggaaga attaactttg     37080
     aaagccaacc aagtggtagt aatcatccaa ctaaacatta aacttttccg aagaagctta     37140
     aatacaaaaa caattagaaa aaatgttagt gttccggaat ggttagttct tttagggaag     37200
     gagaaaaaca taaacttctc tcaactactt caaaaagcac tagaagaaga gttgcttgaa     37260
     aagtaaaaag gagaccgaac ctatgaaagc tacacactta aactatttct ctcgaacgtt     37320
     aatcaataat ctattaaaag atacaactgg cattagcgtt agtaccaaac actttgccaa     37380
     tgatctaatt atttttgagg ataataactt gcgaattgag atgtttattg aacaggcaac     37440
     ccctaactca atacctgaat tctgctatac gcacactgaa aaaatgaaac atgcaaaatc     37500
     agttaaagat gttgaagcat taagtgaatc actaacgaac gctttaaacc tcgttaagaa     37560
     ggcaaaattg ttatttgaat ttcaaaccga ctaccacaat gagttgcttg ctcaatctga     37620
     aattttagat taattgaaac aggagaagag aaagatgaaa caaacacaaa cagaaaccgt     37680
     taacgatacg cttgctgatc aattagcagg ttattataaa ttatttgaga tgggtaaagc     37740
     acagcgcttg atccactatc tttggaaata caaaattttg tttctttttt gggaatcaac     37800
     actaacattc tcagttcttt tttataagtc agatttttat aatcaacact tagttttagg     37860
     gagttttttg cttatctaca ccattttgat gcttaattta tatacctaca tcacacttga     37920
     agaacactta gtaattagcg atgcagggat cgagagaaac atcaaaaggg tatccttcaa     37980
     gatcacgtta aacaagccta ccgataaaaa gctctcagaa gcgttctgag agcttttgac     38040
     attttcttgt ataattttat cctaacacat tacaaagcac ctaattcgag cttatatcaa     38100
     gcaaatttgc tatttattac tcaatacata tctaaaaatt acttgatgga aaattagata     38160
     catggtaagc atgaaaagaa aatcaatttg agcagatgca gtacaataca tagcaattta     38220
     aaagctctca gaaggcttct gagagctttt aatatattct ttgataattt gtctttctta     38280
     aatccatacg tcctaaaaca agctgttttt gcttaatatg atcatctgag agacatcaaa     38340
     tcaacttttc tctcaacaaa tcattcaaag ctttcgacag attaatattc tcttcagccg     38400
     ctaaaacatt taaatagtgt tccacagtca ctgattttcg atcataattt tgcttgtttc     38460
     gagctttagc aactttcgta ttagctttta cgacaaataa attaacattc tcagatcgct     38520
     tgattcttgc atttaactct tgaacaggcg taggcgatgg aatttctttt tcttgcaact     38580
     ctaaaagcac caagtatcct tccaatactt cttgcgccat ctcaaaagca tcttctaaag     38640
     tttcaccatg tgtatataag tctggaaaat ctgggaattt aactgcatat tcatttcctt     38700
     tccattcgaa tactgcacaa aaaaagtatt tcatcgcatt gcacctctct aattaaaaaa     38760
     taatttttgc ttttttgttt caaaaaaaag aatcgcctac caaaaaaatt gataggcgat     38820
     cacaagctaa ttaacctcta aaggagatta ataccttgct cccaaggcac tatatatctt     38880
     agcatacgtc tgaagcatct tcaaacgagt aagatatatt ttgcattaac ctaatttttt     38940
     ttctctataa gttttttcat caaactcact agaaatatta aactggacag caaaattgta     39000
     atttctgcct tttctaactt tagcaaaatc aatattcagc attgattttt cattaatttc     39060
     ctcaactgat tcccttaaaa cacgtctatc aaaattcgat attgttttat actcattttc     39120
     tgttttcgta atctcacgaa ttttaactat ttcaatcagg ggattcttat atatttcagc     39180
     tttctcaaaa tctcctttat ttttggcgat aagatatttt ttataataca tcgccaaata     39240
     tttgtataac acgatgctat attttttttg aaaagatgct aagtcttcaa aaacaaagaa     39300
     cggatacttc tttttgattg agacaattaa gggaattaca tcttctgaaa aactgaaaga     39360
     tacactatgc tcttctaaat cccaatgaat ccgatcaata gcagatacag tagtatacgt     39420
     cttatatttt ttgtctagat tcgaaatttc ataaactgct tgtctttgca aagtgttaac     39480
     tatggttttt agttccgttt caagattttg atcaacatcc atgtaattaa taatcgcttt     39540
     aacaggtaaa tctactacgc ctgttttctt tagctttgtg ggtgagatat aactgaacag     39600
     caattgataa agttcatacg actttaaatc cattttcatg tcaattgttg ctaagaactc     39660
     ctcattgtac tttgtcagtt catctttttt caaaagtttt tccttccttc acgcattttt     39720
     tcagttgtta atcataaagg ttcacataag gcaaataact cgtaattgat ttttcgagat     39780
     atttaacagt attttttatt gtgtaatcct ccttatgagt agcaacgtaa gataggtgat     39840
     tgacaactga ttcaaatcct ctatctttgg ataaacgatc ataaagcgga taaactttat     39900
     tctgaagtcg gctcataagt ttaagatcgc ataagtcggc agaactgatc aaaaagtttt     39960
     tgattagtaa tttagtgtat ttgctattca tagctttcaa gtacgattga ttcattttct     40020
     ctgttttatc ttctgcgcct tttaaataag cagggtctct ttgttcttgc ttataaggta     40080
     ccggaactga catggtacgt gtaagcaaga actttatgtt tgtataagta tgacccttct     40140
     tgataagctc atagtcaatt ttaaaatcag tgtatttatt cagttgggca atcggttctt     40200
     taattacacg tctttcaaag tctcgaaaag ctttatattt tttctcaata ctaaatttct     40260
     ttcgtaaatc tgcaatggag aaaacaggat tttttaatct atcaagtgat tttgtactcc     40320
     atgttaagtt atctctattt gcttcataca gattaaaatc tttagtgaat aattgaaaaa     40380
     aactgatcgc atacttgctt gtcaagttaa ctacttgatc aaatgtatat tgcgtaaaat     40440
     gatcttctaa gttcgttaat aaaggcataa ttgaactact aaatttaata gatactgcat     40500
     cagaaaaatc attgaattca gtaatttcta gcggtgagat gactttgtat tcagtcttac     40560
     cgttaggttt agttctttga attttaatga cagattgctg atgcaatttt tcaataactt     40620
     gttttaatct tgaatgtttt gaagaagatg aactagaaga catcaacgca aataaagcct     40680
     ttttagatac tttaacagta ttattaaaag gcggattttt agggtcaaga tgtcctatag     40740
     cataaagata aattttttgt ggcatagcat ccatttcaac aatgctatct acaagttgat     40800
     tcgataaagt aacagttaaa tcaaactttt ttagattgct ttcggtaggt tcaaatttcg     40860
     ggtttacatt cttttctgtt attttcatac gattgcctct tctttctaag cttggtacga     40920
     gcttaaaaat ttggaactgg tacgattcca ttgaataagt atagacctgt tttcgatacg     40980
     atacaataag aaatgtatcg taaatttata acataactca atctctgtaa aacacatttt     41040
     atttttttaa tcaattttca ttgataagac agcagaaatc gctattttag aacattttca     41100
     atataaaaat ccttttcaaa aaaatacgaa attataaaaa ttaccaaaat taaaaaacaa     41160
     atatttttct agtttttaga aataaattca catacttttt ctttttttgg atatattcgg     41220
     aataccacat cgctttttgt ccacgtttgc atcgcttttt gtccacattc acatcgcttt     41280
     ttgtccatgt tcgcatcgct ttatgtccac cctaaaatct atttaagatt gatataaagc     41340
     ctttttgaag gttgctaaag ttttaaagat taaaatatat attataaata taaataaaag     41400
     gggaagctga agcttcctcc ttttcctttt tttcaattat tcaaagttac acaagcaaaa     41460
     taaactccta gatagtgtta gtttttttta agatttttta tttttaagat tttgaaataa     41520
     gagaggagta atcctccttt attaaatatc tgttaatata tctgttaaat atctgttaat     41580
     atatctgtta ggggaggctt aatctcttgg gagagtaagt attaaagggg tataaaggta     41640
     acacttttgg acagtaaagg taacaaaagt ggacagtaag ggtaacactt ttggacagca     41700
     aaggtaacaa aagtggacat ttgaggtatc acactaggat aagacgttac cttcggtttt     41760
     cttgatttgg aaggcgaaaa aatagaaaat tagattagta acaaatcttt gttgactgtt     41820
     acctttagtt gtgatttaat ttaggtaaca agcagaaaaa attgtttcct ttaattagta     41880
     ccagattaac atgattaaag gagcgcaaaa agaagattgg agagtaatca atgtctcaag     41940
     aagttaccga aaagattatt gatagtgatg tagatttagt atcagaacaa acaaatgcaa     42000
     ttgtgcgtta taacaatggt ctgaatacaa cagctttgcg aggatttaag cctgttgaaa     42060
     tggatgtgtt ttgggctatt ttatcaaaaa tgaaacgtca aggaacagca gaagtaactt     42120
     ttgatttcaa cctctttcgt tatttggtca aatacgacag aagagaaaag gacagttttt     42180
     attctgtgtt aaaagctttg agtgacaaac taggtacttt aacctaccgt tttgaagatt     42240
     cagacgtcta tgaacagctg tggctttttc aaaaattccg gatagataaa cagaaggaaa     42300
     cagttacaat taaggcaaat gaggaatttg aatttatctt aaactcaatt ggcaaaaact     42360
     ttactcgttt tgaacttgat aattttacaa aactaagaag tagctacaca aaagaattgt     42420
     atcgtcatct catgcaatac agaaataaag agtggcgaaa tggttattgg gtagtcaaag     42480
     ttgaagattt tagaagagca ttaagtatac cttcaagtta tagaatgaca aatattgaca     42540
     aaagaatact agagcaggcg aaagaagaat ttttagctcc tgatgaaaac ggaatacagg     42600
     tatttgaaac ttttgattat gaaaaaatct atgcaaagaa aggaagaaga gttgatcggc     42660
     tcagattcac ttttagtgag ccagaatcaa acttgccaac catttcaatg cataattggt     42720
     tagaagaaga ttgagaagaa gaaggttgta attttaatac aacctgcttc tttaaaaaag     42780
     tatgggtaac acttttggac aataaatgca agaagttttt ttgtaagcaa gtttcagtct     42840
     aaataatatt cgaaagaatg gctaatctat acaaatttta acaactatgg gtaacacttt     42900
     tggacaagtc aagaaaaaaa caattttttt taatttgttg atcgactaaa ggtaacactt     42960
     ttggacaaca cagaataaaa agtccggtga tatcagtttt ggtaggaaac atcttaatat     43020
     ctttgtgaga ttgaaggtaa catttttgga caagtcaact atttgttaaa agttaatata     43080
     gagtaattag ataagttttt tcttttcgtc tgataaatgg ataatattag ttattttatt     43140
     gctaattagt cttttatgat gactgaaata gctaaaataa atatcttgtt gaataattgc     43200
     tgatacttta agggatatct aaatttgctg attgatttat ttatgttatt atgatattat     43260
     aataacataa atgtgttacg cccgaacctc attttaaaaa aatgaagggg tgagacaatg     43320
     aatgctatta attggcatga atttgttaac tatatggaga gcttactaga tgatctaaaa     43380
     agttttagta ttgctgatgc agtaaagcat gggttaccag ttagtacaac gatgaaatta     43440
     cgaggattga aaattccaga tgaaattatt aagctgagaa ctaaaacaat tattgaaacc     43500
     gcaaaagtcg ttgacaatat gaaccatgaa ctaaaaggca agaaaacaac ttacgagaaa     43560
     gattttgaac gttttttaaa atctgttatt ggaaaatatc taggtaaaaa atctttcagt     43620
     gaattgagag atgaagagat tgtacctact ccaatggtta gcaaaatccg aaaaaacaaa     43680
     gctgagggga attactatct tggtacaata gcaaaaatca ttgattattt ggaaaataaa     43740
     gagcaaaaga aaggaacgaa gaaaggaaga taatttttgt gttaaatatt aatggggaag     43800
     aatataccga aatgattcaa aatcccgaac ctagaattac cgaaaaaacg tctgattgtt     43860
     tgctctttta tgaaaggggg cagacaaact gatggaaaaa aacgtcaatt caacatctac     43920
     caaagatcaa tacagtatta ttggagggtt gcttggtgat aaggataaga gaacacgtca     43980
     cggattacgc attatgcttg caacttttct aggagtgctt tttttattaa caggcttggg     44040
     tagctacatt tatcaattag gaaactataa ttattatctc gtgaacaata caacacctat     44100
     agggtcttca ttggagtttg ctcgatcagg agcagaaatc actatttcag atgtgtggac     44160
     agatcaaaat agagatgtaa cagtagtaaa acttggttac tcccaaaacg ctagaaagtt     44220
     gttatctacg caaggaaaaa actataactt atatatggca acaaaagaaa aagatcgtcc     44280
     taagaagctt gaaatgagct atgggatgtt aagtactgat ggggatgctt tcttattcct     44340
     aaaaggtaaa ttagaggaaa gagcttatca agtttttatt gcaaaccaag tatcactaat     44400
     ttctggtgat gatacagctg acgatgatac caaagtcaat gtgaatgaag cagattcagt     44460
     tacaaaagca ctttctcaat attctatgaa tgatgttaat aatgaaggag taatttcttt     44520
     tgggaaaaaa gcaaaacctg ttaatactcc tgataatatc aatttcagaa taaatccata     44580
     ttcagattca actaatgtct atcaaggaag ctttcttacc aaagatggcg atattgatta     44640
     ttcaaaagtt gtagcagtta caagtaagaa taatgttgta aataagctag aagatcagtt     44700
     aaatgcttca aatactaaca tcaagaaaat tgaagccaca aaagctgagt atctggaacg     44760
     tttacaacaa aatcctgacg ataaagattc gcaagaaagt attcgtcaac tagacagtcg     44820
     aatggagacc gaaattaaag caatcaatga tacacaaaaa ttgattgatc aatacaaaaa     44880
     tgctgacttt aacaaagatt cttttggaga catgaagacg acatttaagt acctaacttt     44940
     gactgactag aagtaaatta ttcttatttt agaggaagtg aacacaaaca gatggaaaat     45000
     agtaccgagt tttttaagaa tattcaaacc gaatttaatc atgctctcac accaatgaaa     45060
     ccaccaaaac ataagttagt gggacgtgat gacgaactcc atgagttgtc actgatcttg     45120
     aatagaccgg aaacaccgca agctatcttg ttaggtgaag ccggaacagg taaaacagca     45180
     cttgcaagtg aatgggctga aagacagcga caagatggaa agaaagtaca agtatataaa     45240
     ttatcaatcg gacaattgcg tgttggggga gatgatgtcc tccaaacacg tttagaaaca     45300
     ttaattccaa gattgaaaga atatgagcga attttaaaag ctgaggacaa agataatgaa     45360
     tttgtcctct tcattgacga gtttcataaa gttgttagct cttttgggag tggcaataaa     45420
     attgggggtg attcgctaaa agaaccgtta gcaaatgaat cacttcaaat gattaccgct     45480
     actacaagaa aagaatatga aaactatatc aaaagagatg atgccttagg gagacggcta     45540
     caaccgttag aattgaatga actaaaaagc gatgttgtcg tcgatatttt gagacaatgg     45600
     ctaaatacat cctctgttaa agatgatcct caggcttctt ttagattatc gcaaaggatt     45660
     cctgatgaat tacttcaaga aatcgtacaa gcaaacaaac tttatcgtga ggatttgtcc     45720
     gaaccggcta aatcaattgc tgtaatggag gatttgattg caaaagatcg agtagacgga     45780
     aatgcttata atcgagaaag tctattgcaa atatttggta agtataatat tcagctagat     45840
     tctgattttg atatggaaaa acttcaagag gaattaaagt ccataaaagg acaaccgtta     45900
     gcagtttata ctataacaat gttgtttaaa cgtatgaagc ttggatttga tcgttttaaa     45960
     ggtcgaaagc aaccaaaagc aactgctctg tttacaggat caacaggggt cggtaaaact     46020
     gcaatggcta aagccgtggc aagaggactt tatggcgatg aaaataaagt tctcttagtt     46080
     aatatgccgg actacaaaac caaagatgat gcaatgcgtt ttagacgact tataggtact     46140
     catgtaaggc atgatccttc tgcgattatt gtgtgtgatg aatatgagaa agctggtgta     46200
     gaaacactcg atgccttttt atcaatttta gatgaaggta ggataagttt tactgaaaga     46260
     ggatgggatg atcgagaagt tcacgacacc gtttcattgt caaatacaat tttatttgcg     46320
     acaacaaatg caggtgcgga gatgttcgat tcgttaaacc gatatagctc actatctcgt     46380
     gttacaaaca aggaaaattc taatgaatac agcactgaac taaaaagaga ataccgaaaa     46440
     gtcgcatcag ggatcaaaca agccttgatt ggtgaaggtc taaagcctga agttattaac     46500
     cgatttggac gaatagttcc attttgggct ttatccgaac aaactcttct ggaaattgct     46560
     tataatgaaa tgttgaagag tgctgaatta gtacgaaaac atttaaatat agatttacgt     46620
     cttccaccta ggaaagaaag agtatatggt caaaattttt atgcagacga tctctccatg     46680
     cacttagttt ttgacatggc ttcacaagag gattctaaat cagggggtgc aaggaatatc     46740
     ttgcatttag ttgaatctga gtttgaagaa gcgattactg aagcaataat tacttatcca     46800
     aacgcaaaaa tattcgatgt taagttgagt gaagccggag cgtttgaagg aaaaggtgat     46860
     tctaatgctg aaattattgc aaagccttcc gttgctgaaa gtaaagaaaa caagattgta     46920
     ttttcgattg gaggggcgta gctatgaaat tcaagaaata tttactacaa aaccttagaa     46980
     taaaacgatg ggtcgtaaga ggtctagtta ttggaggagt attagcagtt actttaggcg     47040
     ctccttttgg aatgaatgat ccaactcctg acaatcaaga tagcaaacaa gaaacagtta     47100
     taaataagaa cgttgcatat gcggaaagta aaccggcaga acaaggaatg tggacactat     47160
     atgctcgtat cctaatggga gataaagaag ttaatgatag tgccgctaaa actggacaaa     47220
     tgaatttgtt aggacaaggt ggtatcagtg ccgatttccc ttattctgac atttctaaac     47280
     aaggtaattc gattgcaggg ggtaatgcag gtactcaact agcatctact ttagcaactt     47340
     atagttacta cggatatatt gaaacagtct caggaaatgc tattgccagt caagcatcat     47400
     ccattctagg aagtattggt aggacgattg gtagttttat cggatcaatt agtttaatcc     47460
     tttctaatat tgctgaatcc ataaatgaac tccttggaaa atttttcatg agtatgaata     47520
     tattttctct tatggggtgg ggagaaggtg gatcggatgt atctaatccg gtatctaaag     47580
     cattaactag cttgcttaac aatttgggat taaataatga attatttaaa gcgatagcaa     47640
     gcttatctat gctctttttc acagcaatac taggttatca aggaatgaaa ttattgtcga     47700
     aagatggtgt taactcgaag ggattatcac cagtacttga aaaatggatt gttcgtattt     47760
     ttgtattgtt tatattctta ccagtggcag gatcgctatt gggagtttat atcaacggca     47820
     tccagtcagc aaaaaaagat ggagatatac caacaaatgt tgtttctgac tacatcatta     47880
     acacaagact ttgggcttct actcaaaatc ttgctccatc atctgatact ggtggtgatg     47940
     tacctgacgg aaagcctaca tccgaaatca agttcgttga tacagattat gaaccatcta     48000
     aaaaatctgc aatgataaga gcgatcaata ctagcagtta tgccagacaa aataatgatc     48060
     tagattctaa ttcagtcggt atggctctat taaaagaatg gtcatcgaat gatactttca     48120
     atattaatac ttatgccggt gatgttaatg tcgccgaaaa tgatgcttat atgggaagag     48180
     cgcctgctgt ttggacaggc tataatttag gggatggaaa agaaggaagt gcaattaaga     48240
     aaccaaccaa tttaaatgga tatatttggt cagcaaatca aaatgtgaca gacgacaatc     48300
     gcaagcctga tggaaaagga acagcgcata actttgatgc tactcaacct tggggcgttg     48360
     ctaacaatgc aacttttagc acacagtcgg tagctttatt gctccaatcg gcacttgata     48420
     catcgggagc taagttttat gcgtataata tcgctccttc aggaattcaa ggcagtgcta     48480
     agaatatgtc aacagtaaaa acagaatggc gtacagcatc cttagttggt catggagcta     48540
     tgggtaagtt tggctcgtgg ctagcgatga acgctgaatc aatcgtttta gcagttcttt     48600
     acttagcatg tgcttgggcg atgttcaatg tgaatatcgt gaaagcattt aaacgtgaat     48660
     ttattcggat ttgggaagta gttctaacag gatcacttgc atcaggagca ggtgtgatgg     48720
     caatttcatt aggtgttgtt acaacatctc tgatcggact acaattacct atctttctga     48780
     ttacttttat tcgtgcattt ggtgatactg ctgtgggatt cattcctaat acattagttg     48840
     gcgatggcgt agcaaatatt gttcgatctg ctatgatttt aggtgtagga tatcttttag     48900
     tctttaaaaa aggcgaaaaa gtaaataatt tgattaatat gcttattggc ttaccacttg     48960
     aagtagcgtt tgggtttgat gaacgtgcta agttattatt tggtaataga aatgatgctg     49020
     tgcgagttgt ggacggcgtt tctaaagcaa tcaagaaaag ccaaggagct aaaaatccct     49080
     attatgatgg tggcaacagc tcagtaaaag atatggttgc aggaggtctt ggagcagttg     49140
     gagcgcaaaa aatggctgaa cgtttgaaca atatgggaga tagcaatgct gatgctaagt     49200
     ccattgctga taaagtaatt cctgaaacac cagaaggaat gtcattcaac ggtggcggag     49260
     ttggttcaac aatcaataat acctctttca aagatttagt tcgtcaagat caactacgta     49320
     ataactccca acaatatatt gatcatttag gacgtatggt tgatgaaaac ggaaactttg     49380
     tcgatgaaaa tggtgaatta ttaaaagata gtaaatacgg taaagatgct aaaggcaact     49440
     ttattgacga aaaagggcgt ttggtcgatg aagatggaaa ccttatagat actaatggta     49500
     aaccattgga agatagtgaa gatggtaata ttggtatgga tagcgaagga cgtttaattg     49560
     atgaaaaagg tcgcttagtc gatgaagatg gaaatcttgt tgacgaaaat ggacgcaggt     49620
     tgctaaatgg tgattttggt caggatagta acggacgttt agttgacgaa aaagggcgtt     49680
     tagttgatga agatggaaat cttgttgatg agtttggtaa taaacttggt aaacacagcg     49740
     atggatataa tgtgaatgga gatttagtcg atgaggatgg gaatatcatt gagacgagag     49800
     atgcgcttgt ggcagatcga aatagagaac tcgaacaaca acgacatacg ccaattgctg     49860
     ttgcaattcc tgagaatgaa gatgacgaga ttactttaga tcaaactcat caagaactga     49920
     ggaatgaaat gagtggtgag gacgtgtcag acagagtgca tcgggaatta ggagatggag     49980
     catctggtga aagtcagtca agagagctta acagcaactt tgataatagt gctattcgga     50040
     atgacacagc acttaaagac agagaatcgc taacaaaaga aacggataaa gaacaatcag     50100
     atgtgaagaa aaagttcatt cctactccta atgttaatca aacagataaa tatgaaacaa     50160
     atattggatc aggaatgtcg aaagacaatc aatcaattag agaacctgaa ctgacaaata     50220
     aaaataatag aacaaataat tctaaatcta cttcagataa ttcagggaaa tctaatcaat     50280
     caaccaagaa accatcaaca gctaaatcag ccgttgaata tctatcaaaa actggtaaaa     50340
     atgtttacac ctcagcagat aaagctttag caaaagctcc aaaaggtagt ctagcaggga     50400
     taacctatga agctaaaaac gaagctatta aaataggtaa aggaacggct aaggttgcca     50460
     aggctactgc tacaggagca tccaaaactg gtaaagtagt gaagaaatct accatgtcag     50520
     tcaaggacta tattgtaaaa tacggtaatc aaaaatcaac tgaaaataag tctgaagacg     50580
     agtaaaaaga aggagcattg atttgctcct tctttttact ttgatttcta actgaagatg     50640
     tcaaggaaaa tttctattta tgcaaaaaaa ttattttaaa ttgtctataa atgaattaaa     50700
     tatttactgt tcaaagttgt ataattaaaa agggcttatg ctggtaaaga acagaattat     50760
     tatctaaaca aaaacttgat aaaccagcat ttttagccaa taaaaaaagt gaaataattt     50820
     aatggaaaat ctcttttaat catcgaaaat ttatgttatt atgataacat aaagatgtaa     50880
     atatcgagac gtctttttct tagttagatc attgacaagt gaacaaataa gatttgtcga     50940
     tgatataatt aacttattaa aaatattaaa aaggaggttt ttatatgttc gattctatta     51000
     aaaatttggt tagcggaatg acgcctgata tgaaaacttt agtacaagtt gttttgtatt     51060
     tcttggcatt cgttttttcg ttgaaaccag gattcactgc aatgaaattt tttggtgatg     51120
     caaaatgggg agatggatta aaatatgttg gggcgattat tgcaatcttt attattcctg     51180
     taattacaac cgttatgctt tacacaatgg gtactaaaac aggtaatgat ttgaaccaaa     51240
     aagctaatat catatcagca cttattccag ttgttggtat ctatctagtt tcaaaatttc     51300
     caaaaaatga actgttaggt taaaagtgaa ttgaacaaat ttggataata tgccgatttg     51360
     ttcaatttac tttttaccaa aaaactacgc tccaagcgta gtttagaagt gagggaagaa     51420
     agtaaatgta agatggtttt tgatagagaa aaaatgttag ctcacgccaa cgaagtatta     51480
     atgagcagtc tgaaaggtac cgaactggca aagataatga atatgaatgt taaccagttc     51540
     tatgattatc gaaatgggag taaaaagatt gaaaaagcca gacttgaaac gcttattaaa     51600
     ttcgaaaaag catatgtata tatgctagat aaacagaaaa gaactattga ctgaaaaaag     51660
     gagttttaca ataatggcaa aattcaaaga tattaccgaa tctattaatt atgtggcaga     51720
     aacagttcct gtagttgcac tctctttgaa gccacaatta ctcgaagtgt acaaaaaaga     51780
     agaaaaagaa gcgaaggcaa aaaaagctaa agcaaaggta tggaaagaat tcgatgcgtt     51840
     gctgaccaaa gatttaccaa agaaaaatta tatggtaatt gaagatgtac aaaagctcaa     51900
     cagtgaggga gttatagatg aggatgatgc tattctcgat tctgagaagt atgtcgttct     51960
     attgaagtca agtttgaatt atgtagctga tctaccagaa aaatttaaag agaagctatt     52020
     agcaggtgtc cgttttatgg atagtagtgg tcaattatta gttattccgg atgatcctaa     52080
     tgtgtttgaa tcagaagttg aagaagctac agacttctat agcgcagtag agcaattaga     52140
     agtagctact aatggattag aacgaattgc tgagaccttc aactcttctg aagaagttga     52200
     atttgaagcc gtagcagaaa atgtaccaga tgaaaaagaa gctctttttg tggatgataa     52260
     caaaccaacc gaagcagaaa accaagaagt aagcatagaa gaaacacaaa tacaaacaga     52320
     aacctaccaa caaccaaaaa ttgatgaaaa acccgaatcc caaagtgaca aagaaaatta     52380
     tgtttatgaa gctgaaaaaa tcacatctga aagtgatgta ccgaaaaact tagatgctga     52440
     ttttttagaa aaaaattttg aacagatcat tgctgacaaa tttcaacctg tagttttaga     52500
     tgagattaat gaccctgtcg atttaaacga ggagatgcta tccatacctg agttgaaacc     52560
     attgctgttt ttagctaaag agagtatgaa cgctcgcatc tctattgcta ataataaaat     52620
     caacagtgaa ttaaataaga cgaaggagca attgatcctc aaaggaaagc aaatgttagc     52680
     tgatgagctt ttgcggatag aggaagcaac ctcattaaat ggtcaaaatc agtttacaaa     52740
     tacactatcg gttgctaaag agagctacga agcagaagca tctaaaattg atgatttagt     52800
     gatggaaaaa tccaatatca ttcgtaaaga ttatgatatg gcgaaacagg cttatttgga     52860
     tgctgaacta aagaaactag agcaacggta tgatgctgag catttaccag aagttaaaca     52920
     acaagaagat gaatatagaa aagcaactga agaaagtctt gatcaacagt accaagaagc     52980
     aattgaatct attaaaaacg atgcattgaa acaaagccaa gaagcaaaag aagttgtggt     53040
     ggaacgaatt atcaattcat tgaaaccaga aattgaaaaa tcattaacag acgtgcaaga     53100
     aaaaacttta gagattgtcg aaaaaacaaa gtcagaaaat gaagctgagt tccatgatac     53160
     aaaagagaaa acaacagatg tggttgtcaa atattttgcg aacaaagaag aagttgaaaa     53220
     gcaggtagct aacaacacga aagaattaga aacaaaactt gtagagcaac aaaaaactat     53280
     cgaagaatat aaagatcgaa tgaaagaggt caaagattta gcagagggtt ataaattaaa     53340
     tagcgaaaag ttggcagaac aaagtgaagc tttaagagaa gacttatctc gttcccgaag     53400
     tgatctagct caaatggcag aaaaaacgaa atcattagca gttgctacag aaaatcaatc     53460
     aagttcaaaa cgtgatttta caagtaaaaa gatggctact atcatttctg tcgctgcaat     53520
     ggcttgcgga acgatcttgg gatcgtccta ctttattagt cataataatc aacaagcaca     53580
     ggctcaaact caaacatcta tttcgagagt ggaaaattcg attgggacaa atacgaactc     53640
     tgcttcaaca aatagtagct atgaagcaac accaactaca gagttcaaag ttgggaaaga     53700
     tgttgtcatc agtattgatg ggaaaacaac taaggctgaa gtgatttcta ttgatggaga     53760
     aaaagcagtt gtgaaaactc cagacggaaa tcagtacaaa attcaagctc acttatctga     53820
     taataactaa ggagggctat tatgcgagaa gaaaaaatag tttatccagt aattcaaaac     53880
     aatcaagaaa acatgacctc ttctcagcac ttacaggaag cacagctcgt gtatcaggta     53940
     aatgaactac cacaaacgaa cgagacaatg agcaagtcaa tatctttaat tggcttgctt     54000
     attgttgcaa tagtgataac tgtaggtgtt taccgtaagt tgaacgtgaa aggaagtatt     54060
     tctgatggca gataactcaa actatggatt taaacataac ttacatcaaa aaccttctga     54120
     aacaattgtc agagttgaat ggcttgaaaa gcatgtcaat agcacctatt ctgttacagc     54180
     aaaaagatta attgtatcag ctatagttgt tgcagtcgtt gttcttggat caattgttta     54240
     cttagtttct gatacgatta aactgaaatt tatttttgtt ccaacgttat taatgataat     54300
     tggatttctt attctaatta gccagtatat gtttattgat ccatctagtg gttcattgat     54360
     ttctggttct attagactgt tcaaatcagt agttaattca gcaagagtat ctatggggaa     54420
     aaagaaacca tttcgaggca cagagatttt aaaagtgaaa caagatggaa caatcgtata     54480
     tcgagatggg agtgtagcat taatgttcaa tctagatggg gctacatcac taaccgcttt     54540
     tccagaagaa gttatggctc aggaatcgaa atcaatacaa tatcaaaata ccagagatcg     54600
     ttccttagct gaaatcaaaa tcacttcatc tcaacctcag aatacggaaa gacaaactcg     54660
     aaatatgaaa atacaaaaac gaaatgcaag gagtaacaaa gcagtctttg acataataga     54720
     tcagcaagaa cgatttgtat cagaatatat tgatggtgtg aaaacaacag taatccaata     54780
     tcttatcttg aaatctcaat ctaagatggt attggatgaa ggtgtggaac gtttagaaaa     54840
     ctatacgagt agaggacttt attatagtgt cactcagttg tcagctaaac aaacaaaaga     54900
     aatattatct gatatttatg cactgaaata gaggtgagag attaaatgga aattatgggt     54960
     agatcacaac tattaaattt caaaaaaaag agaaaaacta aaaaagaaca aaaaactaga     55020
     aattcaaagg tagtgaataa tacctttgtt agtgatttaa catctttagt tggttatcaa     55080
     tttacaccat cttacattag gacaggtaag cggtggggaa caattgtgaa attagtgaat     55140
     acttatggaa tgaatagaaa ttatggattt ggttggatgg ttaaagctat tcctgaagtg     55200
     agagtagaag gggtaaaagc ctatctaatt gaagcagata agccagtgtc acaaaaagat     55260
     caacaagaaa taatgcacga gaatgttggg ggatcaacga atagttatga aaataattta     55320
     gaaggaaaaa attcagatgc tgaaattagc aaaactgtta tgcggattat ggatttgaat     55380
     acagcatctt tactagacag catggcaaat aaaattattg attggaagct agaaatccta     55440
     ttagtatccg attctcctaa taaaatcagc gaacagctaa ttaaactcca acggttgtat     55500
     gatgaaaaaa tgtatggatt aaagcttatg tcatatggag gagatcaacg tgatctgttt     55560
     gatagacttt taagtgaacc aatcgggaat gtctatgagt atacgtctat gagttcggat     55620
     tttgcaggaa atgatcatgc aattcgcaaa ggtttagatg atgcgaatgg atgggctatc     55680
     ggcactatgt ctactagcta cgcaagtggt gtagctttta tggcactgga tgattctttt     55740
     acaagtaaag ttttagtggc atcacacaaa aacgctacaa ttaaaggcta tgatgaaaaa     55800
     atctcagcat catcactttg ggggcaattg attgctaata atgcaatggc aaatcataaa     55860
     cgaacttttc atattgtctt aaataaattt gattactttg gtgatccaac tggtagaaca     55920
     tttgttgcca aaccttcgtt aaacagtgta atagaaaagg ttaatttggc tgaagaaggt     55980
     cttaactctt tggagctttt tggtaatcaa aaggacattg gtgatttata tagacggaat     56040
     ctcgataaac taactcagat tttttatttg ttagcaggca gaacattaga ttctgcaact     56100
     agagttttat tgaaaaaaga attaggtaac ttttatataa gtcagaaact ttgggatatt     56160
     aattatgaag aacgttcaaa acttttggtg aacagtagtg atacaatgcc agttcttggg     56220
     gattttatta gctatttgac taatgctgaa acaaaagcca aaaaatctgg tactgaaaaa     56280
     gaagtcgatc gtattattgt attaaaagac acattgagaa cagcattaga cagcttctct     56340
     aggatgttta atcaaagaac gacactgaaa gaaatcggta aaagtgacaa attacagttt     56400
     tactataact taggtgatct aagagcagaa accaatgtta tggaagctca atttttaaat     56460
     acctttgatt tcatcacatc acaagcaaaa aaagatgata ttgttatgat tcacggcttc     56520
     gataagttat ctattgaaac cgttgggcta attaaaaaaa gattaacaat gcttgaagaa     56580
     gatggaattc gtcttgcctt tctatttgat acaatcggtt caggagaaga caatgaatac     56640
     aaagaagata ttgaaacagc tgatatattc aatacagatg gaaaaattta ccaaagtttt     56700
     gaaagtgatt ttaattacac tatcattgga aagatgacca gtggagagtt aatgaagtat     56760
     gaaaaaaaag ttgctcctgc tagaaaagga gaagatgatc aaaaactttc tgttgatttg     56820
     agacagtatt tgacaacagg aagaagtaat aaatttcaga tcaggagacc agtggatctg     56880
     actaataatt ttgttattgg agagtttatt ctttaagttt tatctttgat tttgagtgta     56940
     taaggaaagg ataagaaaaa acatgtatat ttgagactaa aaacagtctt agagaacatg     57000
     gtacgttttg tgaaaagaga actatagaaa tttcataaag tgaaacctta ctgagtgaaa     57060
     taattatagt ggaggttaaa taatgaaacc aaacataaaa attttagatc gaatatttct     57120
     aggtagagac acagaagtaa tcctaattca acatgaagaa ggatttgaag ttagtatagg     57180
     tattcagaaa cttcaaaaac ctcattattg taatcagttg tataaaaact ttactgatga     57240
     agaaaaagcg agagtttttt ttaacagaat taggcagaag tcgcccatcc tctataggtg     57300
     ggtgatgaat gccgttcggt atgagggtta ccgttggtaa ctcgaagacc gacaactaag     57360
     gcgtattgcc tttttatttt gtcccatgtt acaatcagtc tatacaagaa atgagttgat     57420
     ataacatgga attagataca aataatcatt cagtatttct tctttattac caccttgttt     57480
     tagtaacgaa atatcgtaga caagtgattg atgatgaaat atctgattat gccaaaacta     57540
     cttttgaaag aatttcagaa tcgtatcaca ttactttagt ggagtggaat catgataaag     57600
     accacgttca tattatgttc aaagctcaac ctaaaacaga attgacaaaa ttcatcaatg     57660
     cctataaaag tgccagctca agattgataa aacgtgactt tccaagagtc aaacaatttc     57720
     tttggaaaga aatgttctgg tctaaaagct tttgtcttct gacaactggt ggcgcaccaa     57780
     ttgatgtgat taagaagtat atccaaaatc aaggaaacaa tcataaatag aaagtaggtg     57840
     aactttatgg aacaactaaa agcatacaaa ttcagaatct atccaacaga ggaacaagaa     57900
     atcttctttg ccaaatcttt tggttgtgtc cgtaaggtct acaatctaat gcttgatgac     57960
     cgaaaaaagg cgtatgaaga agttaaaaat gattcttcta aaaaaatgac ttttccgaca     58020
     ccagctaaat acaagaaaga atttccgttt ttgaaagaaa ttgatagcct tgctttagcc     58080
     aatgcccaac ttaatttaga taaagcatac aagaattttt ttcgggataa atccgttgga     58140
     tttccacgtt tcaaaagtaa gaaaaatcct gttcagagtt atacaacgaa taatcaaaat     58200
     ggtacaattg ctttgattga tagtaaattc atcaaagttc ctaaattgaa gtcattagta     58260
     agaattaagc ttcatagaca accaaaaggg attatcaaat ctgctacaat atcacgtcat     58320
     tctagcggta aatactatat ttctttgttg tgtaaagaag aaattatcga attacctaaa     58380
     actaattcca caattggtat tgacttaggt attatggact ttgcgattct ttctgatgga     58440
     caaaaaattg ataataataa attcacgtcc aaaatggaaa agaaactaaa gcgtgaacaa     58500
     cgcaaattgt ctaggcgtgc tttattggct aaaaataaag gtaccaatct atttgaagct     58560
     aaaaattatc aaaaacaaaa acgcaaagta gctagattgc atgaaaaagt aatgaatcaa     58620
     cgtactgatt ttctgaataa gttgagtaca gaaatgatca aaaatcacga tattatctgt     58680
     attgaagact taaacacaaa aggtatgttg cgaaatcata aattagctaa aagtatttct     58740
     gatgtttctt ggtcaaagtt tgtgactaaa ttacaataca aggctgactg gtatggacga     58800
     aaaatcatca aagtagataa atggtttccg tctagtcaga tttgttcaga gtgcggacat     58860
     aaagatggca agaaatctct tgaaattcga gaatggactt gtcctgtttg tcatactcat     58920
     catgatcgtg atatcaatgc tagtatcaat attctgaccg aaggtctaag actacattct     58980
     atgggattgg cttagatcca atcatcaaga accgtaggaa ctacggggat agcttggtaa     59040
     ataagagaca ccgctgttag taaagaaata cgctatcaag tatgctctat tcccaagaag     59100
     ctcccacttc aagcgttaag aaccgtcagg tttagctaag tggtgagtag ttcacaacaa     59160
     tttcctagga aaaatagtta acataaaagg aatgaattgt tatgaaacaa tatttaaatg     59220
     aatggaaagc gatagagggg tcattagtaa cgcaaagaat aaaggaatta cctgattgct     59280
     tagagaagga tcatttgttt caaatacgag aaatgttgaa aaaagaacag tttgatccag     59340
     accaattttt agtagtcgag tatccaacta ttggagtgta ctgttgtaac catatcaatg     59400
     atggaaaata ttttattatt caggagtatg gaggacagtt aactcctttc tatactacat     59460
     gggaaatgag tgaagaagga atcaataatt ttccatgtga aagcatcgaa gattcaattt     59520
     cacacaccga atgttaattg attataacta taaaaaagga ttgaacatta tgttcaatcc     59580
     ttttttcaat gaaatgtttt ccgccatttc attgtttggt gcgatttcta ttttattata     59640
     tcaaaataaa gagagattct aaagaaagaa gagggaaata tataaatcaa gcgacagtat     59700
     atttattatt aaatgctatt gtgagaatat aactaattag tttaatttga aagtaaatat     59760
     acgctataaa agtgcatctt gtgttataaa aaattatttt attttgtgaa cataatttaa     59820
     caattctttc tcggaattga tttcttttct taaatagtct tcagacttat taataatatt     59880
     atctattatg tctagataca tatcactttt cgattcagct aattcataca gtttttttaa     59940
     ttctttatcc tttaattgaa aaccctgatc catagtcact gcatttggat atagaagccc     60000
     actataatgt ttacgtaaat tcacttggaa tttctgatta taaaagtcta acagattaga     60060
     aataaaaggc ggaaaattac tgtttttgta aaattgatta tttccattta ggttgtatag     60120
     taatttgtta aattgctcct gatttaattt attgtaaatc catggtaata cttccatatc     60180
     cttatctgct aacctgaatg aactagcatc ggtaagatgt tcgatcataa aatctatgaa     60240
     catctctttt tcaccaaaat ataaatattg attatatatt gtttctaatg ttgaagatgg     60300
     tagcgaagaa actctcattt tttgctggag tataggatca actagactat ttaagtgatt     60360
     ttgtaattct tcattgttgt ttcctagaac tgcaagggaa cgtaaacggt agtaatattc     60420
     tatttctgtt agtacttgtt gtttcggttt aaaatcattt attgatattt gtaaattttg     60480
     aattgtctcg tctgaaaaat catgttgtaa ttctggatgg gtagctataa aagtaagtaa     60540
     aaagaaccct tttgtatacg tgatctgttg attttcacca agtgatttat taatttcctc     60600
     tcttgattca gctgtgaacc tatactttgc aatttctttt tttagaattt tcgtttgtca     60660
     aattaagtta gacaaatcat cttttgtgac gtaactcaaa aatacttcca ttggtgtccg     60720
     atagtgtaat gattttctag gaatatgatt tcgtttcgat gccaccgatt ggataaaggt     60780
     ttcagataca ccattaaaat ccatagcttt atacaaacca tctttacgta ataagccatt     60840
     tgaatgttca ttcaatcctc gttgagaagg tgttcctgga tccgcaaaat aaattgaaat     60900
     atcgttggta ttactaatct ttttccaatt tgagaattct tttccacaat caaatgtgat     60960
     ggatttaaat aagttttttg ggacacaacg aaaccattga ttcagcctat tttcaatgtc     61020
     tttagcctgt ctgccttcgg gtttcaaggt aatgatgact ttagatagcc gttcaactaa     61080
     tgtgatgacc gcgcttttat gttttccacc cacgatagtg tcaccttcca ggtgaccaaa     61140
     ttcatgatca aactgggtat agtctgtctt tctgtctcgg attgaccggc gaaacccttg     61200
     ttttcctctt ttttctttat gaccgtttgg ttttcttttt cccttcattg gtaaatcgtg     61260
     agtgtcaaag gttttatctt taaacattcg atacagtgtg cgtaccgaac aagcaatagg     61320
     aaactctgct cgaccaataa ggacatcagg agcccaccct tgaacaacct ttttttgaat     61380
     gtattcctgt tgctcatcag gtaaaacaat cggatgtctt ccgcagttac gtttgttttt     61440
     cttatattgt ttatagtagc tcattgcgct tccaccagat ttaagaaaac gatagacctt     61500
     ataaatagtt tgtcgagaac gttgtaacag attggctact tttgaaacag gttgtgattg     61560
     attgaaataa gcttctatca ttacgagttc agttggtgta agatggttat aggtcatttg     61620
     tactcactcc ttataattct ttcgtcggaa ctattttgag tgtagcacaa atgacttttt     61680
     ttagttgtct agcttaattt tacaatcggc gaatatttaa atagaattct ttattatcaa     61740
     aaattagggc attaagtagt ctgaaagtac tttccctatc tctatctgct tcctcatttc     61800
     cataagataa ttgaaaaaca aacttaaagg ctgtcttaca taggttttct ttggcttttt     61860
     cgcttagttt atttagatag ctatttttta gtgcagagtg aaattcttca ggtgtaacag     61920
     acatagcatg tatgcgactt gcatattgta taatttcgat cgttactttt tttcctaata     61980
     ttggattttt taggaatata atttcatagg acttccgtat aacatcctga caagtttctt     62040
     ttgttatatc tcttaattcc caagtattac cgttgtaagt gactacagga tgagctgaat     62100
     aatttctttg atccttaata tattttaaat cctcatattc atagctatca attagctcag     62160
     ttgaactata agctttttct agtagttcca tttcccattt tggagagttt ggatcacttt     62220
     ttcttagtct agctatatct tctaaaattt tcttagaagt attatcctcg taaatatttg     62280
     ctaaatcaga taatttatca attaaatcta aaataagcgc actgtaattg acagctattg     62340
     cagaacgata atttccctga taaaaactac ttctaacttc ttctaataat ggaataattc     62400
     taggattttt aacttttttt atttcatcat ctaatataaa catataaatc tccttttttt     62460
     atttgtatga caagtttacc ataaaaaaaa attaaaaagc gagacatatt tatgttgttg     62520
     tgttatcata ataacataaa tatgtagagt gagatgatga aaaaatggat ttgaaacaat     62580
     cgttttacat ctggttatat cctgataatc ctatgtcaat aatggctgat atttttgtag     62640
     ttagcatctt attgtattta ttttatctaa ttttctttca caatttaatc gggtacatga     62700
     ttcttgattg gaaaggaatg ttcgatatag aaagaaaacc atttgctaac aatcaaacct     62760
     ataccgtctt cgaaagtgga gattgggaag aaaatgaagt tgatgtgatc catgaaattg     62820
     gattagcttt atcaggaata caagatgctg atgttttggt atcaatgaca acggatactg     62880
     gatacaacgc ttatgaggta ttttatctta tgtattttat atggcgtgat ggtcaagaaa     62940
     ttatcaatgg tcgtgctgaa aaaacaatca attctaatac tgaaatttct ttttgtatgg     63000
     gtgaagggga aatgattgta tataaagatg ggtcagcaaa cattaaaaca gcctttggtg     63060
     atattgaaac aagtattaag gaacttaggg aatatgtgca gaacccatat aattttcaat     63120
     atttagcagg aagaataaat ttagtttagg agtaaaaata tgaaaaaaat tataaatcaa     63180
     ccaacaaatc acttgataat tgaaggtgtt attttcgtaa caatgtattt tactgtagga     63240
     aatggcatct caaatacaat cattcaaaaa aatccacaat acctattatt tagtctttat     63300
     gcttggattg tacaaatggt ttgggtttcc atattgatgc tgttgtttta ttggatagta     63360
     cgggttattc ttttattgtt aaacaaaaga aaaaaggata ggtgaataaa atgaaatcaa     63420
     ctaaattgaa ggttgtattg ttatcgacag cagcattaat aacccttaca gcatgtggta     63480
     caactaatag tgctaataat aacaaagaca caaagtctag tagtacgatg gttactaaaa     63540
     acagcactac atcggcatca acaacaatgt cttcaatgac tgaaaataat gctgaaaagt     63600
     atcaaaaata cgaagacatt aataaaggtc aaaagccgga tgaagtttat aacaacttta     63660
     ttaatacagt aaaaaatgat gaaaattatg ggaatgatcc attgcaaaat aaaaatctga     63720
     ctatcgttct ttacaaacct gattgtccag attgtcaaaa agcagaatca aaaatcatgc     63780
     aagaaataaa agaaggattt agttatgctc caacattaat gcatgatatt accataaata     63840
     aaccagctta cgagtattac gcagttgctg tagatattac tgatggtgta cctgagtggg     63900
     tacaaaacat tcctggtctg gctgatgaga acaatcaata tcatacgcca acagttgcag     63960
     tagtaacacc aaagaaagtt aacggcacac tatactggga tgtaatggga atgacaacaa     64020
     atacaactga tgaaatgatt gaaagtacaa ctaaatatta tatggatttg ggagcatata     64080
     aattatatca acaatcagag cctgttatgg acgatcaatc caaagttaaa tagatcttta     64140
     gggcgtaagc cctatttttt taaaattaag tgataacaaa taaatgattt ctgaaacaaa     64200
     cgttcttact caactactcg aaacacacaa gctaattaac tagattataa aggagaatgc     64260
     gtaatgaaag aaatcagtgc aaatgaagct catattccgc aaaagaatca ggttggtata     64320
     tataaggtgc ttcatggtga aggaatttat aaaatacagt tacttaccgg ttacaataat     64380
     ggtgcaaatg ggaagtggtt aaaggcaaca agtattcgtg aacttagaag tgaagtagaa     64440
     aaaattaggc ttggtctcac aagtgaagaa atagctaaac tgaagggaaa taattctttt     64500
     gtaattgaaa aagaaaagga aaaacatcta ctttatcgtg agctgaaaat tgaagaatac     64560
     tatgaaattg atttacctga aaaattaaga attattgatc aacgttcaga agaaaaatgg     64620
     aaaactgaaa tatatccaag cttaaatgac tacaagacat caggaaagcc catgtataac     64680
     tacacaggct ttttaaccta cacacaatac aaatatgcct ttcgcaaatt aaaaggcatt     64740
     aaacaagctg aaattgccct gtatgagatg aaaaaagtgg atagattgaa attgattcaa     64800
     gatttagtgc aaaatacatg gaatcaagcg attgtcgagc tagaaaaaga aaatgggaaa     64860
     attttaacta ataaatatct gatcgtaaat gaaattgaag aattaattgg tttattttca     64920
     tgtgaaaaag gtgaagtctt cttgaagtca tcaccaacct attcaatttt ggacagtccg     64980
     tatcagttta tacaggcaag gagatgagtt agatgtctag cttgaaagat gactatatcc     65040
     aagcaaaaca agagtatgaa aaaatacaga tgttgaaatc tgagaaagtc gaattatttt     65100
     taacacaaaa attagcagag gatcatattg ctaacttaga tgctaaaact ttagaggaat     65160
     atgatcggca gtttaatcag atacatcaca atatcatttt gcttgttgag caggcaaagc     65220
     gaaggtttga aaaagcggaa tatgatctat tagatcaagg aattgtatgc ttggataagg     65280
     gattgcgaag atattatggt gcagagttaa aaaagcaaaa tgtagataga aatgcactaa     65340
     aacatgaaat cttagaattg ataatgcaac gaatttgaag ggatagaaag caaatgtcac     65400
     aaaacattag tgctgtaaaa caattaatag aagaagattt agagaccaca gttcagagat     65460
     tagcggaacg aatccatttt gcaaattatc aaaccatctc taactggtca agcaggaaca     65520
     gaaatccgga agaaattcca atgaaatttt tttatcgaat cggaaaagaa tatggtgttg     65580
     atccgataaa aattttcgag aagaccatga tttattacta tcatggaaca cctaacgaag     65640
     tgttagaaca tcttttggaa gaggcaaaag aaaaatcatc aatattagag ctatcgcaaa     65700
     atgacaaagt tattcaagtg aaatgcgttg atccaacagg aaagattatt gtcggttttg     65760
     atattgaaag aaaatccaaa atagatttta ttacacaatt aaaaaagata aataatttag     65820
     atattctaac gcttagacca gatcatgaac agttgtttat gagttttaaa aaacaattga     65880
     aagaaataca aaaaagatat aacaaggtgt ttcctaatgc gtgaaaagct caaagaaatc     65940
     agagtttttt ggataattaa caaagaatgt atcatcttat atactcttgg atttcttagc     66000
     atgatcttgt tttggtggtt atatttaaaa cagtaattgg agagggtcaa gaggattttt     66060
     atcaagataa ggatgtggaa actgcatgtg gaataataga ttaaaaacag gattgttatt     66120
     aatagttatt tcctgcgcta tgatgattgg tatgaggata caaagggaac aatcctattt     66180
     tgaagtttct gctaacaacg taatagaaaa atgctattac ggtcaacatt attggagtga     66240
     ggaagtcaga gaaaatatag atcgtgaata tgttcaaaga attgtttggg atgcatattc     66300
     tatcaaagat tatcctaaaa gtttaacgag tagattattt tacagtgaaa aagataatca     66360
     aaaactctca gatttgatga tgaaaaaagt atgactatta ttacgaaaga gaaacagagt     66420
     gctatattcg aggggaaaaa gcctacaaca aaagtgacta ttggggtgac aaggcgaagc     66480
     gattaactgc aaattttaga gtgtatgaat cagagtttat aaacttgacc tttcttaata     66540
     gtgtttttat tgattatgta attactacga aacgcattgg aagttattca agtacctacg     66600
     catccttagt tccaatgtta aactcgatga gccgtttctt aaaagaaaga gaaaagaaag     66660
     agctacagta tatcaaagaa atcatgccgg attttgaaat gcacgaatgg caaattgctt     66720
     tatcagattg gaaattggcg aataaggttc gtagaataac accttttcaa gccaagcgct     66780
     ttttgagagc tatgaaattt gtgcaataaa aaaagccacc agacaagttg atggagacta     66840
     acacaattac caacagttgt aattgtgtta gcttacaaat taattatggt gtttagtcaa     66900
     tcccaaattg tgaaatggca ccaataattg gaaaggaaaa atgaaatgtc tgaagattta     66960
     cgagagctga agttacgaaa gaagcagtat gatcagtatt tttccggttt gttgaataaa     67020
     catattgaag aaggacttga tcatgatttt ggaaaagatg aatattgttt atattgcgaa     67080
     cgttacaatg aaaaaatgtc tgaatatcta cagctgaaaa aagagataca gaaattagag     67140
     aaaaaagtac atgcttggaa gtataaagat tccatgtctg gttatgttga atctcaaaat     67200
     aagccaagaa aaaagaagca agcgtatgtt ctaaagatgg taaatgggga agagttaatt     67260
     gtattagcgt acagtgaaga agaggttcga gaactcgttg aaacacctgt caggaaaaag     67320
     gttgaaacaa taaatgagat agacgacagc caatacaata gcatctatat tgaaacaagt     67380
     catggtggat ataagaaatt agcaactttc cttagaagtt ctaaagttgg gataatttct     67440
     aaaaaagaca taagtgctgt taccgatagt ttttgtactt tatctgttcc taaagcttat     67500
     ttccaatacg atagtaaaag atttgaacgc ttagagaaat tctgtagacc gtatactgta     67560
     ttgaaaacta aaaaatttaa taaaactaaa agagtttcta tacagttacc gactggtcaa     67620
     atctcattag gtgaaaaaga ctatctgata aaagtaggaa aagagttaat tataaaagta     67680
     ccggaacact tatttaaaga aaattttgag atacgtgaaa ccttggtatg gaaagaagaa     67740
     aaatagtttg gaagacatag aatggtataa ggggaaattg aaatggcagt aaataaaata     67800
     ttgcaggtac taatcataga cgaatttggc ggaggagaat ggtttgatgt gcagtccata     67860
     gactttgaag aagaagtcgt agttatagaa aatatttacg gcgaagtata ttcatattcg     67920
     cttgaaggtg agaatattga ggatttacgg ttgattggtg agtagaaaaa aacagaaata     67980
     tcaaaatgga gataaaaatt aatagcatgt aaagatagtc atgcttgggt taaaaatgtt     68040
     aaaattcaaa aaaatgagtc agaagggata aaagtatgaa aagagaggaa tacaaacaaa     68100
     gattaaacga actgcttgaa gaggacgaaa cattaactca tggttcgcct gatgaaattc     68160
     tatacatgat tgataatatg gtgatctttg gtggatatga acttggtaat aggtcagttg     68220
     atcataatat tttagaattt gatgatgtat catgggaaga aattcttgat tggggaattt     68280
     tggcggtacc tgaaactaaa acctatatta gtgacactat ggttcctttt tttgaggaat     68340
     tggattataa aagacttccc aaaaatgaaa atcatatact gggaggaaac taacaatgtt     68400
     aagtgactta tttattttac tgatctatct aggtgtaagt gaaattattg cgtatttttt     68460
     gtttgtcatt gctaattatg gtatttccag tgcaatcgtt caaatgttta gattaccagt     68520
     aagtgaacta aaaaaatgat gagattatca gcatatcttt taatgttttt gaatgtggtc     68580
     acgttaatct ttgtagtaat cggtgtgact ttcgatttaa tggaatagtg ggaaatctat     68640
     aatggaaaaa agagacacga atgaacatat tttttgaatc aatattgttg atggtttttg     68700
     cgatcagcgc ttaccagaaa tctaaaaaag agtaatgatt gtttaatcat cactcttttt     68760
     ttgtagggaa attgaaatat gtggagcttg tattggttta gttaggattg cttggctata     68820
     aggagctagt tctttatcaa aaccatcaaa gtaggttttc agtagcgatt taactgatcg     68880
     ctcatcttgt ttgatttgga taatttcagc atccaaatcg gttgtgagat caggagcttt     68940
     tgatgcgatt acctgatttt ttttatcttc caactctctt aggctgttta acaagttgta     69000
     aaaagaatca ttttgattgt tcattccaac gtgagttgca attttaacag aagtttcgtc     69060
     cgtattgtca tcaaaagaac tcattggaat atcaagtagt aacgaggatg tttcttttac     69120
     tgactttttc tttacagcat tttttgtttt tccatctttt ttgctcttta ctcgagatgt     69180
     ttttggagct agtttaggta aatcacttgt tttatcagtc atttattagc ttttcctttc     69240
     tattaattta tgttattata ttatcataat aacataaaaa agtacacttt ttgggggcgt     69300
     agttattgaa aaaatctaag agaaagattg ccacattgct tatgttaatg gtgcaattta     69360
     cagggattgc aatgagtgta atcacaataa atccgcaagt gatacatgct gatgggatag     69420
     ctacttatga tgcacaattt aactgtacta ctgaaggtag tgggtcagga acagatagcg     69480
     atggaaacga tactggaagt ggcgctgtaa caggtgatgt agccaaaaat attgaagata     69540
     tttacaaata catgaatgga gaatatggct tatcaggtgc tagtattgca ggtattttag     69600
     gtaactggaa acaagaatca ggtattgatc ctcgagcagt agaagggtat tacggagatg     69660
     gacagagaga agttgacttc atcaaacaat ttactgatgg tctgatgggt attggctatg     69720
     gtcaatggac agctgggcga catacagcat tagttgattg gtctaagaaa aataatggcg     69780
     gttcttggtg gactacagaa gcccaattgg actttatgtt caaaggtgat gggggattcg     69840
     taggaatatt aaaagattat gctttaaatg cttctgatga tgtcgtagaa aatgcagtaa     69900
     cttttcataa aaactgggaa atttcagctg attccgaatc agctgtaata gctgtacgtg     69960
     gtgaaaatgc aaaagaaatc tggaagtaca tgaaaagcaa gggtatggac ggtgcaaaag     70020
     atgaaagtaa gatcaataaa atatccggag gttcaagtac cggagatgga tcgaataatt     70080
     catcaagttc agcatcagga acagtagaag atgcctgtgc aactacggat gacgctaatt     70140
     ctggttctgg atcaattggg aaagaaggaa aaattaacgg taaaaaaggt caagtaatag     70200
     cgaatatgac ttatgaagaa gctttgaaaa aatatgggaa agcgatcacg ctaccaaaat     70260
     tcaaagaacc agattggtca acttcacctt ttaacggaat atatcaaggt cagtgtacag     70320
     agttgacgtg ggcttatatg agccaattat acgatgggaa tcaaccgact actggaaatg     70380
     gtggttatgt atgggaaagc tacaaatcgg caggagcaaa aataacgaac aaaccaatcg     70440
     taggttatgg gtttagtgct tcggatggat ggttatgggc tgttggagat gcagggcata     70500
     ctggtgtagt tatagcggtg tttgaagatg gatcatttct atgtgctaac tttaatgttc     70560
     caccaaccca agctccaaca aggggagttt cggtaacgtt gattgatgga gtggacggat     70620
     cagataatgt gcatttcttt agcggtgtag gaaaagctaa atttgaaatc gaaaaataaa     70680
     ttggaatgaa ggacgatata gatgaatagt aaagtgaaag atacaattat catttctttg     70740
     ctttctggta tgttattagc actgcttgtt ggaatcctat tcttcaataa gcagaatcag     70800
     gacatagaag ctgaaaaaca cagtgtgcat attgaagata agctgacatt ctttaaagag     70860
     gttaaaccaa atgaggtgga tggattacgg aaagatttag aaaatgatat tcaagaaatg     70920
     ttgaatggat cagttcaaaa taagtttgca gatcaatcag gtgaagaatt tttgagaaaa     70980
     ctatttattg taacaggtaa accaccaatt actgataaga gtagtgagaa agaaaaaatc     71040
     gagtactata agccttttac ttttaagcta acaaactttg gaattaagac atctagtagt     71100
     gggttgtatg aagcattgac cgattttgaa gttcaataca atggaaaaaa agtgtatgat     71160
     accacattaa ccatcacact aaataatgat aagaaagtga ctgggggtgc tttttatgca     71220
     aaatcatgaa atcactactg ctaaaaaggc gatcggaata ctttccataa ttgtgatcct     71280
     ttgttgtgtg gtactatttc aaaagaaaaa tgcttatgat aataatgtca aagaattgga     71340
     agaccttaaa agtaaacaaa tcgaagtagt caagaataac cagaaagtga aagctatgca     71400
     ggaagctcaa tacaaagaat tgggaaatgc tgaaattaag gaacaaagta ggaaattctt     71460
     taatttattt tacaactgga attcatggga aaaatatacg aagaatatga aggaaataca     71520
     aaaagaattt cctcagatag taaagtctag tcctgttgat atttctggca cgatggtagg     71580
     cactggtaat agtccaatat ctagctatac tgctgattac tatacaacaa atcaaaaagg     71640
     taaaatggtt gaattgatta cacagacaag aaatactcca acaacagcaa caacaacaat     71700
     ttggcgtgga gtaacaagca taggagaaaa tcaattgttt tatttggagg atttagatag     71760
     ctatgtaaga gcagagtaaa ataaaaaaag agctaacggt accaacgtta gctctttgtg     71820
     ctgacgatga taacaaaacc taccgaaaaa ggattgtttc atcacaaaca caaacagaaa     71880
     agaattgata aaaaacccga acctcagaat ttttattaat caattcattt agattataat     71940
     aaattgagct gaacattaca atacgtatat gttgtaaaac gtaaaaaaag tcaaaagtaa     72000
     atactttctt aaaaagtcaa ataaaactat taaagacaat atatatggtt tatttgacat     72060
     aagaaaatgg tctagatgat aattgtaata tagaattgta gacttaaata aagcataaaa     72120
     taccttttat gataaggtat agctcttaat tttaagcagt tttagatata agattgaaag     72180
     taaagtgggg gagaataata atggcagatc ataaattaga aaagttatta gaagaaacgt     72240
     ggaatccaaa agaatttagt gaatttttta tggagaattt tgaaactgac ttagcagtga     72300
     ttgttaaaga tgctcttaga gagcaagggt atcctgaaac tgcaaactat ataaacatta     72360
     attttacttt gtatactgaa aataaaggaa cttgggattt ttgggctact ttagcaaata     72420
     aggagttaag tgataaatca gacacaggaa ttcgtaactt ttttgaatca aacagagatg     72480
     attatatgta tgctaacaat caaaataaat tgaactttag agtagagttt gatgaaacac     72540
     ctgaagaatt tatagaaaga caaccgccta aagaaaatgt agcaaaggta ttggaagatc     72600
     gttggaattc agatgaaata gtttcaacaa ttagcgaact aggcggacaa tatgaaccgc     72660
     tagtagaagc ggttagagaa gagctaagac tgaataagtt tcctgatgtt caaaatattg     72720
     atgtttctca aattgaaata aacgtcaaga tcacgaataa acttgattat ggtagttggg     72780
     cagatatagc attagaaaaa tacatctact caacgttaaa agagtttatc gaaaatagaa     72840
     tggatatcat gtatctacag catccacagt atttaaactt tggtgttgaa atagctacac     72900
     ctcttgaaga atggaaaatg gagcaagggc ttgactagcc tttgctccat ttttttattt     72960
     tacaaatgaa tacagttcgt cgtttttacc aagaatgatt gtttgcccaa ctttgagatt     73020
     gtcaggtgat ccttcagcgg tttgtaagga gaacgttcca ttgaacttat cggataccgt     73080
     tataggtagc tttaattctg atccttcctc atctttgaga attgctgttt ttcgttcatc     73140
     aaaataaaca gtctttatta aataattttt cgtagtgatc tcagcagatt tgtctttttt     73200
     tgtagtagta ccagtttctt tagaattaga ggtattttct acgactattc catctttggc     73260
     atttgagctt gtgtttattt gattgaatat tttcagcgac aagataacgc taagaatagt     73320
     caatatagaa acaagtgtaa ttaatactga taatttcctt tttttgttca ttttttctta     73380
     acatcctttt ttgttttgat tagttagata ttccttatct aacaagcctt tttaggctat     73440
     taaatgaaga taaaccccaa aaaaatattg caattatgac agtgcaatgg tactattatt     73500
     atacaataaa ttttgcgaaa ggggtaggtc taaatcgcaa acaaaaagaa attgaaccta     73560
     gacaaataca acttgtatac cgcaagggaa gcaagtttga ttttgggtaa aggtagaaat     73620
     tatgttacaa acataatcaa ctattatcca aatcgtttgc ctaaaggttc gttcaagaaa     73680
     gtgggtgaca aaacctatat tataacggaa gaaggaatag aagcattgcg atcacaaaca     73740
     gaaaataaaa acaaaaagaa ggaatgaata tgaagagaaa ttcgcttggt atggttttat     73800
     tggcatcagc tgtacttgcg gggttatcag taccagtaac ctcacatgct gatgaatgga     73860
     ctgcaaacac accggatcaa atccaaatta caacaggaca atcaagttat gcgttcaaaa     73920
     aaggagatac tatttggtca actgtagaga agcttaaaag cttaggttac aagactactg     73980
     ttgctgagtt tgccgaattg aacaatgttg atttggcaaa aggagaacaa cggactatcc     74040
     cgattggacg aactttcaac atcagtaaag atacattaac agttaaggaa gcagatggcg     74100
     aagtagttag tcaaactgtt caaaaagata aacctgatcc tattgaaaat acggagcaag     74160
     agaacaaaaa atccgagact acaaaagaat cggaaccaac agcaaacact tctgataaga     74220
     cagaaacaag tgcttcaagt gttgatggag caagttcatc taatacaaat aattctacaa     74280
     gtgagaaaga agcatcacag ggaacaagtg aaagtagcac tacggaagct gatactggaa     74340
     catcaacaaa taactcacaa tcaacatcaa atgatgcaaa tgaatcaacc agtacatctt     74400
     ctagtgatca atcacaaaca ggttcgagtg atgaaactga cagttctact tcaccaagta     74460
     aacccgaaca accaactaat gttgtgctag gcgttccatt tattagtcaa ggtaacacaa     74520
     tgctttgcga aggaacatct ttgctagaag cgttacatta taaaggtgtt gcaacaaatc     74580
     aagatttaat gacttttgtt aaatcaatgc cactatctcc tgacaataat ccaaataatg     74640
     gtttttctgg tgaatggaga cacaatgtgg atggaactta tcaaggtatg aatccggctc     74700
     ctgtagtttc atggggtgtt gctaatggcg gaaatgttgt agatatttct ggttcatcgg     74760
     tacaaggatt aaaagatgag attgtaaatg gaaatcctgt agtagcgtgg gtaacttatg     74820
     cctttgaacc tgctcaacat aaaccaatgt tttggggcga tgctatttgg aatcgacatg     74880
     tagtagccgt tgatggattt aaagacggtt tttaccatgt tgtcgatcct gtgtttgggg     74940
     caagttggat taatgcagga tcatttgaaa cagcatataa cgtatctcaa ttagcggttt     75000
     cggtacgtta ataaaagata tcgtttatat actaagtagt tatatagtct ttatttgtcc     75060
     ttgcttaact acttagaaaa cttgttgctc atggtgggta gaactaaaag gggtgatgct     75120
     atgaatacta gagcgttgaa acagcttgct ttcaacgaaa aaaatgatta ataggtgtgg     75180
     tgattttaac ttaggaatgg gcgcgaaggt cattaccaca ccgacatatc gtggctcatt     75240
     ttcttcgcct aactggtata aagaaggagt aacgagagat gaagcatgaa aaaacgataa     75300
     ttttaaaatc aaaaataatt tattgttttg cgactttagt aatgatgtta tctacgctta     75360
     taatgccttt ttcagcaata agagctgaag cagatgtcac aaaaccgaca agtgcaaaat     75420
     ttatagaaac tggcgtaaaa acagacggtt atattagggt taatatgccg aatcatccaa     75480
     atgaatggat gatttcaagt caatttaaag attctcatgg aaatattgga tattgtatgg     75540
     attcagaatt gccatcccca acaggaagtg gagccggaag cttgaagtac aagggagctg     75600
     gcagtgatga gttctatcgt atgtttaaag gtggttttcc atcaaaaaca gcaaaggaac     75660
     tgggtgcagg aaatgataca gaagcatggt atgcaacaca attagtttca tgggttttag     75720
     ccggaaactt taaagtttca cagattgtat ggtcacatcc aaaccatacc gccgcagaaa     75780
     cagctcgtgt aaaaaaagca tttgaaaaaa tttatgacta tgctaagaat ggaaaagata     75840
     cgcccaacac tgagttttct atcacagctt ctaagacagc tgacgaagga aaatatcaca     75900
     ctttcacata taaaacagca tcaaataaga ctggtaatgc gaagctcact tttacatcag     75960
     caaaaccagc tggtatgaag atttatgatg cagatggtaa agaaattact aacaacactg     76020
     tgaaattaaa ttcaagtttt actattaaag tacctgtgac tacaccaagt ggtactttgt     76080
     catttaaagg tactgctaat gttagcacaa ccaatccttt tacttttgat ggacgaggtg     76140
     tgtatcaaga tgccgtagtt atgatcacta cttcagaaac aaaggactct aaatctttga     76200
     gtgctaaatg gacaagagct gttggtcagg taacagttaa gaaagttgat caagatggaa     76260
     atgctttaaa aggagcggag tttactctaa ctgacaataa caatgctaaa tctgttaaga     76320
     caaccggaga tgatgggtta gctacgtttg atttgcaaca aggcttaaca tacagcttag     76380
     aagaaacaaa agttcctgaa ggttatcaag gttcatttaa aaaggatggt attactgtta     76440
     ataccgatgg acaagaattt agttacactg ctacgaacac aattaaaaaa ggtaaagtaa     76500
     aagttaaaaa ggttgaccaa gatggaaaac cattagctaa tgctgaattt accttgacgg     76560
     atgattcatc ccaaacacaa gcagaaaaaa cagatgaaaa cggacttgca agcttcgata     76620
     ttgtagcaaa caagacctac agccttgaag agaccggagt accaactggt tatacaggcg     76680
     tattcaagca agaaggaatt accgttaaag atgatggaca aacttttgaa tatacagcta     76740
     caaacacttt gaaaaaaggt ttagtaaaag ttcataaagt cgatcaagat ggaaaacctt     76800
     tggcaaatgc agagttcact ttaaccgatg aaaaaggtgc aacacaagta gaaaaaacag     76860
     atgaaaatgg acttgcaagc ttcaatattg tagcaaacaa gacgtatagc ctagaagaga     76920
     ccggagtacc agtaggttac acaggtgcat ttaagcaaga gggtatcacc gttaaagacg     76980
     atgggcaaac ttttgaatat acagctacaa ataatttgaa aaaaggtgta gtaaaagttc     77040
     ataaagtcga tcaagatgga aaacctttag cagatgcaga attcacctta acggatgaaa     77100
     aaggtgtaaa agaagttaaa aagacggatg caactggtct ggctacgttc aacattattg     77160
     cgaacaaaac ttataactta gaagaaacaa aagtaccaac aggttacaca ggcgcattca     77220
     aacaagaagg aattaccgtc aaagatgatg gacaagtctt tgaatatact gctaaaaaca     77280
     ctttgaaaaa aggtgtgatc aaagttcata aagtggatga tcaagggaaa gcattagcaa     77340
     acgcagaatt cactttgaca gacgacaaag gtgtaaaagt tgtacaaaaa acggacagca     77400
     atggcttggc aacatttaat attgttgcca acaaaacgta caaaatcgaa gaaacacaaa     77460
     accctaatgg ttatacaggg aaatggtcta aagaaggcat caccgttgct gacgatggac     77520
     aaacctttga atatacagta attaatcacc ttgtacctga aacagtaaga acaggcggaa     77580
     tcggtacatc agccttcctt cttgtatttc taattgcagg attgagtatg gtgctactgt     77640
     attatcgaga acagcacaaa gcaaaataaa aaagtgttaa tggaaaagaa gtaaatatga     77700
     aaaaagaagg ctgacgtatg aaatcaaaaa aaattttttc aaatttaatg ctatttggta     77760
     ctttgctagg agtgggattg ggcgcaagct caatctcttc tagccttgga ctaggggggc     77820
     aagtagcata tgcacaacaa aactataatt atcaaggaac tggaacgatt catatccata     77880
     aagtaacaaa tactaatggg gatgggaacc ctgtctcaga tattgataac aaagggaaag     77940
     aaatagcttt accaaatggt gtaaaacctc ttgaaggcgt tgagttctct tatgtgaaac     78000
     ttactaaaga tgaagctaaa tccttgggat ggacggatag tgatactaca aaaggtcaac     78060
     atattgatga tgctaaagca cgattattac taaacaaaaa atacagtgaa gtaagtagaa     78120
     tgaagactga ttcacaaggg aatatagaca tacctataca agtaaataca gacgatttaa     78180
     cagataactt gtatttgatt gttgaaacag gaacagtcaa aggtgtagtt gaagaagcgt     78240
     atcctatgat tgttaacgta cctgaactaa acggatcaga tgatcaatac tttaattatg     78300
     atgtacatgt ctatcctaaa aactatttcc aattaaactc agcagagctt gataaaaaag     78360
     acgaagatgg aaaggctctt gccggaactg tttttgaatt gcgaaaagat gatggatctg     78420
     atcaggttgt tggaacttat aaaacagaca gcacaggtaa attaactgta gatggtttgg     78480
     aattaggtga ctattatttc ctagaaaccg atttgggaac agatgctaat aaaacaacct     78540
     atttactaga tggtaaaaaa ttcaaattta gcgttaaacg tggggagact gctaaagtag     78600
     ttcttgatgt taccaactac aaacgacctg taattactaa ggtaattgat aaagaaaccg     78660
     ttgatactgg cgaagatgtt caatatacat tgaaaccatc aattcctggt aatattggta     78720
     attacgaaaa atatgttgtc aaagatgttc taggtgcaga gttaacttat gattcatcag     78780
     aagtgatcga aggaatgact ttagatactg attacagtat cgaacgtgac ggacaaacga     78840
     caaactatgt ctttactgaa tcaggtatgg ataagcttca gaaacaattt gatgcagggg     78900
     atcgcttctt tacaattttg atgaacgctc atactaatag taaagctaaa atggatacac     78960
     cacttaagaa tgatgtttca acgatctaca acaatggata tgaacccgaa gacgaaacac     79020
     cagttgatca cgcttataca atcattggtg atcaccaatt cattaaaaca gatggagata     79080
     caagcaaagc attgagtgga gcaaaatttg tagtgaagaa caaaattgat ccgaataaag     79140
     ttacttacct aaaacaagat ccaacaacga aatctgttac ttggattgca gataaatcta     79200
     aagctactga attcgtttcc ggatcagatg gtaagttcca aattgaaggc ttgcaatata     79260
     cctatgatgt agattttgat aaacaaggta atccaacaat cacagataaa aaaatcaatg     79320
     attatgctct tgaagaagtt gttgctcctt caggatatac accaactaga aatgatgttc     79380
     catttgtggt atcgaatgat gatgcttcta gcgaagtaac agacatcaag aaccttaaaa     79440
     cacctgaaac agttcgtaca ggtggaattg gaacagtagt atttctagtg gttgcaggtg     79500
     tggcaggaac agggctatat gttgtctaca aacgagaaca acacaaagct taatgaaata     79560
     aaattcccta gagtgttttt ggctctaggg tttcttttta aaaagtgtgt gaaaagtagg     79620
     tatgagcatg aaaaagaaga atatcaagtt gatcatctta aaaattggga tgttgctatg     79680
     tttaggagta ggtctatatc ctgtaattac tcaggcttat acctactacc aaactcaaca     79740
     aacactaaac tcctataagg aaaaatatga tgaagcttct gaaaaggaga atgaagaagt     79800
     cttcaagaga tattcagaag ttaataggaa acgaaaagac acagaacaaa cctcagtcac     79860
     gattcctgaa gataataaca atattccgtc aaatggaaat cttcagaagg ataaattagg     79920
     tgaattagtg ggtgaaattc ttataccaaa gattaatgtg gatttgccaa tttatgatgg     79980
     tgtaaacgat ttccaactat cagcaggagc aggaatatta accggaactg attatccaac     80040
     tggtgggatt ggaaaccatt ctgttatatc agctcattca ggcattccta ataaaaaata     80100
     ttttacagat ttagagttgc tcaaacttgg tgataaattt tttattgata tttcagggaa     80160
     aaaacttgct tatcaagtag atcggataaa aacaattcta ccaaccgaat ttgaggattt     80220
     gcttcctgtg gcaggaaaag attatgtaac acttatgaca tgtacacctg ttggagataa     80280
     ttctcatagg ttactcgtta gaggggttag cataccttac caaaaaagta ttgttgagaa     80340
     agaaaagaag aaagaagatt taaaggtaaa ggcgcagatg aactggtatc ctatcgtagt     80400
     tgtaggggtt ttattaataa tagctgtgat agtcattatt aaaaaaatag tagcaaagag     80460
     acgaggaatg aaaaatgaag aataaaatac tacttttttt gactcttatt tgcactttgg     80520
     ttttaacaat ttatcctgca aatcagctct atcatcaatt caaaacaaaa gagaatgtgg     80580
     cggaaatcca agagaaaatt gagaaaaaac aaactccttc aaaagaggaa gtggcaaaaa     80640
     aagtcgaaca aataaaatcg aacagcggta accaaggatt agacaatact cagaaaacag     80700
     ataaaggagt agacaatact caggaaacag acggtggatc atttgatatt cgtgaagctg     80760
     aaggaaaggt caatccatac acaggagatg ttttttcaaa aaatcaaacg aaagattttg     80820
     aaccatctac ctattcagga gcggttggtt atgtctatat tccaaaaata aatgtgctag     80880
     agcttttgtt tctaggcgct tcacaggagc atttatatag aggtgtggca caaatgagtg     80940
     ctactagtct acctttatca ggtaaaggtc atcaaacagt aatagcaggt catcgtggcg     81000
     gttatacgtc accacaattt ctttatgttg atcaattagt agccggagac cacatttata     81060
     tagattatct tggtgaaaaa gcagtttata cggttttccg aacagacgtt attagaaatt     81120
     acggtcagaa ttcaacactg actgatattc ctgatttaga tatgttaaca ctttatactt     81180
     gtcatccata tcctcagaac tacgatcgtt tattagttag aagtctaaga gatgaaaaag     81240
     caaaatacat cacgccacaa gtaacagttg gcaataccgc atacgctgat gccattgata     81300
     gcgagtccgt ttcagataag acagaaactg ttacatcttc taatgattta tttgaagatg     81360
     ttgatcgtgc caacaaggaa ttagatggaa ataatgatct taatattccg gaacaaggta     81420
     gcgtagagat gcaagacaga acgtttgctg aaaaggcaag ttcaatattt acaggaatta     81480
     ccaataaaca tcagaaaatg cttttagtca tttggactgt aataggagca ttagcaagtc     81540
     taaaggttct tattctttta atcaaagagt ttcgaaaagc ataatgaaga ttataaaaat     81600
     tgatagagta cagtaaaaag ggattgatac tattattgat ctctttttta ttttgaatag     81660
     agctagattc acttttaaat aaaatcaaaa ctgatcttaa ttctaaagaa aaagtcaaga     81720
     aaaaaataca ataaattttt ttatcagaat atttatcaga atattattag aaaagataaa     81780
     ctcaaaagct taatttaata gggttattgg ttgtatttag aaataatgta tggaaaagct     81840
     ataaagcaat agataagatg tagaaaatct tatttgtgaa tgaaaaacaa gtcatcgtaa     81900
     aatattaata ggaggtgtag taatggtggg agtatcaaaa acagctttag actcattagc     81960
     taaactattt agtagcaggt ttgatggtgc agaatttgtt gaatatctaa gccaaaacga     82020
     aagtggaaaa actctgatcg aaacaatgaa aaaagactat ttgaatgaaa atgactttcc     82080
     gacatggacg aatattgaag atgctacatg ggatgtagta tgtacgatat attctccttg     82140
     ggtaacgatt gctgattttg ttttagataa aattggaggg gatacatacc ctgatgccaa     82200
     atctcttgct acaagtgact ttaaaacgtt ctatggttat ctaataggtc taataggcaa     82260
     tggaatagat ttgaaagtta cgccaaaaca aacacctgaa gaaattgaaa aagaaaaagg     82320
     agaggttcaa atggcttatg caaatgacag agaaaaagta aaattattgg aaggtaaatt     82380
     atctgaagaa gaacttggaa aaatggtgca agaaatcaat gaagacagca actattttcc     82440
     tgaattgaag gtatatcaaa atgacgaaga tttctttaat gaaatgttta gtaatagtcc     82500
     atgggaagca gtaagtaaaa caaatttagg agaatggaac tttcaagatg atctagttgc     82560
     atttagcaat gatgggtatt tacgatcata ttcagaaagt gagtatagag ctgaattaaa     82620
     aacgtatgaa acggatattc tgatgagcta tttaaatcta ttagagagtg gtcagggaga     82680
     gttaagagat aaagttgaag aactattaaa agaagagcta tagggattat ttcaacataa     82740
     acacaagcag aaaactacca aacaaaacgt accatgcaaa aagtcggtta aaccggcttt     82800
     ttgctctatt atgagaggag atcaaaccat gagtgcaaca accgatatgg ctttagaagc     82860
     agtaataaaa gataatacag gaaatgtcga aaatgtagaa gactttagcg atattgcaat     82920
     caatctttca gcatggattt cagctgtagg agaagaaaat atcgaatttg agatcaagaa     82980
     tatggatgac ttaaaagcaa aatttccttt tattgcatcg aaactaagtc aagttgccga     83040
     ggataaatcg tggaatgaat tagttagttt ttccgaaaaa atttatgata ttacgcaaga     83100
     agatgagtgt gtttcatggg aaatgaataa tcaatacaag aaaattgacg ctttcgtcaa     83160
     atcacgtata gaaggaacag cttttgagtt tgaaggtata gataccgcag ataattggtt     83220
     aaataaagaa tcctttatta aaagtatagc ggatgatctt gaaaaacaat ggtctaagga     83280
     agactatgca gagtacctaa aaacagaaag agatacagaa gtgaaagaaa aactcactga     83340
     ggtatgtttg gatgaacata ttgatcccaa tatcgtaaaa caagaagact atgaagtggt     83400
     tattgataaa gttcctactg attttgagga agttgtaaag tatatagttg aagaagcatt     83460
     atcgcaatac tcttcagatg aggaagtgga cgaagaaact gttcgtacca gagtttggca     83520
     actggttttt gatgacaaag attataaata tttgagtgat caaaactcgg ttaattggag     83580
     tgtacgatta ttaattgatc aaaatgatat tgaataaaat agagctgaaa agctctattc     83640
     agattgtaga caaaaaggag ttggtaatta agccactcct ttttgttagt ctttgcataa     83700
     ttttgaaata aaaagccata ggcttttttg ttttccatag ccatgtggct agttttttta     83760
     aattcatggc agcaaacgta agcatcgtgt gcgtggcgac tttttcaaga cctcgatatt     83820
     tcgtccaacg cataccatgc ttttcttttg catctgcaaa tattcgttca atggtttgtt     83880
     ttctcttttt gtaaatttct ctattcaacg ccgtatggcg ttggtgttca agttcatcca     83940
     taagatcagc ccaaatatgt cgagtcacta ttttttgatg ttttgtactc aaagtacaat     84000
     tttcaagtaa tggacaactc acacagaatt ttggatttga tttataggtt cgataaccat     84060
     cacgagtgat agttgaaaat aacaacggtt gattattggg acataaatag cagtcaaaat     84120
     aggcatcata aacaaagtct tttttacgaa acattccttt cactccatga ggtgcagtat     84180
     atggaagaat cgggtagagt ttcaagtgtg acagaaaatg aacaaattta ggcgtcttat     84240
     atcctgcatc agcaaccaca cgctttatat ttggaaaagc tcttttcgac tgtttaacca     84300
     gatcgattgc gacttggctg tcatgcacat ttcctggtgt gattaatgta gataagataa     84360
     aaccgttatc ttcacaggaa gtatgtgcag aataagcaaa ttgtttttct cgttcacctt     84420
     taacatagta accactttct ggatctgaat gacttatttt ttgaagactc aactcacttt     84480
     ctgtgtccca tgtaaaagga cgttttccta cagcaatacg ttctttattt atttcatctt     84540
     ctaattcatc ttgataagct tttgcttgac cgtaggtcat ctctttcgtg aacttatgtt     84600
     tattggcatt tgctttgata tgagtagaat caatataaag gttgtcttcc gtaacgaagc     84660
     cagcttttac agcttgttct agaatatgag agaaaatatc ttcaaataaa gttgtttctc     84720
     taaatcttcg aacatagttt ttaccaaaag tagagaagtg tgggatagga tcctcgaatg     84780
     aataacctaa aaaccaacgg taagcaacat ttgtttcaac gtctttaatt gtctgtctca     84840
     tcgaacggat accaaataaa tattggataa atactaattt aattaagacc actggatcaa     84900
     tactgggacg accataggtt gaatacgtag attctacaat gggataaatg aaatcaaact     84960
     gaatcgcagc atcaattttt cgaactaagt gatctttagg tacaagatca tcaattgtta     85020
     acatagcaaa ttgatttcta ccttcaatcg attgttttct catcattaga atcactccca     85080
     gaatagttta tacaattagt ataaaacaaa aaactgcaaa caacactcca aatttaggag     85140
     tttgtctaca gtctgaatag agctgaaaag ctctattttt tttgataaaa aaactagcta     85200
     ttttattaaa aataatttgg ttcaaaattt atttttttaa cttgataatt ttttgccatc     85260
     cttttttaaa ttggctatat atcaaggttt atagtgggaa taaataaaaa tacatttgac     85320
     aaaatttaca atatagttta ttatatattt atcttattat gataacacaa taaaaggaat     85380
     ggtggtatga aaaagaagaa gtttagccga tcgttgttag gaattttggt tttagttgcg     85440
     gttggtctta gtggcaaggg ttactttcag aataacagta ctcaggaaca tgattttcag     85500
     atcaaaagta gtgttcaggt aggtaataaa gcagacagtg aatcaaaaga atttttaggg     85560
     atacgttatg atccaaacaa atatccaaat aatatcgtaa acattaatga tgggaaatat     85620
     acactgacaa aagaagacca tgaagcatta tcagaaaaag gcagtcaaac cttttgggta     85680
     aattatgcag atttagatca acttggaaga gcaggagatg ttgaagcgtt gatcacctat     85740
     gatgctgtaa attctcactc atctaaaaat gtggaacgtc catctttcaa aagttctgtc     85800
     catattgcag gagaatacaa ggatggagta tttgatcaag agagagatac ttgggtcggc     85860
     aaagattcaa acaatgaaat cactcagcta gaaggctata aaggttatct ctataacaaa     85920
     agtcattcat tagcatggtc gctaggagga gatatggagg tacacaattt aacacttgga     85980
     acgagagcgc aaaatgttgg gaaaaatgat cagaatggag ggatggctta ctcagaaacg     86040
     attgtacgtg atgcaatcta taaaaataag aatgaaaaag tattgtataa agttgatcca     86100
     atttataaag ggaatgaatt agttcctcgt ggttctcatg tcgaagcttt ctcagttaac     86160
     gataatggaa aaacggtaaa ccttaatgtt tatgtattta acaatcaaaa aggaatcaac     86220
     atcaactatc aaaatggtac ttgggtaaga gattagaaat tgagaaggtg aagaattgga     86280
     aacaataagc atcaatggat tagataaatc agttgcaaat cgaataaaaa aaggaaatgg     86340
     ctactatctt ctgaagaagg gtaaatattc agttgctaga gagttagaaa caatgagtat     86400
     cgtgtatgta gctaagaatc attttgacgt agaacaggct atttttgatc cagattctga     86460
     aatagggaaa tgtgttgaat tatcagagaa aactgttagt acaaaagggg cgatgatcat     86520
     tgagagagaa atgttagacg aaatcagagt aatcattcct aaagatacgc agatgtgtga     86580
     ggacagcata agtgacgatg aaccaaaatc agaaagaaaa taaggagata ttcagatgag     86640
     cgaaaaatcc attgaattaa aggaatataa gcgaagcgat ggagaaaaat attatcctgt     86700
     agccagtttt tctaaatcag tatatctggt tggacgtgca ttggtagttg gtgcaattgg     86760
     catatatatt ttgcattggg taacaaaggt tgtacaactg cttgtagata ccttagtaag     86820
     tattcttgtc tcgttaaatg atgttaacgg aacagatgat ttaggattaa aagagatgtt     86880
     taaagagtta ctcaatgcgt tttttcccaa ttatttaagt tattcatata atgtacaaag     86940
     cttttttgca aagctacact tggtagacat ctctatttta gtattagaag caggaacggt     87000
     attctttgtt ggatatttgg ttactttgat gttcaggcat cactatggag aacaaagacc     87060
     attttttgat gatatggaaa gtagaaggtt gaaaagagaa gctctagaag ctatggatgt     87120
     gaagtatgat ccaaacaaga ttataggaga tgaaacgaac aacaaaaaaa gaaaacgaaa     87180
     caaaacgcaa ttagaatccg atgtgctatc aacgcttaaa aatatcaaaa tttctgttca     87240
     tacaagacgt gatctaagtg tcaatgaaga tattcgagaa tatatcgtaa aaatcccgca     87300
     accaaaaggg aagaaagtta gagaaacagt tttacgacaa attcaagatt tagggtcgat     87360
     cctgacaaga gcaacaagcg gacgagccaa atttggtgaa aaagaagatg aagtttcagg     87420
     cgattatttc attttccgag catcagtaaa tattgaaaga gaacgtaagg aaagagtaag     87480
     taccaaaaac aaagaaacgg aaagagcaac atcttcaatc gcagtttcaa attcacaatt     87540
     ttcttttcca atcaatctct ttgccgataa ttccaaaaat atccaaaacc aaaccgaaaa     87600
     agctagaaaa tatgccgaaa ctcaaaagca atctttagaa ctttatctat cttctgctga     87660
     cgtacctgca agtctaacag atatgcacgt tgggaataca tctattgaat atttgtttac     87720
     tttatctcgt accagaaaaa ttcaactaag ctcaatgaaa gaagaaattg aaacttactt     87780
     gcatatatca ggtgtaatcg tgcggatcaa cgcagggcgt attcaaatta ctttaccatt     87840
     aggagaaaat gatcgtattc caattgatgt accatcaatg atcaatagcg tgttttagaa     87900
     gacatcacaa atagaaacag aaaatacaaa ctaccagttc acaaacagaa aagtaccgag     87960
     aaaagtgagg aatagaaatg gctatgaaat tattagagaa agtcaaaaag agagccgaaa     88020
     aagctgaatc tattttgcta gataaagaac ctaatataaa gcttaatgga aaattcagtg     88080
     tcaatatgtt gaacacaaag gctaaagacc caacagatgc tatttttgga attaagcctg     88140
     atggcacaat tgctcatttt tgcatcagcg aaatgccaca catgttggtt gcaggaacga     88200
     caggatcagg gaaatcagta ttactgaatg aaattcttgt tacagtaatg tgtcactcaa     88260
     cgcctgatga attaaaaata ggaattgtag acccaaaaag ggttgaattt ggaagataca     88320
     aaaaattgcc gttcatgttg gctgatccaa ttacagatat ggatgaagct tatgattttt     88380
     ttgaatatct tgtgatcttg atgcatgaac gttacaaact gatggaaaaa gcagggttac     88440
     aaaacatcac gctatataac gaatatgccg aaaaaaatgg attagataga tttccctatg     88500
     tgatcttatt agttgatgaa tattcacagt tggttggaac acataaagaa gtagaaggtt     88560
     tgattgttca attaggacaa atggcaaggg cagcaggtat tcatgttatc ttagcaacac     88620
     aatctcctcg atcaacagtt gtcactggta ttatcaaagc caattttccg tcacgtgttt     88680
     gccttatggt agcaagtgat ttagaaagta ggattgtatt agatgaaggc ggtggagaaa     88740
     gtctaagtcc aaagggagat atgcttatta agcttgttga tggaagtatg gttagagcgc     88800
     agggagctta catcagtaac aaagaaattg aaacaatctt caatcacctt agaaatacta     88860
     tgccagaacc agaatatgtt gattaccgag caatcgtagc tgaaactcgt ggtgagggcg     88920
     gtgaagacga ggattttggt ggaattggta aagctcctgt aagaaaatct gctaaaagaa     88980
     atttgaacac acctttagca aatccatcat ctaaagagcc atcaattgaa aagaagagtg     89040
     cgtttgctat taagcttgaa aagaacaaag aagaaaaagt cgagcaggga gctaaaacac     89100
     tagaaaaact gcaagcagaa aaactagaaa aagttttaag ggcattagga aaagctgatc     89160
     ctgaaccgca aacctcaaac aacacgaata ataaacagcc gattgcatct aaaaccaaac     89220
     ctaaagctaa tgatccaaaa ggctcagaaa acgtagtgat cacaactgat aaatctgaaa     89280
     agaaacaaat aaatggaagt acttcaccta tcatgcaaaa aatgttaaaa gcaaaaaaac     89340
     aggtgcataa atgatcatcg tcagttcttt tttaagatgg cttactccat ataaatatac     89400
     agatgaagta gttgtgaaac gagcgaagaa aagagataaa aaagcggtac taactcctaa     89460
     acagatgctt gatcatggca ttttaggggt gaaggtttta gaagtgaata aaccgtttga     89520
     atcaaatagt gcaagagaaa agttgcttgg agctgaagcc gatgtcgcat atttttacca     89580
     tgacaaaagc aagcatcaaa tagctattaa attcaatcca aaatcggcat ggcggtatca     89640
     agcaagagat gacttgaaac gtaggaaact tagaccaatg ctctatccag aaggaaaaga     89700
     agcatttgat agaacccaca tcgttcccat tggttttcat ggtacagaat cagataaccg     89760
     cctattagta ggttggaaca gcaatcaaaa tagagttcag atcaataaat ttgagaagaa     89820
     agtaaggaaa ttcaacgatc gaaaaacgat cctatggttt gcagatattt gtaaacagcc     89880
     ggatggaaca gcaaagtggg aagcggtgat atttgacgaa aatggtaaaa aagtaatgtc     89940
     tgaaacatgg catgataaag ctaaatttgt ttggcagtag cagtagaggt gaaaaagatt     90000
     gctagaactt tttgaagcaa atagaacagg ctttaatggg attggcttag atccaatcat     90060
     caagaaccgt aggaactacg gggatagctt ggtaaataag agacaccgct gttagtaaag     90120
     aaatacgcta tcaagtatgc tctattccca agaagctccc acttcaagcg ttaagaaccg     90180
     tcaggtttag ctaagtggtg agtagttcac tagaaccttg gtcacaggca gaaattgata     90240
     aagcagtaaa attgaaccga ttatcaaaat ttaacgtatt aggaaatgcc ttttaaaaat     90300
     cgcaatacac aaacagaaaa ataccaaaaa attagcaatg aacgtaggta agaacatgac     90360
     aataaataat aataacccta aaaaatataa tgctcttgtc caatgctata tcgaaaacaa     90420
     aattacaatg caagaagtcg ctgatgaatt aggcaaatca aagagcctag tatcacacga     90480
     ttttaagcac aatgtttttc cgaacccgat tgagctgagg aaaaaatttc aaaagagagt     90540
     ttatcaagaa ataggtaagt ggattgatga agggaatgca attgaccctt taattgaaaa     90600
     atatcctttt ttaaaaagca aaaataaaat tcaaaggtta attcgtcaag gcgatattca     90660
     agctaaagaa cctgttttga caaccaatga tttggctaaa ataaatcttc ataaacaaat     90720
     tattgaagac tttgaaaaaa atctttcaac aactgaaatt ttaaaaaaat acaatattcc     90780
     gagaggaaag ctaacatcga ctctttttag agaatatgga gaatcggcag ttactaaagc     90840
     aaaggaagta gcgaatgaga gaaaaaaaca aaaatagtag tcgataccta gtagcgactg     90900
     tagtttttgt ttgtgtattg attttcctgt ttgatttttt gcagattgga aaaagcataa     90960
     ttggaaatac attgagtgca aaggaaatgg ttgctttagg tggtttgtat gaaggacact     91020
     tgttcccgaa tatattcatt tctatcgttt ctcatattaa cttgtaccat ttaatttcta     91080
     atttattgtt cttagtagtt cttgaagaag cactgaatga tcagtatgag tggttaacat     91140
     tattgatcgt tttaatcata tcaggatttc taggaagctt agttcctttt ctgctacaca     91200
     gcaacatcgt aagtatgggg cttagtggag gtatttttgg atggattgct ttatttgcga     91260
     ttgcatacat ccgttttgat agcaagaaac atttattact aagtgttttt gtattattga     91320
     taatcggcat tttattggta tctacttttg aatcaggcga ggcaaatgtc ttgtcacatg     91380
     taatcggatt tgtctgtgga atgatcttgg gatttattct aaagaacgtt tcattgatca     91440
     aacaaaagaa ttaaaaggga gtgctaaaaa tgccaaaaag aaaagaaaag aaaattccag     91500
     tgtttttgtc tgtctcagaa atgttatcac ttcaaatact gttaagaaaa aagattgaaa     91560
     caatagacga agaagttaga aataaaaggg ctatgtacga acaacgtgaa gcgctaagag     91620
     aacgaatcca ctattttgat gatatacaca ctaaaatcta tgaagcacgt acaaatcacg     91680
     aagacgaaag taaattagga ttagctcaac aacggatact tgaatggctt aatacgaata     91740
     ctgatcaaga accgttaaga gtgattagta atctttttga atttggaacg aagcattggt     91800
     ttaatgctgt agagaaggat gctgacttac aagaagcgtt tgatacgcta agtaaggata     91860
     gcaaatccat gcgagattta ttgattactt atctaaatga gcatgagttt gaacaaacga     91920
     aaaccaaaaa gaaaaataaa gaatagaaag ttgtgatgaa tcatgctatt aaccctgtta     91980
     ggttatttat gtttaattct tgcttttttt ggggcaatcg ctataattat tggtcaattt     92040
     caaacaaata atccgattat gcgtaacata ggcattggaa ttgtgattgt aacctttatt     92100
     gtgtttaatg ccactaagat ttttggaagt aacgataaac aatttggtat atcgggagtt     92160
     aataatagtt atgctccaga ttctttggga agggtagtaa tagatggaac atttgaaaat     92220
     gtaacgagtt ataaaaatgt ttcgctgaca gtgaaggaag atggcaagaa agcatcagac     92280
     gacgttctcg ctactattaa gccgtctcaa tcacaatttg aagtgtttta tacagttaaa     92340
     gagaatagcc ctgtacacaa gctgacattg gtttttaacg ttgatggaga agaatactat     92400
     aaagatgtaa aaataaataa aacatcaacg aaaaagatta tcgaatcagc gaaaaaagaa     92460
     gtagctacag aagaaagtac aactgaatca agttctactg tcgaagcgga actaccagat     92520
     aaaattgatt ttgatcctga aaaagtcaaa tcgtttgaat ctgtttctgg ttctatggct     92580
     gatcggttta acactgaagt cttcaaagct atcaaaactg ttaaattgga tactgaaaag     92640
     caaatgatta atgttacctt attcaattca gttgaatcta tggatcagga taaaaaagtt     92700
     acggttgcaa gagaactagg aaaaagagta attggtttgt atcgtggtac tgctaaacca     92760
     gattcagacg gtgcagattt gccagttcat gtagtttatg aagacggtaa agtttttgga     92820
     gattctacag caaacgaagc attaacgatt aaattggcta aatagccaga aagttataat     92880
     aaacaaatgg tgtcacacca ataatatata ggtgtgacac cttggagatg atagctgatg     92940
     gtagtaaata aagaaaaagt tagaaagtat gtgactttaa aaatagcttc tgttaaatat     93000
     ttagaaaagc gagctaaaga agaagaaaga gcaagaggta agaaagtaac agtttcagag     93060
     ttgttagaag aattgatcga gaatgatcaa acaataagac gtgcatttac taataggtct     93120
     atcagataac aatataatta ataaaaaaga aagagtgatt tggtcttaga ctaaatcact     93180
     ctttttatat aaagtttctt tacactcatt ccgaataatg ttaaaattct ttatatgata     93240
     tatagttcct tgtcagagga agagataacc agcaatattg gagggataat aagtggaaaa     93300
     caataatgat attagacatt ttagcattgg ggaaagagtt acaacagtaa gcgaattatc     93360
     aaaggattat agagataaag agggaacgat tatttctctt aataagaatc gaagaggcgt     93420
     ttggcaatat gttgttgatt taggtgatgg cgttacagtt gagtgtaaag atagtcaact     93480
     gatcagaaat aatggcagtc attccattga aaaagcaatt cttgtatacc caaaagtatc     93540
     aagtaagatc atgaatgact ggttgcttgg aaaatttggt gagtacaata aaaaagaaat     93600
     cgcagaagtg atcggcaaat cttatccaac agtattaggg tatctaaaaa agataacgag     93660
     taaagaagca aaaattgagg atgttttaac agtaagagag cttcaatcat taatcgagta     93720
     tcggaataaa caaataacaa atcctgagta ccttagaaaa gaagatggtc tattgaaaca     93780
     attggaacaa gtaaataaaa tccggaagat gcaaaaggta gctcctttaa gccttgatac     93840
     ctttaaaaaa atctatttga aagagatcaa aaaagactaa tgtggactgt aactttaccg     93900
     ttccaacctg tatctgcacc aagaccaagt gcaagaagga atgctgctga tgaaactaat     93960
     gacgtagcag agaaaaggat ttcaacctac tatgataaaa agtatcttga ttatttgaaa     94020
     aaaataaaga gctttatcga agatcaagat ttattagatg atgaatttta ctcgattgta     94080
     aatgatccta tgggcgcaat tatggaagtg gacttttact accagatacc aaaaagctat     94140
     aaaaaagtct ataacattat gaagacaaca gcgccagatt tagataattt agtaaaaagt     94200
     gctatggatg gtatttttaa catctcagct atacgagata gccatatcac aggcttaatt     94260
     gcttttaaat ataatgtggc gaacgaagga aaaacagttg tgaggatcaa acgatattca     94320
     gaatttgagt gggatacttc tgaaggattg aacggagata tatgggaagc tacatttgat     94380
     tttaaaccag tagcaacgcc aagaccaaag tctaaattta gaggaaatgg gattatcact     94440
     tactatccaa aagagtacaa cgactatttg gaaaatatca agaatacgct taaagagaaa     94500
     gatttggtaa atgatcaact gaaaaaggta atgaatgctc ctatgggggt tatagctcag     94560
     atagattatt tttaccaagt gagaaaagat aagaaaaagc ttgattcact gatgcgtact     94620
     tcacagccgg atattgataa tttagtcaaa ggaacattgg acggaatttt taacaaggaa     94680
     ataggcatca aagatagcag ggttgtaggg ttaattgctt ttaaatacaa tacttttgaa     94740
     aagtcgaaaa caaacgtgag actacaggag atgggctgat gaataataat gaaaaaattc     94800
     ttcatgtact tgatagcttt gaaataattc aagaagaact aaaaaaatat cgggatgttt     94860
     tggaacaaag atatgatttt gtcaatcagc aaaagagtaa tcacatggat ttcattctca     94920
     atatgaatga cttgaagaag aaattagttg aacgaaaaga acaagaaaag ttgatcaaag     94980
     cttactttga actcggtgaa aaagaagtta aaaatgcaat ggaactgaat gaagagcgca     95040
     gggttttaga tcagctgtta gaacaattat tggtgatgtt tcaaaaagga cgaatagatg     95100
     aggatttaat tgaagaagga ttgagaaaat atccttcaaa ctcaggtatc ggaatagtgc     95160
     tgaaagcgat tgatgaagaa gaaattgaag ctttcatacc gccagaggat tttgaatcgg     95220
     caatggaata tataaaatat tatagccaag ggatcactgc ttttagagag tttgatcctg     95280
     aagatgttat tcatgacttg aacaacctaa aagaatggtg tgaaagttat ggagtcgatg     95340
     attccggatt ggactacttg atcagtatta tggaaatcga agaagagatg ccggataagc     95400
     ctgatccaac agatatttta gaattgatcc atgaagctag aaatccaatt gcctatattt     95460
     ctagaggata tactgtattg gaatactata agccttatat atcagcgatg aaccatttaa     95520
     gacgtgtatt aagggaaaaa cgtgaatacc gctcagtgtt gaatgcaacg aatagattag     95580
     aaaaagctgt ttcagagcta gatgcttatt atcgtgaaca ttacctgcaa gcaggtggta     95640
     tgccaagaaa tacgaaagca aatatcagta ggtatataaa aaaagctgag taggcggagt     95700
     tagcccataa aatggcaaaa ggtaacctga aaggggcatt ttgaatgaaa agggatgttt     95760
     ttgaattgta cgtattagaa cgtctagaag acggcatgat ggcacaagag ataattgatg     95820
     aaattgatga tatgatcagc agatttggtc aattggagtt gaatgatgga aacaaaaatt     95880
     cggtagtgct aaaacaattt tggttgaaca atttttcgta taaggatttt atcaaagaaa     95940
     aggcaaatac attgtactga ctaaattcac gaggagcagt gatgagagct tattgctaag     96000
     agcagttagg ctcttttttg tttgtgtaaa attatttgtt ttataataca catttataca     96060
     caaaaaatat tgacagatag tacacaaatg tggtaggata tatttgtaag caagttagat     96120
     taacaagtta aaggaagagc agttatgaaa aaagaagaac taatagatat atttcaaatt     96180
     gttgaacgag caaataatat gggaattatg ttttttgatc gtatttcttt aaagatggat     96240
     ttaacagaat taggcagaag tcgcccatcc tctataggtg ggtgatgaat gccgttcggt     96300
     atgagggtta ccgttggtaa ctcgaagacc gacaactaag gcgtattgcc tttttatttt     96360
     gtcccatgtt acaatcagtc tatacaagaa atgagttgat ataacatgga attagataca     96420
     aataatcatt cagtatttct tctttattac caccttgttt tagtaacgaa atatcgtaga     96480
     caagtgattg atgatgaaat atctgattat gccaaaacta cttttgaaag aatttcagaa     96540
     tcgtatcaca ttactttagt ggagtggaat catgataaag accacgttca tattatgttc     96600
     aaagctcaac ctaaaacaga attgacaaaa ttcatcaatg cctataaaag tgccagctca     96660
     agattgataa aacgtgactt tccaagagtc aaacaatttc tttggaaaga aatgttctgg     96720
     tctaaaagct tttgtcttct gacaactggt ggcgcaccaa ttgatgtgat taagaagtat     96780
     atccaaaatc aaggaaacaa tcataaatag aaagtaggtg aactttatgg aacaactaaa     96840
     agcatacaaa ttcagaatct atccaacaga ggaacaagaa atcttctttg ccaaatcttt     96900
     tggttgtgtc cgtaaggtct acaatctaat gcttgatgac cgaaaaaagg cgtatgaaga     96960
     agttaaaaat gattcttcta aaaaaatgac ttttccgaca ccagctaaat acaagaaaga     97020
     atttccgttt ttgaaagaaa ttgatagcct tgctttagcc aatgcccaac ttaatttaga     97080
     taaagcatac aagaattttt ttcgggataa atccgttgga tttccacgtt tcaaaagtaa     97140
     gaaaaatcct gttcagagtt atacaacgaa taatcaaaat ggtacagttg ctttgattga     97200
     tagtaaattc atcaaagttc ctaaattgaa gtcattagta agaattaagc ttcatagaca     97260
     accaaaaggg attatcaaat ctgctacaat atcacgtcat tctagcggta aatactatat     97320
     ttctttgttg tgtaaagaag aaattatcga attacctaaa actaattcca caattggtat     97380
     tgacttaggt attatggact ttgcgattct ttctgatgga caaaaaatcg ataataataa     97440
     attcacgtcc aaaatggaaa agaaactaaa gcgtgaacaa cgcaaattgt ctaggcgtgc     97500
     tttattggct aaaaataaag gtaccaatct atttgaagct aaaaattatc aaaaacaaaa     97560
     acgcaaagta gctagattgc atgaaaaagt aatgaatcaa cgtactgatt ttctgaataa     97620
     gttgagtaca gaaatgatca aaaatcacga tattatctgt attgaagact taaacacaaa     97680
     aggtatgttg cgaaatcata aattagctaa aagtatttct gatgtttctt ggtcaaagtt     97740
     tgtgactaaa ttacaataca aggctgactg gtatggacga aaaatcatca aagtagataa     97800
     atggtttccg tctagtcaga tttgttcaga gtgcggacat aaagatggca agaaatctct     97860
     tgaaattcga gaatggactt gtcctgtttg tcatactcat catgatcgtg atatcaatgc     97920
     tagtatcaat attctgaccg aaggtctaag actacattct atgggattgg cttagatcca     97980
     atcatcaaga accgtaggaa ctacggggat agcttggtaa ataagagaca ccgctgttag     98040
     taaagaaata cgctatcaag tatgctctat tcccaagaag ctcccacttc aagcgttaag     98100
     aaccgtcagg tttagctaag tggtgagtag ttcacgacaa caacgattat gatcttaaaa     98160
     caatcgttta tgtaattggc aatcttacga ataattttca tgcaataatg acaataaaaa     98220
     atgaaaaggg gtaaaatcaa atgaaaaaat ttttagtagg aattctattc acaatggggc     98280
     tagtattatt atcaccttca gtttcagcag aaagctctat ttccatgtat cgtatgtata     98340
     atcccaatag cggagagcat ctatacacta gaagcgttgg agaaagagac aatctgaaac     98400
     gttatggatg gcattacgaa ggtgtcgcat ggcaagctcc aacaagtggt actcctgttt     98460
     atcgtttgta taatcggtat aacggtgaac atttttacac agttgatgcc ggagaaagag     98520
     ataagatttc acacacagga tggacgtacg aaggtgttgc gttctattcc tacaacggag     98580
     caaatagagt tcctgtaaca cgtttatata acaaatacgt gaattggcat cactacacgt     98640
     tagatcaaaa tgaaaagaac gtaattagta aacaaggttg gaagattgaa ggtacaggct     98700
     ggtatgcaat gccaaacagc gtaccaaatc ctacacctgc tccaagcact gaaaaagtgt     98760
     tgaacgttcc tgttgtatgg caaggaaata caatgttatg cgaaggagct tctttattag     98820
     aaggtttaca ctacaaaggt gtagccacaa atcaaagctt aaccagtttt gtaaactata     98880
     tgccaaaagc taatgacaat aatccttatc atggttactc aggagagtgg cgtcataacg     98940
     ttaatggaac gtatcaaggc atgatggctg acccagtagt taaatgggca aaaaacgttg     99000
     gcggtaatgc cgtcaatatc actggttcag gaacgaatgg aatcaagaat gaaattcgca     99060
     atggtaatcc ggttgtaact tggattactt ataactatgc tacgccagag ttcaaacaaa     99120
     tgccttgggg tcgtgcagta tggaatggac atgtagttct cgtggatggc ttcagaaatg     99180
     gtgcatacca tgttgttgac cctgtatttg gcgcaaaatg gatcaatgca agcacgtatg     99240
     agagagcatt taatgtgact ggaatggcgg ttgctgtacg ttaattgata gaattatcaa     99300
     ctaaatgaaa taagagctta attactgaaa tggtaaatag gctcttattt ttttagagga     99360
     aatttttgta atacgaatct ataacaaaaa atattgaatg tagtacacaa aagtggtata     99420
     ttaaaatcgt agagattatg cgaagaggtg attttgatga accaaagaag aagaaaaagg     99480
     ttagaagaaa taagcgagcg actttccgag ctaaaggatg agttagaagt aattcaagaa     99540
     gaagagtaca aagaaaatat acctaaaaat ctacagggat cagaaagata tgaaaaagca     99600
     gaagaatccg ttgatcaact tgaagaagct gttgatggtt tatccgacat attagaattg     99660
     attgaagata tagctagcta gagatgatta atgaagattt caggagtgag aataaaatga     99720
     ttgatatttc actgatagag aagctacttt tttcaaataa gtacacagcc aaagagttgg     99780
     ctacaagatg gcaaatatcc gaatcagcta ttaaagccta tcgtcaaaat aagggaagcg     99840
     taggatggcg tgattggaaa ggaatcagca ttggaaaagc agaagacata atgaaacgtg     99900
     aaggatttca agctgacaat gattctaaaa aagttgaata gtttaatagt cgccaagaaa     99960
     agtaccagga cgaggggaaa ggtagattac aaaggaaaac acttttaaat aaacttcgca    100020
     aaagcatcag gttatgagtg gctagggcta tacgaatgtg atgaaaacaa agggctttaa    100080
     tgtcaaagaa aacgcaatag ggggggaaca aaatttttaa aaaagatatt tatgtttggt    100140
     ttaatggaaa aaaatatatg actactaaca aaaggtggtc agagctagta caaaatacag    100200
     ttaaaaaagt catgccagat ggatatcatt tcaactatat acaatgctca caaacaactg    100260
     aaagtattta tttttcaata ttaaatgaga atagactcta ttatttcagg gtaagttcac    100320
     accataggaa aaagagagaa gataatgtta cgacattttt atcgggaaaa tacaatggct    100380
     tcaaagagtt aagtgaagcc attggtgagt atctaaaaag taatagattt gtcagaattt    100440
     ctgacaaaca tatattgatc ttgttacttt atttgaataa tagcttcaaa ttgttttgga    100500
     gagacgacac tttctactat attgagaacg gcatggatat ttattctggt atcaacggca    100560
     tattaaaaca ttatattaag gcgttacttc gatatggggt tctttatcaa gaagatttaa    100620
     gtaaccaaat taagattagt aattctggaa agtcattact ggcaaaatat aaaaaattgc    100680
     tttctcctat ctacaaagga atagatatgg aagctgtaaa ttctgaaact ttatttaatt    100740
     tagttgttga tgaaaagttt gcgaatgaat tttttaaaag taaaaaaatt gaaagactaa    100800
     ataacctgtt tcctgaaaat gcaataaaag cttatgtaga taataataaa tcacgattat    100860
     acaactggtt tattcccaaa cggttgcgag gaaaaatcaa aattggcgat caagtgaaag    100920
     taattaatct aaatcatact aagatcgtta ccgtaacgga gttgtatata gctgaaaaag    100980
     aagatattac aaaaatgaaa ccagttatta aaatactaga taacaaagag tgagtggaaa    101040
     atatggtagc aaaaaagaat actctaaaag aagcttctga aaaatatcaa gatatgaaaa    101100
     gacgaggatt aataccaaag gacaaaaaag gtatatggag agaatttgtt aaggaagtca    101160
     gtagtgatcg aagtggcggt gactttgttg gacgatatac agcaaaaggt tatagcaggc    101220
     gcttaaggat cactgttgaa tatggaacga atgaatcagc tacagagctg aagcaaaggt    101280
     acttagatac acgaagagaa gcttcaaaaa aatatgatga tttcaagagc agaggtctaa    101340
     ttcctaagaa gaaaaagggg atttggcgtg agtttttcaa agaagaagat agcaatcgga    101400
     ataagggaga cttcattgga cgatacacag caaaaggcta cactaagaat ttagggatca    101460
     aggttgaata cggaactggt gaaagttcat gggaattgag aaatcgctat ttaaatacat    101520
     tgttagagaa atataaagca gaattattgg agttgttcga tgttaatgat tttatcgaga    101580
     tggctgaaaa gtatggtcat gaagaaggtt ttatgatcaa tgacattatg gttattgata    101640
     attttacgga tttattagca cttgcgaaaa aagcaaggga tttaagagaa acgcagatgt    101700
     atctattcag aaataaaaac ggaagaaacc ggagaactga atcgagtgag attgaagatt    101760
     actatgatgc ctttacacac gatctgggag cctttgtaga cgagataagt ggtgtaatga    101820
     acaaatatag ggtctagaat aaaaaagccg gagatgagca gataaatggg aaacaatagc    101880
     atatacacac ctgaaatgca gaataaaatt aaaagacttg tcggattagg gtggatgaca    101940
     agaggaaaat tagattcttt tagtacgatc aaatatcttt tgatggacat ttaccgtcag    102000
     aacaagcaaa caggaataca ttttttgggc tatgataagc cggaagatgc acctttcttt    102060
     gttccaagtt cagcctatag agccagtacc tccggtagca tgtataactt ggatttgttt    102120
     gaggaaggag caaagatgat cgaatatgat ttcaacgaag cctattcgag gatcatgaga    102180
     aattatcctt tgccgtcaaa cacttatttg aaagcaaaat ataatacaga tcaagctatt    102240
     ttgagagcga taaatagacc aaaagtaaga ccgtatgaaa atttaagaac gtatatgttc    102300
     tttttggtta attttgaagg aacagccaaa gaaggaacat atgctaatcc aaaatcacag    102360
     tcgatgtttg cggattatgg cgaaaatccc aaaacagcta atgagcctat ttggttatcg    102420
     gagattgagc taacacttat ccttgattat tatgatatta aagagatgga agtcctagat    102480
     agccacacat ttttgacgaa aaaaggatta ctcaaagaat attttgaaag aatcgagcca    102540
     ttaaaaactg atcctgatac gttgaagctt tataaaaatc ttagaacgaa agtatttggt    102600
     gctatcggac aaaaatcatt aagagaagga gaaacaagca ccttcgataa atacagtatg    102660
     tataatcgag cgtattcctc catggtagca ggcgtattta gagatcgtat ggttagatat    102720
     gaacagaaat acgttcatag cgcatatggg ctattaaaaa ttcgtactga tggattgtat    102780
     ttcagatccg aagtaccaga gtttgaagag ctgtataaac ttggagtagt taagaaaaaa    102840
     gttcatacaa tatccaaaga agaagtcgaa aaagctttag aatttaaaaa caaaggattt    102900
     gaaaataagg gctcctttgg gaaatctaaa gatgaagtta agggtgttgt gatagacgat    102960
     gatttcgagt ttgattttga ctaaatactc tttggaaaag atggtaggag gtaaatatga    103020
     agaagaaaat tgtggaagga aatgtaggtg ttattattct aaaagattca actgactatg    103080
     ctaaatcaat ggcactaaaa gacgaaaaag ttgcacgcat ggataaagat ttagttgaat    103140
     ttctgatgga tgatacagaa agattaaaag gggatcagtt tttgagttta atgaaagaca    103200
     aaggcttaaa cacatatggt ttatttgatt ataagaaatt agctatagag tgggtaaaag    103260
     aaggagaaat attttttatt gaagaatggg aaggtactga gaacttagtt cttcatcagt    103320
     atcttttgaa agcttaatct aagtaaaaca gttctgacta gttatgcttg tcagaatttc    103380
     aaaggaagtt ttccataacc atcatcattc aaaaataaag gatttgaaaa taagggttcc    103440
     tttgggaaat ctaaagatga agttaagggt gttgtgatag acgatgattt caagtttgat    103500
     tttgactaga tttttttgca atgtttaaga gtaaacaagg taagaactaa gatcatgaag    103560
     attgagagta aagaagatag aggacgaatg tatgagaaca cactatattt atttagaaga    103620
     taaaattgta gatgaaattc cggcaaaaag tcgagaacaa gctagaaaat tatttattga    103680
     aaaatacaaa gagatcaatg gagatagtga agttccaaaa gtggtcgtaa cagttagaaa    103740
     aaggcaaaca aaaaagagaa gtacgtttca tgtcagccct gatatatata atcttataga    103800
     gcgacataga agtgaagata atatttctat ctctcaatat attgctacag ttattgatga    103860
     attgatttca ggaaagtatg actatgcttt tgattttgag ggtgaaaagg attacaaaag    103920
     tgttgctgtc tttcaatctg attttgagaa gctaaaaaac tatgctggca ggagaaatgt    103980
     taattttgca agactactag aagagttcta ctccgaagag ttgggagtag gaaatgaata    104040
     caagagagaa acttatgcga aattgtctca taagttatcc caagcgctta aagaagtgac    104100
     agaagttaaa gcggaactag atgctaaact tgaagaagtg aaaaaatatc aaacagagag    104160
     gaagaacaac atgaagaatc aagtggaatt tgacgaacag aaagaatttg aaaaagcaag    104220
     aaaacgctat aacaaaatta tgaatgaact tagctatgaa cacttaacag ttcatgaata    104280
     attgagtgag ggtacagaaa aatatacgat cgcagatatg gttaatgaag tggaaactct    104340
     tttagcttct ttctttgaaa atggtcacgt aaacgatgaa tggcgaaaag aagaacctaa    104400
     aagggttaac gcttatattg ctcgattaaa aaggtttatt gataaatata aggagaatag    104460
     tgacaaattt tctaaagata aataaggaga gagtgtgatt acatttgcca gaaatcgaag    104520
     gaatattttc gccaaaaata ggtaaaaaac agttagattt cagcagtttt ccgagcgtaa    104580
     atagagatta taatctaggt gatgaggtac agatactaaa tattgatttc aaagaactag    104640
     acttcgctgt tgctgtttcc aacaaaccca aggcattgga acgagtgaaa aaaatatacc    104700
     aagagaatga tcaaaatatc aaaaatatga tcaaaaagta tagacgagat aattcaaaag    104760
     ttgaagacgt tttattcaac ggtacggcaa aacatgattt gaatgtttat atggcattag    104820
     gagtggcttt gtactgtaat tcaattaatc agacagatat tttggttaat atcgtgagga    104880
     atagctatca aaaaatatta aaaataagta gcgaaacaaa cccttattat gcaatgaaat    104940
     atcttgggga taatttatta aatgataaaa aattgatgca caacactgaa gagctgttat    105000
     ctaatttggc tgcgattaac tttctattca aaacaggttc tgaagattat tttatagata    105060
     acgtactaaa aggtgcttac ggaacagcat tttatccgct ttacaatatg aaacagcata    105120
     aagccgaaca aaaggataac aaacttgaaa ttaaaaagat gaaagaacta ttaggtatag    105180
     gatttgtaaa acccaattca aaagtcacta ttgcttcgtt agcaactact aacaatgatg    105240
     ggaaaatagt aaatgggttt gacgattcag atatagatat attgtcaaaa tcatattttt    105300
     ctttgtatgg agattttgca gatttgatgg gtattgatag ttacttagtc aataattttg    105360
     agatcaaggg tagcgagctg aatgatattg tgtatttcgt tttaatctct ctatatgcaa    105420
     ttgatcagaa taccgagtac cgacaaattg actatttgct agttttttat agtttgttat    105480
     atcagttcgt tttaactcgg ttgtttaaaa atgctaagga agaattgatc ctgaattctg    105540
     attatgaaat agcaaaacaa attgcaagta ttagaaaaga aaacaaatct gaagtaatca    105600
     aattaagaaa agaattaagt attgcgagta aagaaaacgg tcggttagaa tctttagtca    105660
     aatcggcaaa aaaagaagag gaacttttga agcaagagat taaagaatta aaaggaatca    105720
     gaaaagaact tgaacagctg aggtttgaaa ataaagtatt aaagcaattg caggagcaag    105780
     aacatagaca atcattaaat ggtaaaactg aagagccttc actgtctgaa atgatagctt    105840
     atctaaaaca taaaaacatt cttttagtgg gaggacatgt aatttttcaa aataaattaa    105900
     ctgaactatt accaaatatt aaaatgtttg atgtaagcga aaataatgga aagatactta    105960
     aaaatttgaa tacgtgtgat gcgatttttc tatatacaga ttacttgaat catggtctat    106020
     attatcgtgt tatgagtgaa atttctaata aagataagat attttatttg gataatcatg    106080
     tgaatatgaa cttaacaatt aaacgtattt acgatctttt atcacttata taaagagaga    106140
     agtgataaat aggacacaaa atttggaaag taggtaagtc actatgagag aactaacttt    106200
     atcttctaag gaattagaaa agaaaactgc tttattaaac gaaatattta gtgctgattg    106260
     tataatccaa agtttaaaag aaagttcatt ttcaaaacta acagatcagg aaaaaatttc    106320
     ttatatgcta agtttagata atctaggaac taaatatgat gaatcagcaa gtagcgataa    106380
     gcttttgatt gaattagtat caagtcttag tagttttgga aaaatgaaaa gatttaatgt    106440
     gatattagaa atttttgctt ggttaatccc ttcatttatt tggttttttt atattttcat    106500
     agttgaatct gagttaatag ccaaggtctc tcttggactg ttaattccga tataaatagg    106560
     ttcagcaatt tactttaata acttgtatac acgtattcaa ataaaaaagc agttattaca    106620
     tgaaggatta agtggtaata tgttaaaaag aattgcatgg gataaagata ataaaacaga    106680
     tattgagctt aaagaatata aatacaatta tttctcgaga tgtatagata gaaagttact    106740
     gtttaaaaaa gaaggattag aatttagttt tgatgaagat gaatttgaaa aattagtgat    106800
     ggactggcgt aagaatttac tggatacggt acaattctaa aagcaattga ggtcgaaatt    106860
     ccgatacttg aatcatgatc tatattatcg tgttatgagt gaaatttcta ataaagataa    106920
     gatatttcat ttggacagtc atgtgaatat gagcttaaca attaaacgta tttatgatct    106980
     tttatatgtt tataaacatt aatgaggtgc taaaattgac aacaataact atgacaaaaa    107040
     aaatagaagt atatgttgat ggatcacaag aagaaaggga ttcctttttt gatttttttt    107100
     ggaaaaatag tagagaatat gtaaaagcgt tgaatctggt atataaacag ctaatgtttg    107160
     aagagttgat aaaagatgca attaaagaaa tggatcaagg ttatgctgag agagaagaaa    107220
     gtattcaaaa tcggattgaa aagttagcat atactgatcc aatagatcaa aaaaaacttg    107280
     ataaagcaaa agctgaatta tctaaattga gaaatgaaaa aaataaagaa gcgagagaaa    107340
     tattaacgca agcgataggg ttgaagagtc aaacgagaac acgagatgta gcaaaaaaat    107400
     tagactttga ctttggagat tttgttgatt ccgcaaatat gaaagctagt aaagattttg    107460
     gcaatgattt tatcggaatt gtgaccggac aaagaacgcc tagaatatat aaaaatagaa    107520
     acaaatatgg attactacct tttagaggtc gagatattaa aatccataaa gatgataagt    107580
     tttatattta tttacctaaa ggctttaggt ttaaagtgaa tttaggtagc aagccaagaa    107640
     aagcaagaga tgttgcttca gttttacaac acattatgga tggcgattac aaattaaatc    107700
     aaagtaatct tatttttgat ggaagaaaat tattttttaa tctaacaatt tcttttgaaa    107760
     aaagctataa tgaaatggaa ttcaagaaag gtaatgaatt gatcgtaaac tttgcagatt    107820
     tgtgtagcgg tgaatgttta attaatgata aatctgtaat gtcttttggt gatagccaat    107880
     atataagaaa cttcaaaagt aaaattttag caatgaaatc aaaagaacaa agccgaggag    107940
     tcttttctaa gggcggtcat ggtcgaaaaa gaaaattaga tcaagatcga tgggaagcaa    108000
     taaagaaaag agaaagtaat tttgttaaaa cttataataa tcaatgttct gcaaaaatcg    108060
     ttaaaactgc tattcgcaat aaagctcaaa ttattcgtat cattgaacca gataaggctt    108120
     atggcgaatg ggcttactat caattgaaag aacaactagt aaacaaagga aaaagatatg    108180
     ggatagaagt cagaagttag taaattaaac aatcgttgat ttggcaacga aatagtgagg    108240
     gaaaatccac tcactgaagg gtaaactccg tcaagttgtg tgaccagacg gaaggacgaa    108300
     tgttgttgag gttttagaac catataaaac agcatgtttc tcaaattttt aggataaggg    108360
     aaattgctag cagtttgttt tagaaccata taaaacagca tgtttctcaa atgagtactt    108420
     taaattaatt gatggcgttc ctgctttaga accatataaa acaacatgga tttaaaacaa    108480
     gaagtaagtc agttctcctt ttactttagt aaggaaaaat aaagtattct caataaaact    108540
     taaaataagc aaacctttgt tttaacagaa ttaggcagaa gtcgcccatc ctctataggt    108600
     gggtgatgaa tgccgttcgg tatgagggtt accgttggta actcgaagac cgacaactaa    108660
     ggcgtattgc ctttttattt tgttccatgt tacaatcagt ctatacaaga aatgagttga    108720
     tataacatgg aattagatac aaataatcat tcagtatttc ttctttatta ccaccttgtt    108780
     ttagtaacga aatatcgtag acaagtgatt gatgatgaaa tatctgatta tgccaaaact    108840
     acttttgaaa gaatttcaga atcgtatcac attactttag tggagtggaa tcatgataaa    108900
     gaccacgttc atattatgtt caaagctcaa cctaaaacag aattgacaaa attcatcaat    108960
     gcctataaaa gtgccagctc aagattgata aaacgtgact ttccaagagt caaacaattt    109020
     ctttggaaag aaatgttctg gtctaaaagt ttttgtcttc tgacaactgg tggcgcacca    109080
     attgatctga ttaagaagta tatccaaaat caaggaaaca atcataaata gaaagtaggt    109140
     gaactttatg gaacaactaa aagcatacaa attcagaatc tatccaacag aggaacaaga    109200
     aatcttcttt gccaaatctt ttggttgtgt ccgtaaggtc tacaatctaa tgcttgatga    109260
     ccgaaaaaag gcgtatgaag aagttaaaaa tgattcttct aaaaaaatga cttttccgac    109320
     accagctaaa tacaagaaag aatttccgtt tttgaaagaa attgatagcc ttgctttagc    109380
     caatgcccaa cttaatttag ataaagcata caagaatttt tttcgggata aatccgttgg    109440
     atttccacgt ttcaaaagta agaaaaatcc tgttcagagt tatacaacga ataatcaaaa    109500
     tggtacagtt gctttgattg atagtaaatt catcaaagtt cctaaattga agtcattagt    109560
     aagaattaag cttcatagac aaccaaaagg gattatcaaa tctgctacaa tatcacgtca    109620
     ttctagcggt aaatactata tttctttgtt gtgtaaagaa gaaattatcg aattacctaa    109680
     aactaattcc acaattggta ttgacttagg tattatggac tttgcgattc tttctgatgg    109740
     acaaaaaatt gataataata aattcacgtc caaaatggaa aagaaactaa agcgtgaaca    109800
     acgcaaattg tctaggcgtg ctttattggc taaaaataaa ggtaccaatc tatttgaagc    109860
     taaaaattat caaaaacaaa aacgcaaagt agctagattg catgaaaaag taatgaatca    109920
     acgtactgat tttctgaata agttgagtac agaaatgatc aaaaatcacg atattatctg    109980
     tattgaagac ttaaacacaa aaggtatgtt gcgaaatcat aaattagcta aaagtatttc    110040
     tgatgtttct tggtcaaagt ttgtgactaa attacaatac aaggctgact ggtatggacg    110100
     aaaaatcatc aaagtagata aatggtttcc gtctagtcag atttgttcag agtgcggaca    110160
     taaagatggc aagaaatctc ttgaaattcg agaatggact tgtcctgttt gtcatactca    110220
     tcatgatcgt gatatcaatg ctagtatcaa tattctgacc gaaggtctaa gactacattc    110280
     tatgggattg gcttagatcc aatcatcaag aaccgtagga actacgggga tagcttggta    110340
     aataagagac accgctgtta gtaaagaaat acgctatcaa gtatgctcta ttcccaagaa    110400
     gctcccactt caagcgttaa gaaccgtcag gtttagctaa gtggtgagta gttcactagc    110460
     taatcgaagt aaaacccaaa gccatatgaa cccctgaatc agcgaaagtt tatgatgatt    110520
     tggattacta atagtttagg aattagatgg taaatctaaa ttaaacaatc gttgatttgg    110580
     caacgaaata gtgagggaaa atccactcac tgaagggtaa actccgtcaa gttatgtgac    110640
     cagacggaag gacgaatgtt gttgaggttt tagaaccata taaaacagca tagttctcaa    110700
     attgtttaaa atgattgtca agttaaaaaa atctgggatc atataaaata gtatagttct    110760
     caaatatgat tagaaaccct attaaagagc aatattaagc caacttactt aaatcgttta    110820
     attaagaaca ataatctctt ttagtcagac ttttagtctg acttttttgt atttccaaaa    110880
     tttattcttt acaaaaacga acatacgttt gtataattgc ttgtgaatgg gggaataaaa    110940
     atgtttgatt acagtagaga accggtgaat gactattttt taatcgacat gaagtctttc    111000
     tatgctagcg tggaatgtat tgaacgaaat ttagacccaa tgactacacc gttaattgtc    111060
     atgagtagat cggacaacac tggttcaggt ctgactctag cttcttcacc tactgcaaag    111120
     aaaaaatatc atattactaa tgttagtaga gctactgatt taccttatcc attaccaaaa    111180
     gaacttcata ttgttccacc acgaatgaac ttatatataa aaaaaaatat ggaagttaat    111240
     cagattttta gaaagtatgt cgcagatgaa gatttattga tttattcgat tgatgaatca    111300
     attttaaaag tgacaaaatc cttaaattta tttactagtt caggaacaag aagcgagaga    111360
     agaagagaat tagctaaaat aatcaaagat gagattcaga aagaaacagg tctaatagca    111420
     acagtcggaa taggagataa cccattatta gctaaacttg cactggacaa tgaagcgaag    111480
     agtagtaaag aatttatagc tgagtggact tatgagactg tacctgaaaa aatatggaaa    111540
     ataaacgaga tgactgactt ttggggcatt ggatcacgca tgaaaaaaag attgaatcat    111600
     atgggaatta tgagtataga agatttagca aattggaatc cctacacaat taaaagtcag    111660
     ttaggtgtaa tcggactcca gttatatttc cataccaatg gaattgatcg tacggatatt    111720
     gctattccac cagaaccaac caaagaaaag tcttatggga attcacaagt tctaccaaaa    111780
     gattatacga ggagagaaga agtagaacta gtagtcaagg agatggcaga gcaagtagcc    111840
     attcgaatta gacaacacaa ttgcaaaact ggttgtgtac gcttagcaat tggtacgtca    111900
     attttggaag aaaaatcagg tttctcgcac cagatgaaaa taccaattac agataatacg    111960
     aaagaattac aaaattattg tcttttttta ttcaataagt tttatgaggg gcaggaagta    112020
     cgacatatag gagtaactta tagcagatta gtatacacag attccctaca attagattta    112080
     tttagtgatc caagaaaaaa gattgctgaa gaaaatttgg ataggattat tgataagatt    112140
     agacaaaaat atggatttac agctattata catgcttcat ctatgttaga aggtgcaaga    112200
     agtattacga gaagcacttt aataggagga cacgcaggag gattaggagg tttgcataat    112260
     gattgaatat aacgatagag gacgtttaaa atggtcggga ttttatttgt ctgatcatac    112320
     tgaaagaatc aatgcagaca atgtacaacg tgctaatcat aatttggcaa aagaacaaat    112380
     gacgactgaa gagattgcga aaatactgag aactgctgtc ataaaaaata gacccgtctg    112440
     cattcaaaaa gaggaacgaa acgctgaagg ttactatcca gatgatgtag taggaaaaat    112500
     tattggatat gacgagcttg gtgtatttgt ggaagaagaa aaagttcact atgatgaaat    112560
     taggaatgtt tctttctcgg aattattaaa atggagtcag atatgaacat tattaaaaaa    112620
     tacgaattcg gttatattac gtatgaacag ctaatagagg aattatgggg atatggtcaa    112680
     caattaatta atgaagtggg gattgattgc ttttgtttct atattgaatc cggagcagga    112740
     taccataaga acagatacta tatatttcca tatccaccaa aatagtctct tagatatttt    112800
     taaattttct ccaaatactt tcaattattg tgaaatattt ccctttaatt aatcaaattt    112860
     tttataaaag taatatataa aataaattgc ttgaagtatt atatttagat atcataattt    112920
     atggaagaaa aattaattaa aaaggatgag attataatgg ggttactggt tccgagagct    112980
     aatacttata ctataccttt aacgaaacgc caattaattg ctaaaagata tcaaaggatt    113040
     actagagcca tcaatagaga gttttggaat tctgaaagtg atactgctca cagtttatac    113100
     gtaggttctt atgggagagg aacggcaatt agtactagtg atatagatat aatagttgaa    113160
     ttaccgatgg cagaatttga cagattcaaa aattatttat caaatggccc gtctaagtta    113220
     ttacaagtta taaaaaacgc atttcaggaa atactaccaa atagtgatat tagagctgat    113280
     ggacaagttg ttaaaataaa tttccatgat ggaatcaaat ttgaaatagt tccagctttt    113340
     aatgaaaaag attattgggg tgagtcaaaa gggtttattt atccagattc aaacatggga    113400
     gggaactgga aagctacaaa tcccaaaaaa gagcaagaag ccatgaaatt aaagaataca    113460
     aaaagtaata atttattata tgctacgtgt aaacattttc gacatgtacg agatacagaa    113520
     tttacgagtt atcatctttc aggaatagta attgacagtt tcgtatatga ggctatggga    113580
     aattggaaat tcgttgaaaa taacagtggg ggtcaaaaca ttagttctgt atcttatgag    113640
     acagctttat tagaatacta taactcacat aaagttatgg gcggtttaaa tttatactct    113700
     cctggaagca atcaatttgt taattctgat agtagtatca tatgtttaga aaaagtatta    113760
     aaaaaaatag ctttataaag ttttatggag gaacaacatg ggagacgaaa aaaagcgctt    113820
     ggaagttcaa ttacgtgaag catatggacg agtaacgtat acttacacca ctcatttaaa    113880
     gcaagccgat aatattattt ctgacaataa aattttaagg tgtcttcaaa ttggtttgtc    113940
     agcccttact actggagggg tacttagtac cattattact gataatagtg agttaacctt    114000
     tgttgctgga ttatgttcaa caatttctct tggattaaac ttatacttta agaattttga    114060
     tcttgctgaa gaagctaaaa atcatcaaat tgttgccgat aaattatggt tgatcagaga    114120
     agaatacgta agcttactaa cagatttaaa tcgtttaagt gttgaagata ttgtgaaaaa    114180
     aagagatcaa ttaatgaacg aaactcatga agcatataaa aatgccccta aaacaaatag    114240
     taaaagctat gaatcagctc agaaagcatt aaaatctgaa gaagagcaat tttttacaga    114300
     agaggaattg gataagatgt taccagagca tcttagaaaa aagagttcta aatattgaac    114360
     tcttttttta tgcttaaaat tctcttgtaa tttttctatt catctatatt taagaagaaa    114420
     tatgatgata gaaacatctc ctaaagccac cgcaagccgt tctaagcata gcttagcccg    114480
     acattgctag atatgctcat ctcaccatga acgtttccta aagccaccgc aagccgtcct    114540
     agccattgcc tagtccgaca tcgctagatt agtgcatctc gccataaaag ttttctaaag    114600
     ccaccgcaag ccgtcctagc cattgcctag tccgacatcg ctagattagt gcatctcgcc    114660
     ataaaagttt tctaaagcca ccgcaagccg tcctagccat tgcctagtcc gacatcgcta    114720
     gattagtgca tctcgccata aaagttttct aaagccaccg caagccgttc taagcatagc    114780
     ttagcccgac attgctagat atgctcatct caccatgaac gtttcctaaa gccaccgcaa    114840
     accgtcctag ccatcgccta gtccgatttt gcttgatcgg ttccatttct gtttatttag    114900
     tgggtcaaca ccgtaatctt aaatagccat cgcctattta agattactag gtctgctttg    114960
     aaggtaaaaa gtctttcatt cttcaagact tttaggcttt caagctacgc ctgaaagcat    115020
     tgaaattcat cgctctttat ttggttttgc catttataat tccttacgcc cattatcttt    115080
     ttcgcctgtc ataccttgtc agaagtgttt agagcttatc tcatctttgg attaatacaa    115140
     gtggcgtaaa tttttttcta aacgcaagcg ttacgaaaat aatttactta aacacttgta    115200
     ttaatccggc agataagaac gcattctaat cactcccgac aaggcaagac aggcgaaaaa    115260
     gataaataaa tgaacgaaag gaagaaacat aaaatgcaaa accaaatagc gatgaagaaa    115320
     aaaccacctc cctctaaaac aatccaaaca aaaaagaatt ttgaaaaacc aaaaatcaaa    115380
     aacagaaaga agcgttcaac atgagagata gaattttaga agttaatcaa gaaatggtaa    115440
     acaagttaac aaatatcagt gggaactatg aaaagtacga tggtacttta cttgataatt    115500
     atatttttca cgatacacaa aatatcagaa ttggcagaag taaaccgaga gcgttcattc    115560
     tcatcaaaga gaaatatttg aatgaatgga atagcaccta tgaaatggtt atgactgata    115620
     actttgaaaa ggtattggat ttcagaaatg ctttgttggg ttctgatatg ggaaatagca    115680
     gtcttgaatc tattgaagtt gaaaacaaga ccgagaatga aggtgaagga ttgattaaga    115740
     atgtcctgaa aatcgaacaa aaatatatca gtgaagatag aagtttttat agagtcacaa    115800
     gctcggttgg tctagcaaac tttgctacta acttaattgg aaacaatgct agtgaatctt    115860
     tgctagtgat gtgtctgaat acaaagaatg aggtcattgc ttatagcgaa gttttcaaag    115920
     gtggaattaa tcaatcagta gcgataccaa gagagatttt tcaactagct ttgctaaaca    115980
     attcagcaaa aatcgcagta tcacataatc atccgagcgg atatgaattt ccaagtgaaa    116040
     atgacaaaag ttttactacg aatttgaaaa acgcaggaaa aacaattggt attgaattgt    116100
     tagaccatat catcgtaaca agtaaaaaca caagctatta ctcatttcaa gaaaatggtt    116160
     ctttataaaa attagagaaa agaggaaaac aagatgggcg aaagaacaca agcgttaatt    116220
     acagtcaaat atggtaacag caaaacgaaa gtaagcgtgt caattcatta tcagtgggga    116280
     tatggtcgat tcatgttgat ggacgttttg aatcaaggaa tatatttaat caataaagca    116340
     tatgacttac gagatgaatc aagagaagaa ttagcaaaag gaatctttga tagaagtaca    116400
     ggagttatca attttgtcac ctatgaatct ggagtgagtg cttatgatga aacagggttt    116460
     ggtgggcgct atgaacctta tcaagaaacg attgaagatg tgatgaagtt ttcagataac    116520
     aatgatggct atgctcattt agagatggtg ttcgatgaaa atggatttag tctagatgat    116580
     aaaaccagat tgcgattgtt tgattttgag ggtcaacaga taggactaaa caagttttgt    116640
     gaaagcggaa aagagtttgc tacgaaagat tttattaagg gatacagatt attgctagaa    116700
     aattatggaa taaacctaga agaagagagc gtgaaataag tgtttgaaaa aagaaaagac    116760
     cagttcccta atttagaagc gaaaagtcaa aaagtgattg atggtgaaat gattgaatta    116820
     ttccaaaaaa gttatggaac catagaaact accgcaagtt gcaaatacta ctttcaagga    116880
     aagagaaaca cgtttaaagg ctttgccgat tctgatgaag aattggcaaa gaaaatcatt    116940
     gattggcttg tcagcagtga acacgtagca agagaagata ccgttagaac aacgattgag    117000
     ggtgaagtcc taacaggtac tagatgtgtt tgttgtaatc atgaatttgt agaagatgaa    117060
     ggttgctacc gaatcaatga atatggtgat tttatttgcc agagttgcca cgagatagaa    117120
     tttccaaccg aaagaagttg gtttgaatac atgctacaag attatgagat ggaaacagaa    117180
     aatggtgaag tagttttttg taccaaagag gaattgagta agagaagcga tgatgaaatt    117240
     gaagattggt gtgtgtggtt agtagggaca gatgattgcg ttgcatatta cacaacagca    117300
     gaataggagt gtgaatcagc atggaaggaa tggattttat agatcatgaa gatttgattg    117360
     attttggtta tacatggaaa ggaatggtag gtattagcag aagtcttgct aatgcctttt    117420
     acgaaagaaa ttatgcagtc tatgtccttt atgatgacaa tacagaaagc cttgttgatg    117480
     aagagtataa attggattta gagaatgttt tatatgggat agaaaaagaa gatttagcaa    117540
     aatatatttt ttcatggttg ggtcaataaa cgaaagaggg tagcaacatg acaaaattca    117600
     aaagtaaagg tatgcaatgg tgttcttatt attatgttgg gaatgatgaa gagcttttga    117660
     gaaaagccaa acaaaaaggt tatccagata agatgttaaa acagattggc tattacatgc    117720
     cagaagagag aatagaaaaa gaatcttgta aggttctttt tgatagtgaa cagctattag    117780
     ttttgttaac tcaaaataaa ttgatttgtc aatttgaaaa taattaatat ggggtgaaga    117840
     accatgaatg agaataagat ggtattaagt gaatacgcaa gattgagaac cattaattgg    117900
     ttgaatggta tgcaaagtag tggcgctttt gatggatttg atgaggagaa tatggacttt    117960
     gaaagtttat cgaatgagga tattagatat tattttatcg aatggtattt tacagaacca    118020
     gatgaagagg tggaagatga accagaatta attttagaac gtcaaagaat tttattcagt    118080
     gaacaagata gtaagaggtt gtatggttta tatgacttac aactgaaagg attaaaagcg    118140
     cagtatgttg ctgatagtta cgatgatatg gtagaacagg gggcagatag ggttgtcact    118200
     tattcagaag atgatgaaga ggaatgggaa aactattcag atgatgagat atgctttaat    118260
     gatgggtata tgcctattga aatcaccgaa gaagaatatg ataaagtgtc ggatagcgat    118320
     gagattggta tgtgtacggt tgtaagtgga ttggatatag atgtccaaag agtagaggtt    118380
     gcataccaga agatgaaaga acgtataaaa agtaaagtag aatcttgatt tgattggatt    118440
     gtttgcaaag tagctaatta agagtataat ataatcataa atgtagttaa tggatataat    118500
     aatgagtata ttatactcaa aagaggtgaa cgaaatgaag gtaaaaaatc caaaagaaaa    118560
     aagcagaatt caagtcggaa tagacaagga tttaaaagaa aacgcagaaa tgatattgga    118620
     agagctaggg ttaaatccaa caacagcaat cacaatcctt tataagcaag tggtcgctag    118680
     aggtgagttt ccagtagaga taaagctaag cgaagaggaa aagcaaggaa tcagattgca    118740
     acagctaact atggataagc cagttgatgt tctagataca gatgaaaagt tagaagagtg    118800
     gttcaatgaa gcctaatgag atagtaacgg tctatgctgc atttacagat aaaaatggtg    118860
     gtaaaagaag acctattttg gtggttagtg ataaagaaga tagagtagaa ttttttggaa    118920
     tcacaagtca atatgagaat aaatcagacc aaataaagag agtgtatttt cctattgcag    118980
     aatgggaaaa agtaggtcta aagaagcaat catggattga cgtagggtct ttaaaggcta    119040
     ttcccaaaag ccgagagaac atatcattta aaaaggttgg tatgctatca gctattgata    119100
     cgaaaaagct aaataggttt atcgagagat tacaaagaaa agtctaacaa ggcttttctt    119160
     tttttgttta tatgtatatt aagatatacg tttatataaa cgtatttatg tatattaaaa    119220
     tacacgtaaa tatatacgtg attataaaaa ttaagaaaat attaagtatt gttaaatagt    119280
     gataattagt aatatacgaa ttataagata catttttata tttaatgtat gtaaataaat    119340
     aaaatgactg acggatattg aatagtaata aataacaata attcagacgg atacagtgag    119400
     tgaagtagct tgctacgaac gaacaggcag aatgaaacgg tagtttcatt agagcaagtc    119460
     gcttgcgacg tagcgttacc actgatgtaa ctggcaagtt acatagagag agtttgcttg    119520
     caaacgaacg ttacccactt gaatagaaaa caaaaataac atattagtga attttgaata    119580
     ggagccacaa ctcaaccaac cgcttgcggt gggtgagtcc cacggaggaa a             119631
//
