# Supplementary material for: Within-host evolution of Enterococcus faecium during longitudinal carriage and transition to bloodstream infection in immunocompromised patients
Source: Genome Med. 2017 Dec 27;9:119. doi: 10.1186/s13073-017-0507-0 (PMC5744393; doi:10.1186/s13073-017-0507-0)
Supplement: Supplementary file 2 — The sequence and annotation files of the plasmid, containing vancomycin resistance genes, in the BAPS2 group. (ZIP 95 kb) [file 13073_2017_507_MOESM2_ESM.zip › EC0503_contig3_van_119631.fa]

>ERS1420634|SC|contig000003 ERS1420634|SC|contig000003 undefined product 3074617:3194247 forward
aaacgatttcctgatgctttcagtaaagcgaaaagagagaatacaatcaatcatttatat
cttcatggatcagctgaacctttagctataaatgagaacatggatattttagtagcaggt
gaagatttaaaacaagttgagatgcaaatgcgtgatatgcctaacaacagaaccctactg
tttagatggatcgttgttaactatgaacagcttaaagagaagtatgatctaattctgatt
gatactcataatgatgcaggtctactagctcaaaaatgcttgggctgtatctgatcttgt
cgtaggcatttctgatccatctaaagatggttttgaagctttgcttaagcttggtaaaga
tattgatgcactagcaaaacagttgattgatattaagactggtgaaacactgatggaaac
taaatacgctacgatcggtagcaggatcaaacataatactaattcaagtcgtgagttcct
agaattggtaccaacgttatctaattatcttggatatgtacaagagaaggaattgcttaa
tgcaactagcttagaaggtaagaatattgctgagttcgctaaggataagaatatctatcg
taagaataaggatttctttgaaagcacgtttacgctatacaacaaaataattgatacggc
acaagaataaggagtgattgaagtgaaagaaaatagatttaaaaaattcgctgaagctga
agtagaagaagttcctgaagtggttgaagcagttgaagaacctaaacaaacacctaaaga
aacaacaagttctttggtagctaactaaaaagtgatagttctgaaaagaagaaaaattat
caattcacgcttcaaccatcacaaagaaagaaaactatctaaaatcagcgaaaagttagg
aattcgatcagattcagctttacttggtgaaatgatagataacttgtatgatgaagtttt
tggtgagtgatcagtttaaagctgatcactttttttattggaataagcggttaggtatag
cttaactaaatttcgtatacgtgtttatggatatatacgtatacatgtttatatacatgt
atacgtatatgtttatgtttgtatttgtacataataaaaaggctaggtattgtaacctcg
cctttttattttttaaagtaagtctttgttacttggtgcattgaacccttttagcattgg
cttttctttctttgctgaatgatcggatgtaaccgttgaaggatgcgcttgttgaatagg
gttatgatcagttggtttattctttacttcagctactttgctatcgtttctatcgttgcc
tgcttcaataattgtaacttcattgttctttacacgccgatatagattcaaagctttttt
gatcgtctgagagtatttaacgcctagtgtttcatattcagattcaagaaactctgctaa
aggtaactcgctaaccttttctctattgattataactacataacgctctgattttccctt
attcatgttgatctccttcgctgttttattgagttaaaccaaacttgtaaaagcctttta
cattagaaaattcactgtcttcaacaaacaaggtatgcggaattttatcttttacaagtt
gtttgtcgataatagaagccccaccaccagtaaagacaactttatctaaggttgtgaagt
ttttgaatgtagctaaaacttctgcaacaaccatattggtgtatgtttttatttctcttt
caactacttctgaaatatcaaaactttcatttccgcttggtttaaatagatatacgcctt
tttctttgccttctcggataatcttttcaagttggaaagcattaggactgatcggaaggt
caagcatatttacgatacgattatataaagtaaaaataccggtatccttttgttcacggt
tgttttcgtcaatttcaaaattttggacaacatcaaaaagtttcgtgccaccaccaatat
caacaaaaccgatcttctgactgatcaatgtttcatcttgtacactaccatcatcagcaa
gtaggaggttatatagtgttccaatcggctgtggcagtacccaaacggtatctacgttta
tattataagctttaccgtcaacttcaactgaatgttgtcgtgtggcttgttgcatcacgt
atttgacgattgtttcggtatagtcggatgaaggcagacctaaaactagattagcggtta
aaacgtcatcagattgatcttctaaacgtgctaggttagctaaagagaaagataggatat
tttggtaggtttcctgcttgtatctgctgatccaaaaacctagtgattctatcacgtagt
catcttttcctagctcgtgtatatccttcccaaagtaatagctttcagtagtgtttacta
ggctatattcagaaacgtttagtgatcgttttaatgaggaacctatattagaaaaacgtc
ctgaattaatgatatttttgttcaaaatacgagagggaagtgagagtggagaaacgtgtg
tactcatttcttttactgatttattccctaagtcaacggaaaacaataatggttctttca
tggtatgacctctttctgtttgtgtttatggtatttcggtacgaaaatagtttacaccta
tttactattagttgcaactgtttataagaaaaaaatgcaatcataaaagtctaattaatt
ataataaagtgtaaataaaaaggtgtaaataaatgcttgcaaatttatcttattatgata
ttataaaaacataaattatattaaggagtgatcctgatgcgattgagaagaaataagaat
tacactaccattattttagaagattttactgatcaagaattacttattgtcggtaaaaca
aaagcagattttatcgaaaagggaaatgcttcaatagtaaaagcttcaaagattgctgtc
gaaaaatattttgattctttagaagaaagtgctaaggaaatttttaatggagagaaagct
ggtagctatgagttagacggtattagatttagcttgatcccaacaactgaaaatattatt
ccgaagaaattatattatatcttttcatctgaaaaacatacttcaatgaagccttgtatt
tttgattggcaatggttgattgatgctgtattggatgtaaaatgttcaaaatacaatatt
actttggggtgttaattatgagtatgctagttagaaaattaccattatctgtaagagaat
ttctattttacttggtctgcttaatcgcatcagggtttaagctgatcgaacatattttta
tctttgcttatgtattagcaatgatcgcatttttatctggcggttggttaattatttatt
tgttaagctaagttttagatcaaaaataattaataaattaaacaataaaataaccgttaa
taaatgtaatgaaaggacaacgcctaacaatcagcttgtaataagattataaaataacat
tatattaaaataagtgctttttaaaggacaaattaagtgaatcaacataaacgtgtatat
gtatatgtttatgttgatacttttttgtcttaattttttatttttaaaattctatttact
aatgctgtatagatagtgatcagaaaaaacaaaatagcgaggttaagctatttattagtt
catatattatattcagattaatatgatccagtattaatctgaaggcaaaaccaatatatt
tctacggattcttgtaaaactatttaaattttcctgctaataaaataacaaaaatagaat
atttagcttttttataccattttacaataacatgattttatttgtaatattaaaacattt
aaattttgatttttttcaaattagatcaattaatatccttataaaagagcataataaatg
atttttacatcgttatttattgatattaatctcatccaaaaaaatgaaagcgcatacttt
atgggtgattaaatgtgattttaatacatataccaattaaaagaaaacttttttagattt
ttacttacaaatttataaaaaaacaagataattgatactttgattttgcgaacattttat
ctttccgcctaattcagctgcaatatcatgattatatcagtaacaaatcgcttttttagc
taatttaagcatcaaataattattcttaatcagtgaaaaaaataacgaataaatggattt
tgggaataggtaaaaacttgatcggtttctggataaaaataacatgaaaaaggaaatata
aaataacatggagcgtgggaggaataaagaaattttacactcgaggtgcgtaggaatgta
aagaaacttaacacgaaacaaaagtcctattccctatagggaataggacttttgtttcgt
gttaagtttctttacattcctacgcacctcgagtgtaaaatttctttattcctcccacgc
tccatgttattttatatttcctttttcatgttatttttatccagaaaccgatcaagtttt
tacctattcccaaaatccatttattcgttatttttttcactgattaagaataattatttg
atgcttaaattagctaaaaaagcgatttgttactgatataatcatgatattgcagctgaa
ttaggcggaaagataaaatgttcgcaaaatcaaagtatcaattatcttgtttttttataa
atttgtaagtaaaaatctaaaaaagttttcttttaattggtatatgtattaaaatcacat
ttaatcacccataaagtatgcgctttcatttttttggatgagattaatatcaataaataa
cgatgtaaaaatcatttattatgctcttttataaggatattaattgatctaatttgaaaa
aaatcaaaatttaaatgttttaatattacaaataaaatcatgttattgtaaaatggtata
aaaaagctaaatattctatttttgttattttattagcaggaaaatttaaatagttttaca
agaatccgtagaaatatattggttttgccttcagattaatactggatcatattaatctga
atataatatatgaactaataaatagcttaacctcgctattttgttttttctgatcactat
ctatacagcattagtaaatagaattttaaaaataaaaaaattaagacaaaaaagtatcaa
cataaacatatacatatacacgtttatgttgattcacttaatttgtcctttaaaaagcac
ttattttaatataatgttattttataatcttattacaagctgattgttaggcgttgtcct
ttcattacatttattaacggttattttattgtttaatttattaattatttttgatctaaa
acttagcttaacaaataaataattaaccaaccgccagataaaaatgcgatcattgctaat
acataagcaaagataaaaatatgttcgatcagcttaaaccctgatgcgattaagcagacc
aagtaaaatagaaattctcttacagataatggtaattttctaactagcatactcataatt
aacaccccaaagtaatattgtattttgaacattttacatccaatacagcatcaatcaacc
attgccaatcaaaaatacaaggcttcattgaagtatgtttttcagatgaaaagatataat
ataatttcttcggaataatattttcagttgttgggatcaagctaaatctaataccgtcta
actcatagctaccagctttctctccattaaaaatttccttagcactttcttctaaagaat
caaaatatttttcgacagcaatctttgaagcttttactattgaagcatttcccttttcga
taaaatctgcttttgttttaccgacaataagtaattcttgatcagtaaaatcttctaaaa
taatggtagtgtaattcttatttcttctcaatcgcatcaggatcactccttaatataatt
tatgtttttataatatcataataagataaatttgcaagcatttatttacacctttttatt
tacactttattataattaattagacttttatgattgcatttttttcttataaacagttgc
aactaatagtaaataggtgtaaactattttcgtaccgaaataccataaacacaaacagaa
agaggtcataccatgaaagaaccattattgttttccgttgacttagggaataaatcagta
aaagaaatgagtacacacgtttctccactctcacttccctctcgtattttgaacaaaaat
atcattaattcaggacgtttttctaatataggttcctcattaaaacgatcactaaacgtt
tctgaatatagcctagtaaacactactgaaagctattactttgggaaggatatacacgag
ctaggaaaagatgactacgtgatagaatcactaggttttgggatcagcagatacaagcag
gaaacctaccaaaatatcctatctttctctttagctaacctagcacgtttagaagatcaa
tctgatgacgttttaaccgctaatctagttttaggtctgccttcatccgactataccgaa
acaatcgtcaaatacgtgatgcaacaagccacacgacaacattcagttgaagttgacggt
aaagcttataatataaacgtagataccgtttgggtactgccacagccgattggaacacta
tataacctcctacttgctgatgatggtagtgtacaagatgaaacattgatcagtcagaag
atcggttttgttgatattggtggtggcacgaaactttttgatgttgtccaaaattttgaa
attgacgaaaacaaccgtgaacaaaaggataccggtatttttactttatataatcgtatc
gtaaatatgcttgaccttccgatcagtcctaatgctttccaacttgaaaagattatccga
gaaggcaaagaaaaaggcgtatatctatttaaaccaagcggaaatgaaagttttgatatt
tcagaagtagttgaaagagaaataaaaacatacaccaatatggttgttgcagaagtttta
gctacattcaaaaacttcacaaccttagataaagttgtctttactggtggtggggcttct
attatcgacaaacaacttgtaaaagataaaattccgcataccttgtttgttgaagacagt
gaattttctaatgtaaaaggcttttacaagtttggtttaactcaataaaacagcgaagga
gatcaacatgaataagggaaaatcagagcgttatgtagttataatcaatagagaaaaggt
tagcgagttacctttagcagagtttcttgaatctgaatatgaaacactaggcgttaaata
ctctcagacgatcaaaaaagctttgaatctatatcggcgtgtaaagaacaatgaagttac
aattattgaagcaggcaacgatagaaacgatagcaaagtagctgaagtaaagaataaacc
aactgatcataaccctattcaacaagcgcatccttcaacggttacatccgatcattcagc
aaagaaagaaaagccaatgctaaaagggttcaatgcaccaagtaacaaagacttacttta
aaaataaaaaggcgaggttacaatacctagcctttttattatgtacaaatacaaacataa
acatatacgtatacatgtatataaacatgtatacgtatatatccataaacacgtatacga
aatttagttaagctatacctaaccgcttattccaataaaaaaagtgatcagctttaaact
gatcactcaccaaaaacttcatcatacaagttatctatcatttcaccaagtaaagctgaa
tctgatcgaattcctaacttttcgctgattttagatagtttctttctttgtgatggttga
agcgtgaattgataatttttcttcttttcagaactatcactttttagtttagctaccaaa
gaacttgttgtttctttaggtgtttgtttaggttcttcaactgcttcaaccacttcagga
acttcttctacttcagcttcagcgaattttttaaatctattttctttcacttcaatcact
ccttattcttgtgccgtatcaattattttgttgtatagcgtaaacgtgctttcaaagaaa
tccttattcttacgatagatattcttatccttagcgaactcagcaatattcttaccttct
aagctagttgcattaagcaattccttctcttgtacatatccaagataattagataacgtt
ggtaccaattctaggaactcacgacttgaattagtattatgtttgatcctgctaccgatc
gtagcgtatttagtttccatcagtgtttcaccagtcttaatatcaatcaactgttttgct
agtgcatcaatatctttaccaagcttaagcaaagcttcaaaaccatctttagatggatca
gaaatgcctacgacaagatcagatacagcccaagcattttgagctagtagacctgcatca
ttatgagtatcaatcagaattagatcatacttctctttaagctgttcatagttaacaacg
atccatctaaacagtagggttctgttgttaggcatatcacgcatttgcatctcaacttgt
tttaaatcttcacctgctactaaaatatccatgttctcatttatagctaaaggttcagct
gatccatgaagatataaatgattgattgtattctctcttttcgctttactgaaagcatca
ggaaatcgttttgataggttttgcgacttatcttcatcaatatacagcaccttcatacct
aaattttcgacagcatatccacctagattgtagattgttgttgttttacctgttccacct
ttttcaatgtttccagtaatgattgacaacttcttttccatgattaaacctcccttatta
atcttttgtaactccattatacactataaacacgtttatgtatatatttatatacataaa
cgtgtttatatttatatttgcttttatattctacaacataaacatatatatgtatatgtt
tatgtttatgtatatattcaaatatataactattgcatttgtcatacaatcgtagtacaa
tgtaattgaaaaggagttgataaactatgccagtaataagtattcgtgtatctaaagaag
aaaaagattttcttgaaaaagttgctgaattcaacggagataacatttctgaatttatgc
gtagtaattccctgcaaacagcagaaacgttagtagactttgccacctacaagcaactaa
tgaaagagcatgaggaaaacgatcaaagtatttcccacgaagatatgctaaaagagttag
gcttataagatgacttaccaagtaagatatgaacgtgaagctcaaaaagcgctaaaaaaa
atggataagtttcaggcaaaggttatcctaaactggatcgagaaaaatcttgtaggcact
gatgatccaagaaagcatggtaaaggtctaacagctaataaatcaggctactggcgatat
agggtaggtgcataccgtataatagctgatattagcgagcatgaagtgacaattcttata
ttgtctattggtcacagaagtgaagtttataagtaacagacaagctgataaggcttgtct
gtttttttgttaacccaacaaaatcactgtttacgatcccactttacctaaaaaagaaca
atatcctcttgatattatacacaccggtgtgtataatataagtgtaaacaagctaattaa
ctttcaaaaggagcgattttttatgggatggtatggtgattattcatcagcaaatgaagt
gatcgaagaaaagaaagggtacgccaaaaatggtttggaaatcgtaggtaccaaagtaac
gaagacctatggaattatccttttcaaagatgcagaaggaacctacgatattgacagctt
catctttcgagatgaaatgtacaaaccaatctacttcttaaatgacagtcctgcttactt
taagaaaattccgaaaaaatggttgaaattctttgtcggtgatcaagaaaaaatggttaa
gctacaactagatagaattaaagaagaaagcaataaaccaaaacttgatgacttattagt
tgcaggtaaaacttactcaatctgggatggatcgtatgtcgctgtctatcagtataaact
caaacgtagctttatttttcgactacaagatggatcactcactcggttcactcgactatc
agcaggagatgttaaggaagtaacctaaaacttaaatacataaacataaacgtgtatacg
tttatgggttctgttgcaaagttttaaatctactatcaaataaggtagaataatagaaaa
agatagcaggaggaatgacgatgaatcattttaaaggaaagcaatttcagcaggatgtga
ttattgtagccgtgggctactatcttcgttataaccttagctatcgtgaagttcaagaaa
tcttatatgatcgtggcattaacgtttctcatacgacgatttatcgttgggtgcaagaat
atggcaaactactctatcaaatttggaaaaagaaaaataaaaaatccttttattcatgga
aaatggatgaaacgtacatcaaaattaaaggaaaatggcattatttgtatcgagccatcg
gtgcagatggtttaaccttggatatttggttacgtaaaaaacgggacacacaagcagcct
atgcttttcttaagcggttagtgaagcagtttgatgaaccgaaggttgtagtcacagata
aagccccctctattacaagtgcctttaagaaactaaaagaatacggcttttatcaaggga
cagaacatcgtaccattaaatacctgaataatttgattgaacaagaccatcgtccagtaa
agagacgcaataaattatatcgaagtttacgcactgcctctaccacgattaaaggcatgg
aagccattcgaggattatataagaaaacccgaaaagaaggcactctcttcgggttttcgg
tctgtactgaaatcaaggtattattgggaatcccagcttaaatcatagataccgtaaggg
attttattctttatttaaaactttgcaacagaaccctggaagctctaccctaaacgtcgt
atagttatcattgctttccgcgtaaatctgccctccatgctgaacaataatttcttttgc
aatcgccaatccaagtcccgcgccacccgtatcggaagaacgagcattgtccagcctata
gaacttttcaaatatggcagctagcttatcttttgggatgcttccagtgttcttgaattc
gattgacaccacatccccggagaggcccgcggtaatgtcaatgatgctgttatcctcact
gtatgcagcggcgtttttcaaaatgttgttaaagactctcgcgagtttatcagggtcgcc
ggacacggtcagatcctcgggggcgtgaataaccgcctgttttccatgtgcggaaagctg
aggataaaattcatcggtcatctgcaccagcatatagtataggtctatgtgcgtttttgt
tagcgttatcgtttgtaggttataccgtgtaatctcaaaaaactcgtcgattagctgttc
gagtcgatacgctttgtccaacgtgatatgcacatactttgccttttgatctaccggcat
gtctggagcctcgtcaagcaggctcaaataaccgataatggatgtaaggggcgttttaat
atcgtgcgccaagtacataacaacgtcattttttctttgttcggccagctttgcatcctg
ctctcgcttttccagagtccgttttaatgtgttgagcttttgttccataacatccatttc
cgcagaaagctcaatttgtttatcttcgttctgaataagtacatcaatgccggtatttat
ctcgtcaaagtattttgcgaattttgaaagcatgacgcgacatagaataagaatactaat
gacaatcgccacataaataaagatatctatattgttccgtatggaatattgatataattt
catcgcgtccaggtgatttaagtcatatttgttttccaaaatacttaagatccaatcccc
aagtttccctcggatcattgaacgaatatacaacacgaatacaattgctaccacaacaat
tgcaacgatatacatgtaaagttttcgttctagtttggaatagtcgttttttttattttt
caattttataaccaaccccccataccgtttttatatatttcggattatcaatggtgtcgt
tcattttttcgcgcaaatgccggatatgcacggtgatggtgttgttgctcttgctgaaat
attcgtcgccccatatctcatgaaatagcagctcggagctaaccacattccccttgtttt
cacagaggattcgcagtattgaaaactcggtgggagtaagggataactgcttctcgttca
gataacactcatgggtgttaacattaatgacaaggccggagtggacgataacattttcgt
tctgctcctttactccactgaattttttgtatcggcgcaactgggcctttacccgagcaa
ttaactccagtgggcgaaagggcttcgttatataatcatccgcgccgattgttaaccctg
taattttatctacctctgtatctttcccggtcagcatgataatcggataggtgtgcttgt
cccttattttttgacagatagtaaggccgcttgtgccgggaagcatgatgtccaatatgg
caaggtcaatctcagacttgtctatacattccaatgcttctttggcggtatagtatttga
aaaccgtataattctcgttttttaagtataattcaaccaaatcggcaatttcatgttcat
catccacaataagtattttatcgctcatagttatcaccctttcacataagtttgccctta
ataatttatcagattatagggccgaatttataagcatttacataataaatgactaagaat
ttcttaagatgatgattctttttttatcaaagggcttttcggcatcgctaggaggctgtt
aatattttatagtttccttttcttctttaaaaatattgcccattagcggaatacagaatg
gctaattattcacttctgataatttcctgtataatgaagccctagatacattagtaattt
cacaaatttgatttacagtcatatttccttctttatatagctttaccgcataattcattc
ctgcgtgatttttatgatacttctttaatcgacctttaaactttccttctttcttagcca
attcaatcccttcacgttgtctcatccgaataagatctcgctctaattggttaacaccag
ccattacagtaattaagaattggctgtatggattatcttctgataaatcaagccatgtat
cttttagtgattttaaacttgcctttttatctcgtatgttatcgattaattcaaatagat
cttgtgtactacgagtgattcgagttaagtctgtaacataaatgatgtcatcttcctgta
aatcgtctaacactttttgaagttgctcgcgatcctttgttgctcctgaaactttctctt
catatataatatccattccgatctcgttcaactgctgaaattgtcttgaaggattctggt
tagtcgaactgacacgaatataaccgattttccgcaaaatatcacctcatttttgagaca
agtcttatgagacgctcttaactatgattttatcagtctactacatttgtatcaatagag
tacactctattgatatataattgaactaataaattgaaaatacagaaatggaatgatact
gaatgaaaattgcgagaggtagagaattgcttacaccggaacagagacaggcttttatgc
aaatccctgaagatgaatggatactggggacctacttcactttttccaaacgggatttag
aaatagttaataagcgaaggagggaagaaaaccgtttaggatttgctgttcaattagctg
ttcttcggtatcccggttggccatacactcatatcaaaagcatcccagattcggtcatac
aatatatatcgaaacagattggtgttagtccatcctcgcttgatcattatcctcaaaggg
aaaatacactttgggatcatttgaaagaaattcgaagtgaatacgactttgtaactttta
ccctgagtgaatatcgaatgacatttaagtaccttcatcaattagctttggaaaatggtg
atgccattcatctactgcatgaatgcatagattttctaagaaaaaacaaaattatactgc
ctgctatcactacacttgaaagaatggtgtgggaagcaagggcaatggctgaaaagaagc
tatttaatacggttagtaaatctctaacaaatgagcaaaaagaaaagcttgaagggatta
ttacctcgcagcatccatccgaatccaataaaacgatattgggttggttaaaagagccac
cgggtcatccttcacccgaaacttttctaaaaataatagaacgactcgaatacatacgag
gaatggatttagaaacagtgcaaattagtcatttgcaccgtaaccgcctgttgcagctgt
ctcgcttaggctcaagatacgagccgtatgcattccgtgactttcaagaaaataaacgtt
attcgatattaaccatctatttattacaacttactcaggagctaacggataaagcgtttg
aaattcatgataggcaaatacttagtttgttatcaaaaggtcgtaaggctcaagaggaaa
tccagaaacaaaacggtaaaaagctaaatgagaaagttatacactttacgaacatcggac
aagcattaattaaagcaagagaggaaaaattagacgtttttaaggttttagaatcggtta
ttgaatggaatacctttgtctcttcagtagaagaggctcaggaacttgcacgtcctgccg
actatgattatttagacttactgcaaaaacggttttattcactaagaaaatatacgccaa
cgctattaagagtattggaatttcattctacaaaggcaaatgagccacttttacaagctg
ttgagattatccgaggaatgaacgaatctggaaagcgaaaagtgcctgatgactcacctg
tggattttatttcaaaacgatggaaaagacatttatacgaggatgatggtacaacaatta
atcgtcattactatgaaatggctgttttaacagaacttcgggagcatgttcgggcaggag
atgtttccattgttggcagcagacaatatagggattttgaggaatatttgttttcggaag
atacatggaatcaatcgaaggggaatacgagattatcagttagtttatcattcgaagatt
atataacggagagaaccagcagctttaatgaaaggttaaagtggttagctgccaattcca
ataagttagatggggtttctcttgaaaaaggaaagctatcacttgcacgcttagaaaaag
atgttccagaagaagcaaaaaaatttagtgcaagcctttatcagatgctaccaagaataa
aattaactgatttactcatggatgtggcccatataacaggatttcatgagcaattcactc
atgcttccaataatcgaaaaccagataaggaagaaacaatcattatcatggctgcccttt
taggaatgggaatgaatattggcttgagcaagatggccgaagccacacccggacttacat
ataagcaactagccaatgtatctcaatggcgcatgtatgaagatgccatgaataaagccc
aagccatattagtaaactttcatcataaattacaattgcctttctattggggcgacggta
caacatcttcgtcagatggtatgagaatgcagctaggtgtttcatcactacatgcagatg
caaatccacattatggaactggaaaaggagccaccatctaccgatttacaagtgatcaat
tctcttcttactacacaaagattattcatactaattcaagagatgcgattcatgttttgg
atggtttgttacatcatgagacggatctaaacatagaggaacattatacagacactgccg
gttacactgaccaaatattcggactgactcatttattaggatttaaatttgccccaagaa
taagggatttatcggactcaaaattatttacgatagataaagcaagtgagtatccaaaac
tagaagccattttacgtggacaaataaatacaaaggtcattaaagaaaattatgaggatg
ttttgcgattagctcattctataagggagggaacagtttcagcatcccttattatgggga
agctaggttcctattcaagacaaaacagcttagctacagccttacgtgagatgggccgaa
tagaaaaaacgatctttattttgaattatatatcggatgaatcattaagaagaaaaatac
aaagaggattgaataaaggagaagccatgaatggattggcaagagctattttcttcggaa
aacaaggtgagcttagagaacgcaccatacagcatcaattgcaaagagccagtgctttaa
acataattatcaatgctataagtatttggaatactctccacctaacaacagcagttgaat
ataaaaaacggacaggtagctttaatgaagatttgttacaccatatgtcgcccttaggtt
gggaacatattaatttactaggagaataccattttaactcagagtgaactgccccctgtc
aagtagacaggtaaaaaaacaaagtattttagacggttctgttgcaaagttttaaataaa
gaataaaatcccttacggtatctatgatttaagctgggattcccaataataccttgattt
cagtacagaccgaaaacccgaagagagtgccttcttttcgggttttcttatataatcctc
gaatggcttccatgcctttaatcgtggtagaggcagtgcgtaaacttcgatagaatttat
tgcgtctctttactggacgatggtcttgttcaatcaaattattcaggtatttaatggtac
gatgttctgtcccttgataaaagccgtattcttttagtttcttaaaggcacttgtaatag
agggggctttatctgtgactacaaccttcggttcatcaaactgcttcactaaccgcttaa
gaaaagcataggctgcttgtgtgtcccgttttttacgtaaccaaatatccaaggttaaac
catctgcatcgatggctcgatacaaataatgccattttcctttaattttgatgtacgttt
catccattttccatgaataaaaggattttttatttttctttttccaaatttgatagagta
gtttgccatattcttgcacccaacgataaatcgtcgtatgagaaacgttaatgccacgat
catataagatttcttgaacttcacgatagctaaggttataacgaagatagtagcccacgg
ctacaataatcacatcctgctgaaattgctttcctttaaaatgattcatcgtcattcctc
ctgctatctttttctattattctaccttatttgatagtagatttaaaactttgcaacaga
accgcttccagcgatgccagacttggttgataaaaggaggtcctaagagatgtatataat
tttttaggaaaatctcaaggttatctttactttttcttaggaaattaacaatttaatatt
aagaaacggctcgttcttacacggtagacttaataccgtaagaacgagccgttttcgttc
ttcagagaaagatttgacaagattaccattggcatccccgttttatttggtgcctttcac
agaaagggttggtcttaattatgaataacatcggcattactgtttatggatgtgagcagg
atgaggcagatgcattccatgctctttcgcctcgctttggcgttatggcaacgataatta
acgccaacgtgtcggaatccaacgccaaatccgcgcctttcaatcaatgtatcagtgtgg
gacataaatcagagatttccgcctctattcttcttgcgctgaagagagccggtgtgaaat
atatttctacccgaagcatcggctgcaatcatatagatacaactgctgctaagagaatgg
gcatcactgtcgacaatgtggcgtactcgccggatagcgttgccgattatactatgatgc
taattcttatggcagtacgcaacgtaaaatcgattgtgcgctctgtggaaaaacatgatt
tcaggttggacagcgaccgtggcaaggtactcagcgacatgacagttggtgtggtgggaa
cgggccagataggcaaagcggttattgagcggctgcgaggatttggatgtaaagtgttgg
cttatagtcgcagccgaagtatagaggtaaactatgtaccgtttgatgagttgctgcaaa
atagcgatatcgttacgcttcatgtgccgctcaatacggatacgcactatattatcagcc
acgaacaaatacagagaatgaagcaaggagcatttcttatcaatactgggcgcggtccac
ttgtagatacctatgagttggttaaagcattagaaaacgggaaactgggcggtgccgcat
tggatgtattggaaggagaggaagagtttttctactctgattgcacccaaaaaccaattg
ataatcaatttttacttaaacttcaaagaatgcctaacgtgataatcacaccgcatacgg
cctattataccgagcaagcgttgcgtgataccgttgaaaaaaccattaaaaactgtttgg
attttgaaaggagacaggagcatgaatagaataaaagttgcaatactgtttgggggttgc
tcagaggagcatgacgtatcggtaaaatctgcaatagagatagccgctaacattaataaa
gaaaaatacgagccgttatacattggaattacgaaatctggtgtatggaaaatgtgcgaa
aaaccttgcgcggaatgggaaaacgacaattgctattcagctgtactctcgccggataaa
aaaatgcacggattacttgttaaaaagaaccatgaatatgaaatcaaccatgttgatgta
gcattttcagctttgcatggcaagtcaggtgaagatggatccatacaaggtctgtttgaa
ttgtccggtatcccttttgtaggctgcgatattcaaagctcagcaatttgtatggacaaa
tcgttgacatacatcgttgcgaaaaatgctgggatagctactcccgccttttgggttatt
aataaagatgataggccggtggcagctacgtttacctatcctgtttttgttaagccggcg
cgttcaggctcatccttcggtgtgaaaaaagtcaatagcgcggacgaattggactacgca
attgaatcggcaagacaatatgacagcaaaatcttaattgagcaggctgtttcgggctgt
gaggtcggttgtgcggtattgggaaacagtgccgcgttagttgttggcgaggtggaccaa
atcaggctgcagtacggaatctttcgtattcatcaggaagtcgagccggaaaaaggctct
gaaaacgcagttataaccgttcccgcagacctttcagcagaggagcgaggacggatacag
gaaacggcaaaaaaaatatataaagcgctcggctgtagaggtctagcccgtgtggatatg
tttttacaagataacggccgcattgtactgaacgaagtcaatactctgcccggtttcacg
tcatacagtcgttatccccgtatgatggccgctgcaggtattgcacttcccgaactgatt
gaccgcttgatcgtattagcgttaaaggggtgataagcatggaaataggatttacttttt
tagatgaaatagtacacggtgttcgttgggacgctaaatatgccacttgggataatttca
ccggaaaaccggttgacggttatgaagtaaatcgcattgtagggacatacgagttggctg
aatcgcttttgaaggcaaaagaactggctgctacccaagggtacggattgcttctatggg
acggttaccgtcctaagcgtgctgtaaactgttttatgcaatgggctgcacagccggaaa
ataacctgacaaaggaaagttattatcccaatattgaccgaactgagatgatttcaaaag
gatacgtggcttcaaaatcaagccatagccgcggcagtgccattgatcttacgctttatc
gattagacacgggtgagcttgtaccaatggggagccgatttgattttatggatgaacgct
ctcatcatgcggcaaatggaatatcatgcaatgaagcgcaaaatcgcagacgtttgcgct
ccatcatggaaaacagtgggtttgaagcatatagcctcgaatggtggcactatgtattaa
gagacgaaccataccccaatagctattttgatttccccgttaaataaacttttaaccgtt
gcacggacaaactatataagcggttctgttgcaaagttttaaataaagaataaaatccct
tacggtatctatgatttaagctgggattcccaataataccttgatttcagtacagaccga
aaacccgaagagagtgccttcttttcgggttttcttatataatcctcggatggcttccat
gcctttaatcgtggtagaggcagtgcgtaaacttcgatagaatttattgcgtctctttac
tggacgatggtcttgttcaatcaaattattcaggtatttaatggtacgatgttctgtccc
ttgataaaagccgtattcttttagtttcttaaaggcacttgtaatagagggggctttatc
tgtgactacaaccttcggttcatcaaactgcttcactaaccgcttaagaaaagcataggc
tgcttgtgtgtcccgttttttacgtaaccaaatatccaaggttaaaccatctgcatcgat
ggctcgatacaaataatgccattttcctttaattttgatgtacgtttcatccattttcca
tgaataaaaggattttttatttttctttttccaaatttgatagagtagtttgccatattc
ttgcacccaacgataaatcgtcgtatgagaaacgttaatgccacgatcatataagatttc
ttgaacttcacgatagctaaggttataacgaagatagtagcccacggctacaataatcac
atcctgctgaaattgctttcctttaaaatgattcatcgtcattcctcctgctatcttttt
ctattattctaccttatttgatagtagatttaaaactttgcaacagaaccgtatcactta
tgaaaattcatctacattggtgataatagtaaatccagtagggcgaaataattgactgta
atttacggggcaaaacggcacaatctcaaacgagattgtgccgtttaaggggaagattct
agaaatatttcatacttccaactatatagttaaggaggagactgaaaatgaagaagttgt
tttttttattgttattgttattcttaatatacttaggttatgactacgttaatgaagcac
tgttttctcaggaaaaagtcgaatttcaaaattatgatcaaaatcccaaagaacatttag
aaaatagtgggacttctgaaaatacccaagagaaaacaattacagaagaacaggtttatc
aaggaaatctgctattaatcaatagtaaatatcctgttcgccaagaaagtgtgaagtcag
atatcgtgaatttatctaaacatgacgaattaataaatggatacgggttgcttgatagta
atatttatatgtcaaaagaaatagcacaaaaattttcagagatggtcaatgatgctgtaa
agggtggcgttagtcattttattattaatagtggctatcgagactttgatgagcaaagtg
tgctttaccaagaaatgggggctgagtatgccttaccagcaggttatagtgagcataatt
caggtttatcactagatgtaggatcaagcttgacgaaaatggaacgagcccctgaaggaa
agtggatagaagaaaatgcttggaaatacgggttcattttacgttatccagaggacaaaa
cagagttaacaggaattcaatatgaaccatggcatattcgctatgttggtttaccacata
gtgcgattatgaaagaaaagaatttcgttctcgaggaatatatggattacctaaaagaag
aaaaaaccatttctgttagtgtaaatggggaaaaatatgagatcttttattatcctgtta
ctaaaaataccaccattcatgtgccgactaatcttcgttatgagatatcaggaaacaata
tagacggtgtaattgtgacagtgtttcccggatcaacacatactaattcaaggaggtaag
gatggcggaatgaaaccaacgaaattaatgaacagcattattgtactagcacttttgggg
taacgttagctttttaatttaaaacccacgttaactaggacattgctatactaatgatac
aacttaaacaaaagaattagaggaaattatattgggaaaaatattatctagaggattgct
agctttatatttagtgacactaatctggttagtgttattcaaattacaatacaatatttt
atcagtatttaattatcatcaaagaagtcttaacttgactccatttactgctactgggaa
tttcagagagatgatagataatgttataatctttattccatttggcttgcttttgaatgt
caattttaaagaaatcggatttttacctaagtttgcttttgtactggttttaagtcttac
ttttgaaataattcaatttatcttcgctattggagcgacagacataacagatgtaattac
aaatactgttggaggctttcttggactgaaattatatggtttaagcaataagcatatgaa
tcaaaaaaaattagacagagttattatttttgtaggtatacttttgctcgtattattgct
cgtttaccgtacccatttaagaataaattacgtgtaagatgtctaaatcaagcaatctga
tctttcatacacataaagatattgaatgaattggattagatggaaaacgggatgtgggga
aactcgcccgtaggtgtgaagtgaggggaaaaccggtgataaagtaaaaagcttacctaa
cactatagtaacaaagaaagcccaattatcaattttagtgctgaggaattggtctcttta
ataaatttccttaacgttgtaaatccgcattttcctgacggtacccccaaactaagattt
catagatagattttctgataactttaaaaaacacgaatagcggaaaggatgtcttcattc
gctaaagagtaataaactacttttccatcttgacgtgattttgccattccatgttttttt
aaaaaacgtaaatggtgtgacgttgtagcgacactagcagtaagtatttctgctaaatca
cagacgcacatttccttataggtttctaaagcatagaaaattttaattctagaaaaatcg
ctgaaacatttccctaacacaagtaagtttgaaaaatctttttgatccaatttatttttt
attccatttactttttctttatgtacgacagtcacttggcaaacttttttcattcatctc
acctcacattcaaacgattatttgaatgaagtatacctatttgatcactcttttgtcaat
ctaccttaattccaatacactattataagcaatttcatgtattgaagtaaacttacttgc
aagtgcgtttttgattccaagttaaaaacatattattattctacataatttcctaatcaa
ataaaactcctttgaaaattgttctaaaggagttttattattttgtatttctactaaaaa
tagcgtacaatgtaattactaagtaattacgaaatgtaaaataatggaggaaataatatg
attacaaaaacaagaaaacaaggaaattctattatgttaacggtccctaaagaattcgat
gtgcccaatggtgttgaagtagaagctaagcttgtagagaatggtatcctttatgagttt
gtagagcctaaaaaagaattttttgattttagtgaagatattttggctgatattctttca
gaaggttatagcaaacaagagatcttaaaagaatttagaaatagaaaaaatgcgttaact
tctgcatttaaatctattgctgaagatactgttgcaaattctaaaccgatgacaaaagag
gagttggcagcagaaattggcttatgagattctaccttctaaacacgtaataaagtatct
aaaaaaattaaaagagaaaacattaaaagaacaatttttaacgataatttatgatgagat
agcagttcgtcctcattcgggagaacaaaaaacgggtgatttatcaggaatttgggctat
tggattcaagtatgcaggtacgacatatcgcgttgcatatgaaattaaagataatgcagt
gatacctatcttactatgtggaacgcatgaaaatttttatgaacaattaaaaaagattag
gtaagaacccaatgtttcaacttgagaggatagacgacactttaaaagataatttttaac
agctgagagttgtaataccctataattttaaaccactaacctatatatttatgaaaaata
gaaaaaattaaaacgcattttaagcctctttcaaattaaaagcttcatccttatgcacaa
agagggcttaaaatgcgttattttatattgttttttagtaataataaaaaaatcactcta
attctcccataaatattatagattcctaaagattaaaatagattattccctattgtcttt
taagtagcggtagagtgttgccttgctaataccagtcatttccgtaatttcttttacgct
ataaacctgacttttatacaattttactgctcgatcaacatctttctggttcactcgtgg
acggccacctttacgacctctcgcacgtgcacttttcaaaccttctttggtacgttcaac
aattaaatcacgttcgaactgactaaatgcttggaagacagtcatcattaagcgtccgtg
aggcgtgctggtatcgaagttttctttcaagctcaccagcttaacatggtgttcttcaaa
ataggtaacaaggtcaatcaaatcctttgtactacgacccaatcgagaaaaactttctac
aattaccgtatctcccggacgaattttatcttttaaacgatttagttggggacgaaccgc
tttggttcccgtcattttctcagttaggatttcattacaattttgttcattgagtaagtc
taattgacgatttagttcttgtgaacgtgtactcactcgggcataaccataaatgtatcc
actcatgcttttcttcctttcgtactttaattctggcttgattgtatcataaaagggagt
tatagatacatagttaatgcaacaagttatgatacaaaatatgacctcttttatttaata
aaagaggtcatttcattttgtctcataatcgattgtttttgatacggtttttagtaataa
atggagactcttctggtatcatgaatcagaagagtctccatctgcatacatatgtatttt
atttatagcatctaaactgttttcagcaataaaagtaggttttgtttcactccacagatg
tctatatttggttaaactatcaattccctctcccgttaaaagtaaaacactgtttatacc
agcatttttggccaacatcatatcgtttttaccggaatcgcctactacgaaacacttact
tggatttaaatcgtatttttttaatgcttcattgacaaatgtaggttgaggcttcttgca
atcacaattgtcttttctagcatgagggcaagtgtatacatccgttatttgaatgtcatt
tttctctaactcatttattaagctctctaaggcatcagtatattctgccatagtaatacg
tccatgtgaaatatgactttgattcgtaatgatgatatttagataatgactttgtgccgc
tttttttaaggccggtattgtgtctttaaaaaaattgaaattttgattaatcagtgttct
actatcccctcccagcgtacctaacagatcccaaaatatagctttattcatggatatttg
tctccctctcattttaagaatagttaactaacaagccaaggtgcttacagtatttaaaag
tagttcttcgtaattaaaacaaaaatattactttttgaaaaagcatattttattttgcca
gtttaactatatcatatttacaggagccactctctattcactttctatatgaacttcttt
tgagggaatggatatttcgaatcacataatcactgatatagaagagacttagaatttcag
ttatattttgatacagcaaagagtgtaaaaaagaagataccctcgttggcgaaaaacatt
tgaatacaaaccttacttttttgatgggatttccatgctaggagcacataaaaaactaag
gtgataataaatttatagtgatttagtgtggaggttcttttgttaattgaaaccataaat
agtaaaaaaatctatttttaatgattgtacatattaaagagaaaattgatatacaccagc
ttatcaaagttgagattaatactactactttgacctatgaagatgattttataaatacct
tatagtaaagaaaagttcaattttttctgctatcatctttttttataaaagcaacgatta
gtttcccagatgtaaatagaaaagtgcttttgaaacagctcgaaaaacataataatagat
tgtgagaggaggaaaaactattgcaaaatcattacgtaagagatgttactcttgcttaga
ttttttatttttcaagttgtggtattaaaagtagaaaaaatagaaagaaggataaaaaat
gaaaaataaatttaagtatttatttactattttagccttattgccaattactacatcgac
cttaattactcctacaatagccaaagcttctgaaaaacaggaagattctgttagttatga
aattgtaaaaaatgatctttacattcagtttgaagaagagttagctgaattgattgcttc
caatcaatcaactgtttcagtccctgatttattttctacacaatcagtattatctacttc
tagtcaagataattctattagtgaagagcaatttttttctttagtcgaaaaatatgatgg
agctgaattgacagctgttgttaattcacaagatgctttcacaactaaatttgtgaatgg
tggggttaactcatatgctacttcttacagaggattaaatgcattgcgtagcgagttgaa
gtataatgctggtgctttgaaagtaggaggtaccttagttggcacagctgggggattgtt
aggagtattattaggcatggttacaggggattatttatctggccattgcgatgatgcagc
agcaggtgttagtgcctttattcaagctggttgaatacggcatcgaaaatgtaccactag
agcattgttttttaccactaagtgcaaagaaatgtaccagtaagtgcgacgcggttacca
tttcaaataataaaagcgacaataatgaccacaaggtcaactaagagccactcatgaaaa
tcatggagtggctcttaatttattttaatgactcatttaattacggatgccgtaacgttc
acgcatagaaactttaccgtctaccagaatttgataagaatcatgtatgatcctatctag
aatggcatcagcgatttgggggttgccgagcttttcgtgccatccttctggatggaattg
agaacagaaaatagttgatgctgttttaagacgggattcgattatttccaatagaaaggt
ggaattttctaacgaaagattggttaatagccattcatcgatgatgagtaattgaacttt
tttatatctgttgattatttttcgaaaactaccatctgcttgatttttcgagatggttaa
ttcatctagtagttcagggagtcggatgtatttcacgttgtagtattgccggcatgcctg
tattccgaaggcattggcgatatacgttttcccattccctgaagcgcccatcaaaatgat
gttatggtgttcttccaaataagtcccactggctagttttaaaatgaggttcttatctaa
attacggtccggatggtattcgatatcctcaatgctggcagaggcatttctaaagtttgc
agatttaatcaaccgctgtagtttattattttttcgccgggaatgctccagatcaaccat
gaggttgaagcggtcttcgaaactcatggattggtactctttatttgtcatctgttcacg
ataggattcaagcatgcctgaaagtttcaattcagctaattttacttctgtttgctcatt
taacatcattatttccctccaaaataggacgcaccgcgagtgaatccatgcttttcaatg
ttagtgtcttcaatatgtgattggcttgttgctcgcttctgcttgttgccctttagaatg
gtctggataattttaacagaaggcaaagaagccagatttaaagctgttgaacaggccgtt
tctatttcatttttagaatactttttaccaaagctcttcaaagacatgatcgactttaag
gcttgtttttcattttgataacggtctaagaggtgttgaacaacctttactgttgaggaa
ccgatggtttcagcccattccatcgaggattctggggtatggtccacatacattttgtga
ttatctggcatatgatctctgacagtcgaatactgcccaaatttcccgtacagacgttta
tgtgttgcgattcgcatggaattaaaatatagttcaattagattctctgtcattcgaata
tctatattttgttgaatgtattcgtatggaacggaataaaacatgctttcaactgagacg
tggtagtttagttgaacctttgcttttttccagacagacatcttataaggtgccagtgga
agaggattaagtgcgaatttttcttcttcctcgaaggctctgatcctggatcctggtttc
ttagtgaacggtcgctcattgaattcatttaatttcattctgatttcacgatttaaatct
tcgattgtaaaacaatgcgtattgcgtaaggcagctataatccaagtggagatgacgcct
acgctgccttcaacactgggcttatccttgggagtagaaactcgggcaggtaaaatgatg
gacccgtaatgttcccctagctctcgatatgattcattaaggatgacatcgatgccttca
ttcttttttacacctgtttttagattatcgggaacaattatgtcggtagaaccgccaaaa
tattcaaatgcatggttatgtgccgtaatccaagccaccgatttcatcgttaggaatgct
tccgcataagacaattggctgcacggtaaggttgccacaaagacataagcctttactttt
tcacccgtatctcgatcgatgacataagctggcgatccagcccaatccacttccataatt
tcaccaggcttccgacggatgcgcatagtggctttatgctttcgcgcgaacgcattgtaa
tagtcacaaaatgtacgataggcgtaagggattttcccactcatgcgacactcaactgcg
tattcctgatgaagaagcgtcaaggtcacgtttggtttggccaattccttgtgaatcttg
tcgaagtcaggcaggtgccgtccattggcttctaattgtttttctggaaacaaaaattcg
cctagccattgatcggtcatttcttccgacaacgccctcgctatccctttctcctcagct
tttcggataacctcagtaattttctgacgtgagttccccgtgcttgctgcaatactgcga
atactaattccttcactgtgcatttcaagtatccttcgataacgaaacataataaaaata
cctcctgtaaaataaatgtcacaccctaaggtgtgcacctacattatacaagaggtattt
gtggtacactgctttgcacttactggtacatttctttgccgagcctggtaaaaattattg
cagagatggtacattttcgatgccgtaatcactggttacactagaggaggatctagggta
acccttactgaaggtttccctattagccatattgatagtatttatgaagctgtaattaat
taagcaagaaatgtggagatgataaaaagcagttctctcttgggtaaagagaaaactgct
tttatctttttcgctaatgctttttggaattacctcgctgtctaaaaagggaagtcacag
aaaaaagaattaacacactacctattattattggtagtacagttaaaagagtaatcttac
taagatcaaaatcagaacttgctacactattaataacaaaaaacaagccaaccaaaaaag
taaatacagatagatatttattagtcataaaagaatcttcctctcgtatttttttgttct
aggaagctatgctaatctaagttcttcctaagtatagtgtctcatctaagtatagcttaa
ttaagcatcttatggtttacatcaggtcactttatagttgcaaccgctcaaatttgcttt
ttgattttattatctacgttattagtaaaaaattagttgatttggtttttttatttcgtt
gatattttatctgtttagtaagtagagttggtaacagtgaatgtttactaacccagatac
acttatatatgcgtccatttgtagagagagccgtttcaatataagaatgttcacaaaatg
ttctcttactaattaaacccgtatatattaaactatgagtatattaattttaggagggat
tttttgagacaagttttattggttgttactttatgtttatctttctttttatttgaagta
aacactgtagaagcatatgtggcaaataatggagtctactataacttaatccaaggtggc
acgcaagagttcatggaggtagacgaagaaggaaatcctatcttgattcgtgtggaagag
gttcccgggctctccctgttctccgtcaacaacggaaattataaaatatctggatctaaa
tttggaatgtggaaggcaaattactatgtgacagtctcgaataaccaatttattagggcc
tactccccttctgcagtcgcagtgaccggatcctttactagcacgagactgtctctcgtc
tccagcaaaaaagctagctacacattagaatggaaagctggaattttatctagtaactct
tatctagatgctacactgacagataattccattaatattacgtattagttctcaatatat
tccacgttagtggagccgccccaatgaaagatattactaaaatgtccataggagacaaac
aggcttactgtaaaacagatgactgaagcagcaatcactcctttataaaaagtgtttgtt
gctttatttcttttcagaacaacaggcgcaataattagtccaagaggagaaatcaaacag
ccgattaaggaaatgagcaataaaactaacccttcatctcggtttgtattattttttaaa
taaattaatttatttttagattctattatctctatactattctcttttatatttttttta
acttcttttttttcttttaaaagatcatcgatagagatttcatataaactacttaataaa
gttaagttgtttatatctggggaactagtatcattttcccatttagaaatagattgtcta
gatatatttaaatattttgctacttcactttgagagatgccttttatatgccgtgatttt
ttaatttttcccctaatgtcattctgtatcctctcctattaatgacttttatttattgga
tattaagaaatagattatttagtctatattcaagtgataatctagttgtttttgaaggat
attctgaacttcttctaaagattcttcgttaatcatttcatagtatattccgtcatcaag
tagttgtccttccccctttaattgaacttgctctatatttcctaaagcagtggaatattt
attaataatagtccacatatcgtcaactgacagattagtagtcatatttccctgaagact
cttaatgagtgaaggtatcttagttgctagtgtagtaactttagttcctttctctataat
tgccattattatttccctttgacgagcttgtctcccatagtcacctgaatcatctgcatg
acgatttcgagagtacgctaaggaagccttcccatctaagttaataatttcgccttgata
aaatgaataactatcttgtgtaaaagtggcagttggagtaagagttattcctccaataga
atcaacaatttgttctagaccctgcatatttaacgttacaaaaaagtcaataggtatatc
taagtatgcttgtattgtatttatagtcatggctactccaccaaaggcataggcatggtt
aattttgtcgtaagtatcataaccgataatatcgacataacggttctgttgcaaagtttt
aaatctactatcaaataaggtagaataatagaaaaagatagcaggaggaatgacgatgaa
tcattttaaaggaaagcaatttcagcaggatgtgattattgtagccgtgggctactatct
tcgttataaccttagctatcgtgaagttcaagaaatcttatatgatcgtggcattaacgt
ttctcatacgacgatttatcgttgggtgcaagaatatggcaaactactctatcaaatttg
gaaaaagaaaaataaaaaatccttttattcatggaaaatggatgaaacgtacatcaaaat
taaaggaaaatggcattatttgtatcgagccatcgatgcagatggtttaaccttggatat
ttggttacgtaaaaaacgggacacacaagcagcctatgcttttcttaagcggttagtgaa
gcagtttgatgaaccgaaggttgtagtcacagataaagccccctctattacaagtgcctt
taagaaactaaaagaatacggcttttatcaagggacagaacatcgtaccattaaatacct
gaataatttgattgaacaagaccatcgtccagtaaagagacgcaataaattctatcgaag
tttacgcactgcctctaccacgattaaaggcatggaagccattcgaggattatataagaa
aacccgaaaagaaggcactctcttcgggttttcggtctgtactgaaatcaaggtattatt
gggaatcccagcttaaatcatagataccgtaagggattttattctttatttaaaactttg
caacagaacccgtttatgtttatgtatatgtatatgaatataaacgtattaggtacgaac
acttgtgaactactcaccacttagctaaacctgacggttcttaacgcttgaagtgggagc
ttcttgggaatagagcatacttgatagcgtatttctttactaacagcggtgtctcttatt
taccaagctatccccgtagttcctacggttcttgatgattggatctaagccaatcccata
gaatgtagtcttagaccttcggtcagaatattgatactagcattgatatcacgatcatga
tgagtatgacaaacaggacaagtccattctcgaatttcaagagatttcttgccatcttta
tgtccgcactctgaacaaatctgactagacggaaaccatttatctactttgatgattttt
cgtccataccagtcagccttgtattgtaatttagtcacaaactttgaccaagaaacatca
gaaatacttttagctaatttatgatttcgcaacataccttttgtgtttaagtcttcaata
cagataatatcgtgatttttgatcatttctgtactcaacttattcagaaaatcagtacgt
tgattcattactttttcatgcaatctagctactttgcgtttttgtttttgataattttta
gcttcaaatagattggtacctttatttttagccaataaagcacgcctagacaatttgcgt
tgttcacgctttagtttcttttccattttggacgtgaatttattattatcaattttttgt
ccatcagaaagaatcgcaaagtccataatacctaagtcaataccaattgtggaattagtt
ttaggtaattcgataatttcttctttacacaacaaagaaatatagtatttaccgctagaa
tgacgtgatattgtagcagatttgataatcccttttggttgtctatgaagcttaattctt
actaatgacttcaatttaggaactttgatgaatttactatcaatcaaagcaattgtacca
ttttgattattcgttgtataactctgaacaggatttttcttacttttgaaacgtggaaat
ccaacggatttatcccgaaaaaaattcttgtatgctttatctaaattaagttgggcattg
gctaaagcaaggctatcaatttctttcaaaaacggaaattctttcttgtatttagctggt
gtcggaaaagtcatttttttagaagaatcatttttaacttcttcatacgccttttttcgg
tcatcaagcattagattgtagaccttacggacacaaccaaaagatttggcaaagaagatt
tcttgttcctctgttggatagattctgaatttgtatgcttttagttgttccataaagttc
acctactttctatttatgattgtttccttgattttggatatacttcttaatcacatcaat
tggtgcgccaccagttgtcagaagacaaaagcttttagaccagaacatttctttccaaag
aaattgtttgactcttggaaagtcacgttttatcaatcttgagctggcacttttataggc
attgatgaattttgtcaattctgttttaggttgagctttgaacataatatgaacgtggtc
tttatcatgattccactccactaaagtaatgtgatacgattctgaaattctttcaaaagt
agttttggcataatcagatatttcatcatcaatcacttgtctacgatatttcgttactaa
aacaaggtggtaataaagaagaaatactgaatgattatttgtatctaattccatgttata
tcaactcatttcttgtatagactgattgtaacatgggacaaaataaaaaggcaatacgcc
ttagttgtcggtcttcgagttaccaacggtaaccctcataccgaacggcattcatcaccc
acctatagaggatgggcgacttctgcctaattctgttaaattcttttctgggctttgttt
ttagggtagggctaaaaaaaacatcaccatctgatccaaaacagctcagaaacgcattta
aacgtatctgataccaatattacagaaggagtgtatcgtatgattaacctatttctttta
gtgacagctagtacattattctttactggaatatcactgataatttcctatttgatctat
aagaaagccgaaaatcacacaagcaaagcaatcggactagccgtttcatcctttttaact
ttgctgactttatttgttactttatcgttttcttttgtttagaacagctgatccattagc
acctttttctctttacattatacacactgttgtgtataatgtatttgtaaacaagctaat
taacttttaggaaggagtgacaagatgctaacagctactttacagcaacctactcacgtt
gctattgcagaaagttatacaattaatgcagggatcgttaaacagctgatcaaggatcga
gaattcaaaaagtttaacagtcggcaagcgtataacagacagctaaagaaagctattcta
aagcacaaagattccttcatcgggaacttggaaagtgtagatgttaaaactgtttcaacg
gcattttcagttgttgaagtgactattgacggtcgcttgatttctctatttgcttttgga
attaattgatagggagtgtgaactttggaaggtaagacttttgcagaaatttggactgaa
tttattgaggtaccaactcgcattgatccgataacttctgaaaaggtattggatgcagac
ttctacaatctcaaagcaggtactagccttgaatgcgtttggatgtatttagaagagcat
ttcaaaggcgtaacgctcggtcacgtcttataccacaatggtgccgagtgggatgcaatt
ggaaatatccatttttcttaatataagaaaggagaacacaatatgaattataccgatgaa
gaacaaatcgctttggaatacgttttcacaaatgaagaaggggaggaaattgaaaaagtc
ttgatcatttcatcaaaagacttggagaaggctttggcttatgaaccatacgaatcaacc
gtaactgtcattgaattcttagatacctatacttctaatgatacttgggaaattatgaat
atttgcaacgctaataacattcaatttgctgaaaaaaccaataaatcattttattagttt
tgcaataaaacatcctctttttctattgattccatacacaacaatgtgtataatagattt
tgtaaagggagggtagctatgcctaagacagcaagagaaattgtaaaaattctcaaatct
aacggcttcaaaaagactggacaaactggcagtcatgcaaaattttataattccaagact
aaaagaacggtcgttgttccgatccacaatggtgatgtaccactaggaacagaagctaat
atctggaagcaagcagggctttaacagccttgccttcctatttggtattaggcatactat
cctctcttacactagaaaaggagcgaggaaatgaagacaaaaaatattttttatccggca
atcttcgagaaagaaggagaagcttataacatcgttttccctgacttaccggaaatatct
acctttggaaatagtcttgaagaagcatatttaaacgctaaggatgctttaggattagcg
ctatatagtgtaccagatgcagaatttcctaaaccatcagcagtggaagaattaactttg
aaagccaaccaagtggtagtaatcatccaactaaacattaaacttttccgaagaagctta
aatacaaaaacaattagaaaaaatgttagtgttccggaatggttagttcttttagggaag
gagaaaaacataaacttctctcaactacttcaaaaagcactagaagaagagttgcttgaa
aagtaaaaaggagaccgaacctatgaaagctacacacttaaactatttctctcgaacgtt
aatcaataatctattaaaagatacaactggcattagcgttagtaccaaacactttgccaa
tgatctaattatttttgaggataataacttgcgaattgagatgtttattgaacaggcaac
ccctaactcaatacctgaattctgctatacgcacactgaaaaaatgaaacatgcaaaatc
agttaaagatgttgaagcattaagtgaatcactaacgaacgctttaaacctcgttaagaa
ggcaaaattgttatttgaatttcaaaccgactaccacaatgagttgcttgctcaatctga
aattttagattaattgaaacaggagaagagaaagatgaaacaaacacaaacagaaaccgt
taacgatacgcttgctgatcaattagcaggttattataaattatttgagatgggtaaagc
acagcgcttgatccactatctttggaaatacaaaattttgtttcttttttgggaatcaac
actaacattctcagttcttttttataagtcagatttttataatcaacacttagttttagg
gagttttttgcttatctacaccattttgatgcttaatttatatacctacatcacacttga
agaacacttagtaattagcgatgcagggatcgagagaaacatcaaaagggtatccttcaa
gatcacgttaaacaagcctaccgataaaaagctctcagaagcgttctgagagcttttgac
attttcttgtataattttatcctaacacattacaaagcacctaattcgagcttatatcaa
gcaaatttgctatttattactcaatacatatctaaaaattacttgatggaaaattagata
catggtaagcatgaaaagaaaatcaatttgagcagatgcagtacaatacatagcaattta
aaagctctcagaaggcttctgagagcttttaatatattctttgataatttgtctttctta
aatccatacgtcctaaaacaagctgtttttgcttaatatgatcatctgagagacatcaaa
tcaacttttctctcaacaaatcattcaaagctttcgacagattaatattctcttcagccg
ctaaaacatttaaatagtgttccacagtcactgattttcgatcataattttgcttgtttc
gagctttagcaactttcgtattagcttttacgacaaataaattaacattctcagatcgct
tgattcttgcatttaactcttgaacaggcgtaggcgatggaatttctttttcttgcaact
ctaaaagcaccaagtatccttccaatacttcttgcgccatctcaaaagcatcttctaaag
tttcaccatgtgtatataagtctggaaaatctgggaatttaactgcatattcatttcctt
tccattcgaatactgcacaaaaaaagtatttcatcgcattgcacctctctaattaaaaaa
taatttttgcttttttgtttcaaaaaaaagaatcgcctaccaaaaaaattgataggcgat
cacaagctaattaacctctaaaggagattaataccttgctcccaaggcactatatatctt
agcatacgtctgaagcatcttcaaacgagtaagatatattttgcattaacctaatttttt
ttctctataagttttttcatcaaactcactagaaatattaaactggacagcaaaattgta
atttctgccttttctaactttagcaaaatcaatattcagcattgatttttcattaatttc
ctcaactgattcccttaaaacacgtctatcaaaattcgatattgttttatactcattttc
tgttttcgtaatctcacgaattttaactatttcaatcaggggattcttatatatttcagc
tttctcaaaatctcctttatttttggcgataagatattttttataatacatcgccaaata
tttgtataacacgatgctatattttttttgaaaagatgctaagtcttcaaaaacaaagaa
cggatacttctttttgattgagacaattaagggaattacatcttctgaaaaactgaaaga
tacactatgctcttctaaatcccaatgaatccgatcaatagcagatacagtagtatacgt
cttatattttttgtctagattcgaaatttcataaactgcttgtctttgcaaagtgttaac
tatggtttttagttccgtttcaagattttgatcaacatccatgtaattaataatcgcttt
aacaggtaaatctactacgcctgttttctttagctttgtgggtgagatataactgaacag
caattgataaagttcatacgactttaaatccattttcatgtcaattgttgctaagaactc
ctcattgtactttgtcagttcatcttttttcaaaagtttttccttccttcacgcattttt
tcagttgttaatcataaaggttcacataaggcaaataactcgtaattgatttttcgagat
atttaacagtattttttattgtgtaatcctccttatgagtagcaacgtaagataggtgat
tgacaactgattcaaatcctctatctttggataaacgatcataaagcggataaactttat
tctgaagtcggctcataagtttaagatcgcataagtcggcagaactgatcaaaaagtttt
tgattagtaatttagtgtatttgctattcatagctttcaagtacgattgattcattttct
ctgttttatcttctgcgccttttaaataagcagggtctctttgttcttgcttataaggta
ccggaactgacatggtacgtgtaagcaagaactttatgtttgtataagtatgacccttct
tgataagctcatagtcaattttaaaatcagtgtatttattcagttgggcaatcggttctt
taattacacgtctttcaaagtctcgaaaagctttatattttttctcaatactaaatttct
ttcgtaaatctgcaatggagaaaacaggattttttaatctatcaagtgattttgtactcc
atgttaagttatctctatttgcttcatacagattaaaatctttagtgaataattgaaaaa
aactgatcgcatacttgcttgtcaagttaactacttgatcaaatgtatattgcgtaaaat
gatcttctaagttcgttaataaaggcataattgaactactaaatttaatagatactgcat
cagaaaaatcattgaattcagtaatttctagcggtgagatgactttgtattcagtcttac
cgttaggtttagttctttgaattttaatgacagattgctgatgcaatttttcaataactt
gttttaatcttgaatgttttgaagaagatgaactagaagacatcaacgcaaataaagcct
ttttagatactttaacagtattattaaaaggcggatttttagggtcaagatgtcctatag
cataaagataaattttttgtggcatagcatccatttcaacaatgctatctacaagttgat
tcgataaagtaacagttaaatcaaacttttttagattgctttcggtaggttcaaatttcg
ggtttacattcttttctgttattttcatacgattgcctcttctttctaagcttggtacga
gcttaaaaatttggaactggtacgattccattgaataagtatagacctgttttcgatacg
atacaataagaaatgtatcgtaaatttataacataactcaatctctgtaaaacacatttt
atttttttaatcaattttcattgataagacagcagaaatcgctattttagaacattttca
atataaaaatccttttcaaaaaaatacgaaattataaaaattaccaaaattaaaaaacaa
atatttttctagtttttagaaataaattcacatactttttctttttttggatatattcgg
aataccacatcgctttttgtccacgtttgcatcgctttttgtccacattcacatcgcttt
ttgtccatgttcgcatcgctttatgtccaccctaaaatctatttaagattgatataaagc
ctttttgaaggttgctaaagttttaaagattaaaatatatattataaatataaataaaag
gggaagctgaagcttcctccttttcctttttttcaattattcaaagttacacaagcaaaa
taaactcctagatagtgttagttttttttaagattttttatttttaagattttgaaataa
gagaggagtaatcctcctttattaaatatctgttaatatatctgttaaatatctgttaat
atatctgttaggggaggcttaatctcttgggagagtaagtattaaaggggtataaaggta
acacttttggacagtaaaggtaacaaaagtggacagtaagggtaacacttttggacagca
aaggtaacaaaagtggacatttgaggtatcacactaggataagacgttaccttcggtttt
cttgatttggaaggcgaaaaaatagaaaattagattagtaacaaatctttgttgactgtt
acctttagttgtgatttaatttaggtaacaagcagaaaaaattgtttcctttaattagta
ccagattaacatgattaaaggagcgcaaaaagaagattggagagtaatcaatgtctcaag
aagttaccgaaaagattattgatagtgatgtagatttagtatcagaacaaacaaatgcaa
ttgtgcgttataacaatggtctgaatacaacagctttgcgaggatttaagcctgttgaaa
tggatgtgttttgggctattttatcaaaaatgaaacgtcaaggaacagcagaagtaactt
ttgatttcaacctctttcgttatttggtcaaatacgacagaagagaaaaggacagttttt
attctgtgttaaaagctttgagtgacaaactaggtactttaacctaccgttttgaagatt
cagacgtctatgaacagctgtggctttttcaaaaattccggatagataaacagaaggaaa
cagttacaattaaggcaaatgaggaatttgaatttatcttaaactcaattggcaaaaact
ttactcgttttgaacttgataattttacaaaactaagaagtagctacacaaaagaattgt
atcgtcatctcatgcaatacagaaataaagagtggcgaaatggttattgggtagtcaaag
ttgaagattttagaagagcattaagtataccttcaagttatagaatgacaaatattgaca
aaagaatactagagcaggcgaaagaagaatttttagctcctgatgaaaacggaatacagg
tatttgaaacttttgattatgaaaaaatctatgcaaagaaaggaagaagagttgatcggc
tcagattcacttttagtgagccagaatcaaacttgccaaccatttcaatgcataattggt
tagaagaagattgagaagaagaaggttgtaattttaatacaacctgcttctttaaaaaag
tatgggtaacacttttggacaataaatgcaagaagtttttttgtaagcaagtttcagtct
aaataatattcgaaagaatggctaatctatacaaattttaacaactatgggtaacacttt
tggacaagtcaagaaaaaaacaattttttttaatttgttgatcgactaaaggtaacactt
ttggacaacacagaataaaaagtccggtgatatcagttttggtaggaaacatcttaatat
ctttgtgagattgaaggtaacatttttggacaagtcaactatttgttaaaagttaatata
gagtaattagataagttttttcttttcgtctgataaatggataatattagttattttatt
gctaattagtcttttatgatgactgaaatagctaaaataaatatcttgttgaataattgc
tgatactttaagggatatctaaatttgctgattgatttatttatgttattatgatattat
aataacataaatgtgttacgcccgaacctcattttaaaaaaatgaaggggtgagacaatg
aatgctattaattggcatgaatttgttaactatatggagagcttactagatgatctaaaa
agttttagtattgctgatgcagtaaagcatgggttaccagttagtacaacgatgaaatta
cgaggattgaaaattccagatgaaattattaagctgagaactaaaacaattattgaaacc
gcaaaagtcgttgacaatatgaaccatgaactaaaaggcaagaaaacaacttacgagaaa
gattttgaacgttttttaaaatctgttattggaaaatatctaggtaaaaaatctttcagt
gaattgagagatgaagagattgtacctactccaatggttagcaaaatccgaaaaaacaaa
gctgaggggaattactatcttggtacaatagcaaaaatcattgattatttggaaaataaa
gagcaaaagaaaggaacgaagaaaggaagataatttttgtgttaaatattaatggggaag
aatataccgaaatgattcaaaatcccgaacctagaattaccgaaaaaacgtctgattgtt
tgctcttttatgaaagggggcagacaaactgatggaaaaaaacgtcaattcaacatctac
caaagatcaatacagtattattggagggttgcttggtgataaggataagagaacacgtca
cggattacgcattatgcttgcaacttttctaggagtgctttttttattaacaggcttggg
tagctacatttatcaattaggaaactataattattatctcgtgaacaatacaacacctat
agggtcttcattggagtttgctcgatcaggagcagaaatcactatttcagatgtgtggac
agatcaaaatagagatgtaacagtagtaaaacttggttactcccaaaacgctagaaagtt
gttatctacgcaaggaaaaaactataacttatatatggcaacaaaagaaaaagatcgtcc
taagaagcttgaaatgagctatgggatgttaagtactgatggggatgctttcttattcct
aaaaggtaaattagaggaaagagcttatcaagtttttattgcaaaccaagtatcactaat
ttctggtgatgatacagctgacgatgataccaaagtcaatgtgaatgaagcagattcagt
tacaaaagcactttctcaatattctatgaatgatgttaataatgaaggagtaatttcttt
tgggaaaaaagcaaaacctgttaatactcctgataatatcaatttcagaataaatccata
ttcagattcaactaatgtctatcaaggaagctttcttaccaaagatggcgatattgatta
ttcaaaagttgtagcagttacaagtaagaataatgttgtaaataagctagaagatcagtt
aaatgcttcaaatactaacatcaagaaaattgaagccacaaaagctgagtatctggaacg
tttacaacaaaatcctgacgataaagattcgcaagaaagtattcgtcaactagacagtcg
aatggagaccgaaattaaagcaatcaatgatacacaaaaattgattgatcaatacaaaaa
tgctgactttaacaaagattcttttggagacatgaagacgacatttaagtacctaacttt
gactgactagaagtaaattattcttattttagaggaagtgaacacaaacagatggaaaat
agtaccgagttttttaagaatattcaaaccgaatttaatcatgctctcacaccaatgaaa
ccaccaaaacataagttagtgggacgtgatgacgaactccatgagttgtcactgatcttg
aatagaccggaaacaccgcaagctatcttgttaggtgaagccggaacaggtaaaacagca
cttgcaagtgaatgggctgaaagacagcgacaagatggaaagaaagtacaagtatataaa
ttatcaatcggacaattgcgtgttgggggagatgatgtcctccaaacacgtttagaaaca
ttaattccaagattgaaagaatatgagcgaattttaaaagctgaggacaaagataatgaa
tttgtcctcttcattgacgagtttcataaagttgttagctcttttgggagtggcaataaa
attgggggtgattcgctaaaagaaccgttagcaaatgaatcacttcaaatgattaccgct
actacaagaaaagaatatgaaaactatatcaaaagagatgatgccttagggagacggcta
caaccgttagaattgaatgaactaaaaagcgatgttgtcgtcgatattttgagacaatgg
ctaaatacatcctctgttaaagatgatcctcaggcttcttttagattatcgcaaaggatt
cctgatgaattacttcaagaaatcgtacaagcaaacaaactttatcgtgaggatttgtcc
gaaccggctaaatcaattgctgtaatggaggatttgattgcaaaagatcgagtagacgga
aatgcttataatcgagaaagtctattgcaaatatttggtaagtataatattcagctagat
tctgattttgatatggaaaaacttcaagaggaattaaagtccataaaaggacaaccgtta
gcagtttatactataacaatgttgtttaaacgtatgaagcttggatttgatcgttttaaa
ggtcgaaagcaaccaaaagcaactgctctgtttacaggatcaacaggggtcggtaaaact
gcaatggctaaagccgtggcaagaggactttatggcgatgaaaataaagttctcttagtt
aatatgccggactacaaaaccaaagatgatgcaatgcgttttagacgacttataggtact
catgtaaggcatgatccttctgcgattattgtgtgtgatgaatatgagaaagctggtgta
gaaacactcgatgcctttttatcaattttagatgaaggtaggataagttttactgaaaga
ggatgggatgatcgagaagttcacgacaccgtttcattgtcaaatacaattttatttgcg
acaacaaatgcaggtgcggagatgttcgattcgttaaaccgatatagctcactatctcgt
gttacaaacaaggaaaattctaatgaatacagcactgaactaaaaagagaataccgaaaa
gtcgcatcagggatcaaacaagccttgattggtgaaggtctaaagcctgaagttattaac
cgatttggacgaatagttccattttgggctttatccgaacaaactcttctggaaattgct
tataatgaaatgttgaagagtgctgaattagtacgaaaacatttaaatatagatttacgt
cttccacctaggaaagaaagagtatatggtcaaaatttttatgcagacgatctctccatg
cacttagtttttgacatggcttcacaagaggattctaaatcagggggtgcaaggaatatc
ttgcatttagttgaatctgagtttgaagaagcgattactgaagcaataattacttatcca
aacgcaaaaatattcgatgttaagttgagtgaagccggagcgtttgaaggaaaaggtgat
tctaatgctgaaattattgcaaagccttccgttgctgaaagtaaagaaaacaagattgta
ttttcgattggaggggcgtagctatgaaattcaagaaatatttactacaaaaccttagaa
taaaacgatgggtcgtaagaggtctagttattggaggagtattagcagttactttaggcg
ctccttttggaatgaatgatccaactcctgacaatcaagatagcaaacaagaaacagtta
taaataagaacgttgcatatgcggaaagtaaaccggcagaacaaggaatgtggacactat
atgctcgtatcctaatgggagataaagaagttaatgatagtgccgctaaaactggacaaa
tgaatttgttaggacaaggtggtatcagtgccgatttcccttattctgacatttctaaac
aaggtaattcgattgcagggggtaatgcaggtactcaactagcatctactttagcaactt
atagttactacggatatattgaaacagtctcaggaaatgctattgccagtcaagcatcat
ccattctaggaagtattggtaggacgattggtagttttatcggatcaattagtttaatcc
tttctaatattgctgaatccataaatgaactccttggaaaatttttcatgagtatgaata
tattttctcttatggggtggggagaaggtggatcggatgtatctaatccggtatctaaag
cattaactagcttgcttaacaatttgggattaaataatgaattatttaaagcgatagcaa
gcttatctatgctctttttcacagcaatactaggttatcaaggaatgaaattattgtcga
aagatggtgttaactcgaagggattatcaccagtacttgaaaaatggattgttcgtattt
ttgtattgtttatattcttaccagtggcaggatcgctattgggagtttatatcaacggca
tccagtcagcaaaaaaagatggagatataccaacaaatgttgtttctgactacatcatta
acacaagactttgggcttctactcaaaatcttgctccatcatctgatactggtggtgatg
tacctgacggaaagcctacatccgaaatcaagttcgttgatacagattatgaaccatcta
aaaaatctgcaatgataagagcgatcaatactagcagttatgccagacaaaataatgatc
tagattctaattcagtcggtatggctctattaaaagaatggtcatcgaatgatactttca
atattaatacttatgccggtgatgttaatgtcgccgaaaatgatgcttatatgggaagag
cgcctgctgtttggacaggctataatttaggggatggaaaagaaggaagtgcaattaaga
aaccaaccaatttaaatggatatatttggtcagcaaatcaaaatgtgacagacgacaatc
gcaagcctgatggaaaaggaacagcgcataactttgatgctactcaaccttggggcgttg
ctaacaatgcaacttttagcacacagtcggtagctttattgctccaatcggcacttgata
catcgggagctaagttttatgcgtataatatcgctccttcaggaattcaaggcagtgcta
agaatatgtcaacagtaaaaacagaatggcgtacagcatccttagttggtcatggagcta
tgggtaagtttggctcgtggctagcgatgaacgctgaatcaatcgttttagcagttcttt
acttagcatgtgcttgggcgatgttcaatgtgaatatcgtgaaagcatttaaacgtgaat
ttattcggatttgggaagtagttctaacaggatcacttgcatcaggagcaggtgtgatgg
caatttcattaggtgttgttacaacatctctgatcggactacaattacctatctttctga
ttacttttattcgtgcatttggtgatactgctgtgggattcattcctaatacattagttg
gcgatggcgtagcaaatattgttcgatctgctatgattttaggtgtaggatatcttttag
tctttaaaaaaggcgaaaaagtaaataatttgattaatatgcttattggcttaccacttg
aagtagcgtttgggtttgatgaacgtgctaagttattatttggtaatagaaatgatgctg
tgcgagttgtggacggcgtttctaaagcaatcaagaaaagccaaggagctaaaaatccct
attatgatggtggcaacagctcagtaaaagatatggttgcaggaggtcttggagcagttg
gagcgcaaaaaatggctgaacgtttgaacaatatgggagatagcaatgctgatgctaagt
ccattgctgataaagtaattcctgaaacaccagaaggaatgtcattcaacggtggcggag
ttggttcaacaatcaataatacctctttcaaagatttagttcgtcaagatcaactacgta
ataactcccaacaatatattgatcatttaggacgtatggttgatgaaaacggaaactttg
tcgatgaaaatggtgaattattaaaagatagtaaatacggtaaagatgctaaaggcaact
ttattgacgaaaaagggcgtttggtcgatgaagatggaaaccttatagatactaatggta
aaccattggaagatagtgaagatggtaatattggtatggatagcgaaggacgtttaattg
atgaaaaaggtcgcttagtcgatgaagatggaaatcttgttgacgaaaatggacgcaggt
tgctaaatggtgattttggtcaggatagtaacggacgtttagttgacgaaaaagggcgtt
tagttgatgaagatggaaatcttgttgatgagtttggtaataaacttggtaaacacagcg
atggatataatgtgaatggagatttagtcgatgaggatgggaatatcattgagacgagag
atgcgcttgtggcagatcgaaatagagaactcgaacaacaacgacatacgccaattgctg
ttgcaattcctgagaatgaagatgacgagattactttagatcaaactcatcaagaactga
ggaatgaaatgagtggtgaggacgtgtcagacagagtgcatcgggaattaggagatggag
catctggtgaaagtcagtcaagagagcttaacagcaactttgataatagtgctattcgga
atgacacagcacttaaagacagagaatcgctaacaaaagaaacggataaagaacaatcag
atgtgaagaaaaagttcattcctactcctaatgttaatcaaacagataaatatgaaacaa
atattggatcaggaatgtcgaaagacaatcaatcaattagagaacctgaactgacaaata
aaaataatagaacaaataattctaaatctacttcagataattcagggaaatctaatcaat
caaccaagaaaccatcaacagctaaatcagccgttgaatatctatcaaaaactggtaaaa
atgtttacacctcagcagataaagctttagcaaaagctccaaaaggtagtctagcaggga
taacctatgaagctaaaaacgaagctattaaaataggtaaaggaacggctaaggttgcca
aggctactgctacaggagcatccaaaactggtaaagtagtgaagaaatctaccatgtcag
tcaaggactatattgtaaaatacggtaatcaaaaatcaactgaaaataagtctgaagacg
agtaaaaagaaggagcattgatttgctccttctttttactttgatttctaactgaagatg
tcaaggaaaatttctatttatgcaaaaaaattattttaaattgtctataaatgaattaaa
tatttactgttcaaagttgtataattaaaaagggcttatgctggtaaagaacagaattat
tatctaaacaaaaacttgataaaccagcatttttagccaataaaaaaagtgaaataattt
aatggaaaatctcttttaatcatcgaaaatttatgttattatgataacataaagatgtaa
atatcgagacgtctttttcttagttagatcattgacaagtgaacaaataagatttgtcga
tgatataattaacttattaaaaatattaaaaaggaggtttttatatgttcgattctatta
aaaatttggttagcggaatgacgcctgatatgaaaactttagtacaagttgttttgtatt
tcttggcattcgttttttcgttgaaaccaggattcactgcaatgaaattttttggtgatg
caaaatggggagatggattaaaatatgttggggcgattattgcaatctttattattcctg
taattacaaccgttatgctttacacaatgggtactaaaacaggtaatgatttgaaccaaa
aagctaatatcatatcagcacttattccagttgttggtatctatctagtttcaaaatttc
caaaaaatgaactgttaggttaaaagtgaattgaacaaatttggataatatgccgatttg
ttcaatttactttttaccaaaaaactacgctccaagcgtagtttagaagtgagggaagaa
agtaaatgtaagatggtttttgatagagaaaaaatgttagctcacgccaacgaagtatta
atgagcagtctgaaaggtaccgaactggcaaagataatgaatatgaatgttaaccagttc
tatgattatcgaaatgggagtaaaaagattgaaaaagccagacttgaaacgcttattaaa
ttcgaaaaagcatatgtatatatgctagataaacagaaaagaactattgactgaaaaaag
gagttttacaataatggcaaaattcaaagatattaccgaatctattaattatgtggcaga
aacagttcctgtagttgcactctctttgaagccacaattactcgaagtgtacaaaaaaga
agaaaaagaagcgaaggcaaaaaaagctaaagcaaaggtatggaaagaattcgatgcgtt
gctgaccaaagatttaccaaagaaaaattatatggtaattgaagatgtacaaaagctcaa
cagtgagggagttatagatgaggatgatgctattctcgattctgagaagtatgtcgttct
attgaagtcaagtttgaattatgtagctgatctaccagaaaaatttaaagagaagctatt
agcaggtgtccgttttatggatagtagtggtcaattattagttattccggatgatcctaa
tgtgtttgaatcagaagttgaagaagctacagacttctatagcgcagtagagcaattaga
agtagctactaatggattagaacgaattgctgagaccttcaactcttctgaagaagttga
atttgaagccgtagcagaaaatgtaccagatgaaaaagaagctctttttgtggatgataa
caaaccaaccgaagcagaaaaccaagaagtaagcatagaagaaacacaaatacaaacaga
aacctaccaacaaccaaaaattgatgaaaaacccgaatcccaaagtgacaaagaaaatta
tgtttatgaagctgaaaaaatcacatctgaaagtgatgtaccgaaaaacttagatgctga
ttttttagaaaaaaattttgaacagatcattgctgacaaatttcaacctgtagttttaga
tgagattaatgaccctgtcgatttaaacgaggagatgctatccatacctgagttgaaacc
attgctgtttttagctaaagagagtatgaacgctcgcatctctattgctaataataaaat
caacagtgaattaaataagacgaaggagcaattgatcctcaaaggaaagcaaatgttagc
tgatgagcttttgcggatagaggaagcaacctcattaaatggtcaaaatcagtttacaaa
tacactatcggttgctaaagagagctacgaagcagaagcatctaaaattgatgatttagt
gatggaaaaatccaatatcattcgtaaagattatgatatggcgaaacaggcttatttgga
tgctgaactaaagaaactagagcaacggtatgatgctgagcatttaccagaagttaaaca
acaagaagatgaatatagaaaagcaactgaagaaagtcttgatcaacagtaccaagaagc
aattgaatctattaaaaacgatgcattgaaacaaagccaagaagcaaaagaagttgtggt
ggaacgaattatcaattcattgaaaccagaaattgaaaaatcattaacagacgtgcaaga
aaaaactttagagattgtcgaaaaaacaaagtcagaaaatgaagctgagttccatgatac
aaaagagaaaacaacagatgtggttgtcaaatattttgcgaacaaagaagaagttgaaaa
gcaggtagctaacaacacgaaagaattagaaacaaaacttgtagagcaacaaaaaactat
cgaagaatataaagatcgaatgaaagaggtcaaagatttagcagagggttataaattaaa
tagcgaaaagttggcagaacaaagtgaagctttaagagaagacttatctcgttcccgaag
tgatctagctcaaatggcagaaaaaacgaaatcattagcagttgctacagaaaatcaatc
aagttcaaaacgtgattttacaagtaaaaagatggctactatcatttctgtcgctgcaat
ggcttgcggaacgatcttgggatcgtcctactttattagtcataataatcaacaagcaca
ggctcaaactcaaacatctatttcgagagtggaaaattcgattgggacaaatacgaactc
tgcttcaacaaatagtagctatgaagcaacaccaactacagagttcaaagttgggaaaga
tgttgtcatcagtattgatgggaaaacaactaaggctgaagtgatttctattgatggaga
aaaagcagttgtgaaaactccagacggaaatcagtacaaaattcaagctcacttatctga
taataactaaggagggctattatgcgagaagaaaaaatagtttatccagtaattcaaaac
aatcaagaaaacatgacctcttctcagcacttacaggaagcacagctcgtgtatcaggta
aatgaactaccacaaacgaacgagacaatgagcaagtcaatatctttaattggcttgctt
attgttgcaatagtgataactgtaggtgtttaccgtaagttgaacgtgaaaggaagtatt
tctgatggcagataactcaaactatggatttaaacataacttacatcaaaaaccttctga
aacaattgtcagagttgaatggcttgaaaagcatgtcaatagcacctattctgttacagc
aaaaagattaattgtatcagctatagttgttgcagtcgttgttcttggatcaattgttta
cttagtttctgatacgattaaactgaaatttatttttgttccaacgttattaatgataat
tggatttcttattctaattagccagtatatgtttattgatccatctagtggttcattgat
ttctggttctattagactgttcaaatcagtagttaattcagcaagagtatctatggggaa
aaagaaaccatttcgaggcacagagattttaaaagtgaaacaagatggaacaatcgtata
tcgagatgggagtgtagcattaatgttcaatctagatggggctacatcactaaccgcttt
tccagaagaagttatggctcaggaatcgaaatcaatacaatatcaaaataccagagatcg
ttccttagctgaaatcaaaatcacttcatctcaacctcagaatacggaaagacaaactcg
aaatatgaaaatacaaaaacgaaatgcaaggagtaacaaagcagtctttgacataataga
tcagcaagaacgatttgtatcagaatatattgatggtgtgaaaacaacagtaatccaata
tcttatcttgaaatctcaatctaagatggtattggatgaaggtgtggaacgtttagaaaa
ctatacgagtagaggactttattatagtgtcactcagttgtcagctaaacaaacaaaaga
aatattatctgatatttatgcactgaaatagaggtgagagattaaatggaaattatgggt
agatcacaactattaaatttcaaaaaaaagagaaaaactaaaaaagaacaaaaaactaga
aattcaaaggtagtgaataatacctttgttagtgatttaacatctttagttggttatcaa
tttacaccatcttacattaggacaggtaagcggtggggaacaattgtgaaattagtgaat
acttatggaatgaatagaaattatggatttggttggatggttaaagctattcctgaagtg
agagtagaaggggtaaaagcctatctaattgaagcagataagccagtgtcacaaaaagat
caacaagaaataatgcacgagaatgttgggggatcaacgaatagttatgaaaataattta
gaaggaaaaaattcagatgctgaaattagcaaaactgttatgcggattatggatttgaat
acagcatctttactagacagcatggcaaataaaattattgattggaagctagaaatccta
ttagtatccgattctcctaataaaatcagcgaacagctaattaaactccaacggttgtat
gatgaaaaaatgtatggattaaagcttatgtcatatggaggagatcaacgtgatctgttt
gatagacttttaagtgaaccaatcgggaatgtctatgagtatacgtctatgagttcggat
tttgcaggaaatgatcatgcaattcgcaaaggtttagatgatgcgaatggatgggctatc
ggcactatgtctactagctacgcaagtggtgtagcttttatggcactggatgattctttt
acaagtaaagttttagtggcatcacacaaaaacgctacaattaaaggctatgatgaaaaa
atctcagcatcatcactttgggggcaattgattgctaataatgcaatggcaaatcataaa
cgaacttttcatattgtcttaaataaatttgattactttggtgatccaactggtagaaca
tttgttgccaaaccttcgttaaacagtgtaatagaaaaggttaatttggctgaagaaggt
cttaactctttggagctttttggtaatcaaaaggacattggtgatttatatagacggaat
ctcgataaactaactcagattttttatttgttagcaggcagaacattagattctgcaact
agagttttattgaaaaaagaattaggtaacttttatataagtcagaaactttgggatatt
aattatgaagaacgttcaaaacttttggtgaacagtagtgatacaatgccagttcttggg
gattttattagctatttgactaatgctgaaacaaaagccaaaaaatctggtactgaaaaa
gaagtcgatcgtattattgtattaaaagacacattgagaacagcattagacagcttctct
aggatgtttaatcaaagaacgacactgaaagaaatcggtaaaagtgacaaattacagttt
tactataacttaggtgatctaagagcagaaaccaatgttatggaagctcaatttttaaat
acctttgatttcatcacatcacaagcaaaaaaagatgatattgttatgattcacggcttc
gataagttatctattgaaaccgttgggctaattaaaaaaagattaacaatgcttgaagaa
gatggaattcgtcttgcctttctatttgatacaatcggttcaggagaagacaatgaatac
aaagaagatattgaaacagctgatatattcaatacagatggaaaaatttaccaaagtttt
gaaagtgattttaattacactatcattggaaagatgaccagtggagagttaatgaagtat
gaaaaaaaagttgctcctgctagaaaaggagaagatgatcaaaaactttctgttgatttg
agacagtatttgacaacaggaagaagtaataaatttcagatcaggagaccagtggatctg
actaataattttgttattggagagtttattctttaagttttatctttgattttgagtgta
taaggaaaggataagaaaaaacatgtatatttgagactaaaaacagtcttagagaacatg
gtacgttttgtgaaaagagaactatagaaatttcataaagtgaaaccttactgagtgaaa
taattatagtggaggttaaataatgaaaccaaacataaaaattttagatcgaatatttct
aggtagagacacagaagtaatcctaattcaacatgaagaaggatttgaagttagtatagg
tattcagaaacttcaaaaacctcattattgtaatcagttgtataaaaactttactgatga
agaaaaagcgagagttttttttaacagaattaggcagaagtcgcccatcctctataggtg
ggtgatgaatgccgttcggtatgagggttaccgttggtaactcgaagaccgacaactaag
gcgtattgcctttttattttgtcccatgttacaatcagtctatacaagaaatgagttgat
ataacatggaattagatacaaataatcattcagtatttcttctttattaccaccttgttt
tagtaacgaaatatcgtagacaagtgattgatgatgaaatatctgattatgccaaaacta
cttttgaaagaatttcagaatcgtatcacattactttagtggagtggaatcatgataaag
accacgttcatattatgttcaaagctcaacctaaaacagaattgacaaaattcatcaatg
cctataaaagtgccagctcaagattgataaaacgtgactttccaagagtcaaacaatttc
tttggaaagaaatgttctggtctaaaagcttttgtcttctgacaactggtggcgcaccaa
ttgatgtgattaagaagtatatccaaaatcaaggaaacaatcataaatagaaagtaggtg
aactttatggaacaactaaaagcatacaaattcagaatctatccaacagaggaacaagaa
atcttctttgccaaatcttttggttgtgtccgtaaggtctacaatctaatgcttgatgac
cgaaaaaaggcgtatgaagaagttaaaaatgattcttctaaaaaaatgacttttccgaca
ccagctaaatacaagaaagaatttccgtttttgaaagaaattgatagccttgctttagcc
aatgcccaacttaatttagataaagcatacaagaatttttttcgggataaatccgttgga
tttccacgtttcaaaagtaagaaaaatcctgttcagagttatacaacgaataatcaaaat
ggtacaattgctttgattgatagtaaattcatcaaagttcctaaattgaagtcattagta
agaattaagcttcatagacaaccaaaagggattatcaaatctgctacaatatcacgtcat
tctagcggtaaatactatatttctttgttgtgtaaagaagaaattatcgaattacctaaa
actaattccacaattggtattgacttaggtattatggactttgcgattctttctgatgga
caaaaaattgataataataaattcacgtccaaaatggaaaagaaactaaagcgtgaacaa
cgcaaattgtctaggcgtgctttattggctaaaaataaaggtaccaatctatttgaagct
aaaaattatcaaaaacaaaaacgcaaagtagctagattgcatgaaaaagtaatgaatcaa
cgtactgattttctgaataagttgagtacagaaatgatcaaaaatcacgatattatctgt
attgaagacttaaacacaaaaggtatgttgcgaaatcataaattagctaaaagtatttct
gatgtttcttggtcaaagtttgtgactaaattacaatacaaggctgactggtatggacga
aaaatcatcaaagtagataaatggtttccgtctagtcagatttgttcagagtgcggacat
aaagatggcaagaaatctcttgaaattcgagaatggacttgtcctgtttgtcatactcat
catgatcgtgatatcaatgctagtatcaatattctgaccgaaggtctaagactacattct
atgggattggcttagatccaatcatcaagaaccgtaggaactacggggatagcttggtaa
ataagagacaccgctgttagtaaagaaatacgctatcaagtatgctctattcccaagaag
ctcccacttcaagcgttaagaaccgtcaggtttagctaagtggtgagtagttcacaacaa
tttcctaggaaaaatagttaacataaaaggaatgaattgttatgaaacaatatttaaatg
aatggaaagcgatagaggggtcattagtaacgcaaagaataaaggaattacctgattgct
tagagaaggatcatttgtttcaaatacgagaaatgttgaaaaaagaacagtttgatccag
accaatttttagtagtcgagtatccaactattggagtgtactgttgtaaccatatcaatg
atggaaaatattttattattcaggagtatggaggacagttaactcctttctatactacat
gggaaatgagtgaagaaggaatcaataattttccatgtgaaagcatcgaagattcaattt
cacacaccgaatgttaattgattataactataaaaaaggattgaacattatgttcaatcc
ttttttcaatgaaatgttttccgccatttcattgtttggtgcgatttctattttattata
tcaaaataaagagagattctaaagaaagaagagggaaatatataaatcaagcgacagtat
atttattattaaatgctattgtgagaatataactaattagtttaatttgaaagtaaatat
acgctataaaagtgcatcttgtgttataaaaaattattttattttgtgaacataatttaa
caattctttctcggaattgatttcttttcttaaatagtcttcagacttattaataatatt
atctattatgtctagatacatatcacttttcgattcagctaattcatacagtttttttaa
ttctttatcctttaattgaaaaccctgatccatagtcactgcatttggatatagaagccc
actataatgtttacgtaaattcacttggaatttctgattataaaagtctaacagattaga
aataaaaggcggaaaattactgtttttgtaaaattgattatttccatttaggttgtatag
taatttgttaaattgctcctgatttaatttattgtaaatccatggtaatacttccatatc
cttatctgctaacctgaatgaactagcatcggtaagatgttcgatcataaaatctatgaa
catctctttttcaccaaaatataaatattgattatatattgtttctaatgttgaagatgg
tagcgaagaaactctcattttttgctggagtataggatcaactagactatttaagtgatt
ttgtaattcttcattgttgtttcctagaactgcaagggaacgtaaacggtagtaatattc
tatttctgttagtacttgttgtttcggtttaaaatcatttattgatatttgtaaattttg
aattgtctcgtctgaaaaatcatgttgtaattctggatgggtagctataaaagtaagtaa
aaagaacccttttgtatacgtgatctgttgattttcaccaagtgatttattaatttcctc
tcttgattcagctgtgaacctatactttgcaatttctttttttagaattttcgtttgtca
aattaagttagacaaatcatcttttgtgacgtaactcaaaaatacttccattggtgtccg
atagtgtaatgattttctaggaatatgatttcgtttcgatgccaccgattggataaaggt
ttcagatacaccattaaaatccatagctttatacaaaccatctttacgtaataagccatt
tgaatgttcattcaatcctcgttgagaaggtgttcctggatccgcaaaataaattgaaat
atcgttggtattactaatctttttccaatttgagaattcttttccacaatcaaatgtgat
ggatttaaataagttttttgggacacaacgaaaccattgattcagcctattttcaatgtc
tttagcctgtctgccttcgggtttcaaggtaatgatgactttagatagccgttcaactaa
tgtgatgaccgcgcttttatgttttccacccacgatagtgtcaccttccaggtgaccaaa
ttcatgatcaaactgggtatagtctgtctttctgtctcggattgaccggcgaaacccttg
ttttcctcttttttctttatgaccgtttggttttctttttcccttcattggtaaatcgtg
agtgtcaaaggttttatctttaaacattcgatacagtgtgcgtaccgaacaagcaatagg
aaactctgctcgaccaataaggacatcaggagcccacccttgaacaacctttttttgaat
gtattcctgttgctcatcaggtaaaacaatcggatgtcttccgcagttacgtttgttttt
cttatattgtttatagtagctcattgcgcttccaccagatttaagaaaacgatagacctt
ataaatagtttgtcgagaacgttgtaacagattggctacttttgaaacaggttgtgattg
attgaaataagcttctatcattacgagttcagttggtgtaagatggttataggtcatttg
tactcactccttataattctttcgtcggaactattttgagtgtagcacaaatgacttttt
ttagttgtctagcttaattttacaatcggcgaatatttaaatagaattctttattatcaa
aaattagggcattaagtagtctgaaagtactttccctatctctatctgcttcctcatttc
cataagataattgaaaaacaaacttaaaggctgtcttacataggttttctttggcttttt
cgcttagtttatttagatagctattttttagtgcagagtgaaattcttcaggtgtaacag
acatagcatgtatgcgacttgcatattgtataatttcgatcgttactttttttcctaata
ttggattttttaggaatataatttcataggacttccgtataacatcctgacaagtttctt
ttgttatatctcttaattcccaagtattaccgttgtaagtgactacaggatgagctgaat
aatttctttgatccttaatatattttaaatcctcatattcatagctatcaattagctcag
ttgaactataagctttttctagtagttccatttcccattttggagagtttggatcacttt
ttcttagtctagctatatcttctaaaattttcttagaagtattatcctcgtaaatatttg
ctaaatcagataatttatcaattaaatctaaaataagcgcactgtaattgacagctattg
cagaacgataatttccctgataaaaactacttctaacttcttctaataatggaataattc
taggatttttaactttttttatttcatcatctaatataaacatataaatctccttttttt
atttgtatgacaagtttaccataaaaaaaaattaaaaagcgagacatatttatgttgttg
tgttatcataataacataaatatgtagagtgagatgatgaaaaaatggatttgaaacaat
cgttttacatctggttatatcctgataatcctatgtcaataatggctgatatttttgtag
ttagcatcttattgtatttattttatctaattttctttcacaatttaatcgggtacatga
ttcttgattggaaaggaatgttcgatatagaaagaaaaccatttgctaacaatcaaacct
ataccgtcttcgaaagtggagattgggaagaaaatgaagttgatgtgatccatgaaattg
gattagctttatcaggaatacaagatgctgatgttttggtatcaatgacaacggatactg
gatacaacgcttatgaggtattttatcttatgtattttatatggcgtgatggtcaagaaa
ttatcaatggtcgtgctgaaaaaacaatcaattctaatactgaaatttctttttgtatgg
gtgaaggggaaatgattgtatataaagatgggtcagcaaacattaaaacagcctttggtg
atattgaaacaagtattaaggaacttagggaatatgtgcagaacccatataattttcaat
atttagcaggaagaataaatttagtttaggagtaaaaatatgaaaaaaattataaatcaa
ccaacaaatcacttgataattgaaggtgttattttcgtaacaatgtattttactgtagga
aatggcatctcaaatacaatcattcaaaaaaatccacaatacctattatttagtctttat
gcttggattgtacaaatggtttgggtttccatattgatgctgttgttttattggatagta
cgggttattcttttattgttaaacaaaagaaaaaaggataggtgaataaaatgaaatcaa
ctaaattgaaggttgtattgttatcgacagcagcattaataacccttacagcatgtggta
caactaatagtgctaataataacaaagacacaaagtctagtagtacgatggttactaaaa
acagcactacatcggcatcaacaacaatgtcttcaatgactgaaaataatgctgaaaagt
atcaaaaatacgaagacattaataaaggtcaaaagccggatgaagtttataacaacttta
ttaatacagtaaaaaatgatgaaaattatgggaatgatccattgcaaaataaaaatctga
ctatcgttctttacaaacctgattgtccagattgtcaaaaagcagaatcaaaaatcatgc
aagaaataaaagaaggatttagttatgctccaacattaatgcatgatattaccataaata
aaccagcttacgagtattacgcagttgctgtagatattactgatggtgtacctgagtggg
tacaaaacattcctggtctggctgatgagaacaatcaatatcatacgccaacagttgcag
tagtaacaccaaagaaagttaacggcacactatactgggatgtaatgggaatgacaacaa
atacaactgatgaaatgattgaaagtacaactaaatattatatggatttgggagcatata
aattatatcaacaatcagagcctgttatggacgatcaatccaaagttaaatagatcttta
gggcgtaagccctatttttttaaaattaagtgataacaaataaatgatttctgaaacaaa
cgttcttactcaactactcgaaacacacaagctaattaactagattataaaggagaatgc
gtaatgaaagaaatcagtgcaaatgaagctcatattccgcaaaagaatcaggttggtata
tataaggtgcttcatggtgaaggaatttataaaatacagttacttaccggttacaataat
ggtgcaaatgggaagtggttaaaggcaacaagtattcgtgaacttagaagtgaagtagaa
aaaattaggcttggtctcacaagtgaagaaatagctaaactgaagggaaataattctttt
gtaattgaaaaagaaaaggaaaaacatctactttatcgtgagctgaaaattgaagaatac
tatgaaattgatttacctgaaaaattaagaattattgatcaacgttcagaagaaaaatgg
aaaactgaaatatatccaagcttaaatgactacaagacatcaggaaagcccatgtataac
tacacaggctttttaacctacacacaatacaaatatgcctttcgcaaattaaaaggcatt
aaacaagctgaaattgccctgtatgagatgaaaaaagtggatagattgaaattgattcaa
gatttagtgcaaaatacatggaatcaagcgattgtcgagctagaaaaagaaaatgggaaa
attttaactaataaatatctgatcgtaaatgaaattgaagaattaattggtttattttca
tgtgaaaaaggtgaagtcttcttgaagtcatcaccaacctattcaattttggacagtccg
tatcagtttatacaggcaaggagatgagttagatgtctagcttgaaagatgactatatcc
aagcaaaacaagagtatgaaaaaatacagatgttgaaatctgagaaagtcgaattatttt
taacacaaaaattagcagaggatcatattgctaacttagatgctaaaactttagaggaat
atgatcggcagtttaatcagatacatcacaatatcattttgcttgttgagcaggcaaagc
gaaggtttgaaaaagcggaatatgatctattagatcaaggaattgtatgcttggataagg
gattgcgaagatattatggtgcagagttaaaaaagcaaaatgtagatagaaatgcactaa
aacatgaaatcttagaattgataatgcaacgaatttgaagggatagaaagcaaatgtcac
aaaacattagtgctgtaaaacaattaatagaagaagatttagagaccacagttcagagat
tagcggaacgaatccattttgcaaattatcaaaccatctctaactggtcaagcaggaaca
gaaatccggaagaaattccaatgaaatttttttatcgaatcggaaaagaatatggtgttg
atccgataaaaattttcgagaagaccatgatttattactatcatggaacacctaacgaag
tgttagaacatcttttggaagaggcaaaagaaaaatcatcaatattagagctatcgcaaa
atgacaaagttattcaagtgaaatgcgttgatccaacaggaaagattattgtcggttttg
atattgaaagaaaatccaaaatagattttattacacaattaaaaaagataaataatttag
atattctaacgcttagaccagatcatgaacagttgtttatgagttttaaaaaacaattga
aagaaatacaaaaaagatataacaaggtgtttcctaatgcgtgaaaagctcaaagaaatc
agagttttttggataattaacaaagaatgtatcatcttatatactcttggatttcttagc
atgatcttgttttggtggttatatttaaaacagtaattggagagggtcaagaggattttt
atcaagataaggatgtggaaactgcatgtggaataatagattaaaaacaggattgttatt
aatagttatttcctgcgctatgatgattggtatgaggatacaaagggaacaatcctattt
tgaagtttctgctaacaacgtaatagaaaaatgctattacggtcaacattattggagtga
ggaagtcagagaaaatatagatcgtgaatatgttcaaagaattgtttgggatgcatattc
tatcaaagattatcctaaaagtttaacgagtagattattttacagtgaaaaagataatca
aaaactctcagatttgatgatgaaaaaagtatgactattattacgaaagagaaacagagt
gctatattcgaggggaaaaagcctacaacaaaagtgactattggggtgacaaggcgaagc
gattaactgcaaattttagagtgtatgaatcagagtttataaacttgacctttcttaata
gtgtttttattgattatgtaattactacgaaacgcattggaagttattcaagtacctacg
catccttagttccaatgttaaactcgatgagccgtttcttaaaagaaagagaaaagaaag
agctacagtatatcaaagaaatcatgccggattttgaaatgcacgaatggcaaattgctt
tatcagattggaaattggcgaataaggttcgtagaataacaccttttcaagccaagcgct
ttttgagagctatgaaatttgtgcaataaaaaaagccaccagacaagttgatggagacta
acacaattaccaacagttgtaattgtgttagcttacaaattaattatggtgtttagtcaa
tcccaaattgtgaaatggcaccaataattggaaaggaaaaatgaaatgtctgaagattta
cgagagctgaagttacgaaagaagcagtatgatcagtatttttccggtttgttgaataaa
catattgaagaaggacttgatcatgattttggaaaagatgaatattgtttatattgcgaa
cgttacaatgaaaaaatgtctgaatatctacagctgaaaaaagagatacagaaattagag
aaaaaagtacatgcttggaagtataaagattccatgtctggttatgttgaatctcaaaat
aagccaagaaaaaagaagcaagcgtatgttctaaagatggtaaatggggaagagttaatt
gtattagcgtacagtgaagaagaggttcgagaactcgttgaaacacctgtcaggaaaaag
gttgaaacaataaatgagatagacgacagccaatacaatagcatctatattgaaacaagt
catggtggatataagaaattagcaactttccttagaagttctaaagttgggataatttct
aaaaaagacataagtgctgttaccgatagtttttgtactttatctgttcctaaagcttat
ttccaatacgatagtaaaagatttgaacgcttagagaaattctgtagaccgtatactgta
ttgaaaactaaaaaatttaataaaactaaaagagtttctatacagttaccgactggtcaa
atctcattaggtgaaaaagactatctgataaaagtaggaaaagagttaattataaaagta
ccggaacacttatttaaagaaaattttgagatacgtgaaaccttggtatggaaagaagaa
aaatagtttggaagacatagaatggtataaggggaaattgaaatggcagtaaataaaata
ttgcaggtactaatcatagacgaatttggcggaggagaatggtttgatgtgcagtccata
gactttgaagaagaagtcgtagttatagaaaatatttacggcgaagtatattcatattcg
cttgaaggtgagaatattgaggatttacggttgattggtgagtagaaaaaaacagaaata
tcaaaatggagataaaaattaatagcatgtaaagatagtcatgcttgggttaaaaatgtt
aaaattcaaaaaaatgagtcagaagggataaaagtatgaaaagagaggaatacaaacaaa
gattaaacgaactgcttgaagaggacgaaacattaactcatggttcgcctgatgaaattc
tatacatgattgataatatggtgatctttggtggatatgaacttggtaataggtcagttg
atcataatattttagaatttgatgatgtatcatgggaagaaattcttgattggggaattt
tggcggtacctgaaactaaaacctatattagtgacactatggttcctttttttgaggaat
tggattataaaagacttcccaaaaatgaaaatcatatactgggaggaaactaacaatgtt
aagtgacttatttattttactgatctatctaggtgtaagtgaaattattgcgtatttttt
gtttgtcattgctaattatggtatttccagtgcaatcgttcaaatgtttagattaccagt
aagtgaactaaaaaaatgatgagattatcagcatatcttttaatgtttttgaatgtggtc
acgttaatctttgtagtaatcggtgtgactttcgatttaatggaatagtgggaaatctat
aatggaaaaaagagacacgaatgaacatattttttgaatcaatattgttgatggtttttg
cgatcagcgcttaccagaaatctaaaaaagagtaatgattgtttaatcatcactcttttt
ttgtagggaaattgaaatatgtggagcttgtattggtttagttaggattgcttggctata
aggagctagttctttatcaaaaccatcaaagtaggttttcagtagcgatttaactgatcg
ctcatcttgtttgatttggataatttcagcatccaaatcggttgtgagatcaggagcttt
tgatgcgattacctgattttttttatcttccaactctcttaggctgtttaacaagttgta
aaaagaatcattttgattgttcattccaacgtgagttgcaattttaacagaagtttcgtc
cgtattgtcatcaaaagaactcattggaatatcaagtagtaacgaggatgtttcttttac
tgactttttctttacagcattttttgtttttccatcttttttgctctttactcgagatgt
ttttggagctagtttaggtaaatcacttgttttatcagtcatttattagcttttcctttc
tattaatttatgttattatattatcataataacataaaaaagtacactttttgggggcgt
agttattgaaaaaatctaagagaaagattgccacattgcttatgttaatggtgcaattta
cagggattgcaatgagtgtaatcacaataaatccgcaagtgatacatgctgatgggatag
ctacttatgatgcacaatttaactgtactactgaaggtagtgggtcaggaacagatagcg
atggaaacgatactggaagtggcgctgtaacaggtgatgtagccaaaaatattgaagata
tttacaaatacatgaatggagaatatggcttatcaggtgctagtattgcaggtattttag
gtaactggaaacaagaatcaggtattgatcctcgagcagtagaagggtattacggagatg
gacagagagaagttgacttcatcaaacaatttactgatggtctgatgggtattggctatg
gtcaatggacagctgggcgacatacagcattagttgattggtctaagaaaaataatggcg
gttcttggtggactacagaagcccaattggactttatgttcaaaggtgatgggggattcg
taggaatattaaaagattatgctttaaatgcttctgatgatgtcgtagaaaatgcagtaa
cttttcataaaaactgggaaatttcagctgattccgaatcagctgtaatagctgtacgtg
gtgaaaatgcaaaagaaatctggaagtacatgaaaagcaagggtatggacggtgcaaaag
atgaaagtaagatcaataaaatatccggaggttcaagtaccggagatggatcgaataatt
catcaagttcagcatcaggaacagtagaagatgcctgtgcaactacggatgacgctaatt
ctggttctggatcaattgggaaagaaggaaaaattaacggtaaaaaaggtcaagtaatag
cgaatatgacttatgaagaagctttgaaaaaatatgggaaagcgatcacgctaccaaaat
tcaaagaaccagattggtcaacttcaccttttaacggaatatatcaaggtcagtgtacag
agttgacgtgggcttatatgagccaattatacgatgggaatcaaccgactactggaaatg
gtggttatgtatgggaaagctacaaatcggcaggagcaaaaataacgaacaaaccaatcg
taggttatgggtttagtgcttcggatggatggttatgggctgttggagatgcagggcata
ctggtgtagttatagcggtgtttgaagatggatcatttctatgtgctaactttaatgttc
caccaacccaagctccaacaaggggagtttcggtaacgttgattgatggagtggacggat
cagataatgtgcatttctttagcggtgtaggaaaagctaaatttgaaatcgaaaaataaa
ttggaatgaaggacgatatagatgaatagtaaagtgaaagatacaattatcatttctttg
ctttctggtatgttattagcactgcttgttggaatcctattcttcaataagcagaatcag
gacatagaagctgaaaaacacagtgtgcatattgaagataagctgacattctttaaagag
gttaaaccaaatgaggtggatggattacggaaagatttagaaaatgatattcaagaaatg
ttgaatggatcagttcaaaataagtttgcagatcaatcaggtgaagaatttttgagaaaa
ctatttattgtaacaggtaaaccaccaattactgataagagtagtgagaaagaaaaaatc
gagtactataagccttttacttttaagctaacaaactttggaattaagacatctagtagt
gggttgtatgaagcattgaccgattttgaagttcaatacaatggaaaaaaagtgtatgat
accacattaaccatcacactaaataatgataagaaagtgactgggggtgctttttatgca
aaatcatgaaatcactactgctaaaaaggcgatcggaatactttccataattgtgatcct
ttgttgtgtggtactatttcaaaagaaaaatgcttatgataataatgtcaaagaattgga
agaccttaaaagtaaacaaatcgaagtagtcaagaataaccagaaagtgaaagctatgca
ggaagctcaatacaaagaattgggaaatgctgaaattaaggaacaaagtaggaaattctt
taatttattttacaactggaattcatgggaaaaatatacgaagaatatgaaggaaataca
aaaagaatttcctcagatagtaaagtctagtcctgttgatatttctggcacgatggtagg
cactggtaatagtccaatatctagctatactgctgattactatacaacaaatcaaaaagg
taaaatggttgaattgattacacagacaagaaatactccaacaacagcaacaacaacaat
ttggcgtggagtaacaagcataggagaaaatcaattgttttatttggaggatttagatag
ctatgtaagagcagagtaaaataaaaaaagagctaacggtaccaacgttagctctttgtg
ctgacgatgataacaaaacctaccgaaaaaggattgtttcatcacaaacacaaacagaaa
agaattgataaaaaacccgaacctcagaatttttattaatcaattcatttagattataat
aaattgagctgaacattacaatacgtatatgttgtaaaacgtaaaaaaagtcaaaagtaa
atactttcttaaaaagtcaaataaaactattaaagacaatatatatggtttatttgacat
aagaaaatggtctagatgataattgtaatatagaattgtagacttaaataaagcataaaa
taccttttatgataaggtatagctcttaattttaagcagttttagatataagattgaaag
taaagtgggggagaataataatggcagatcataaattagaaaagttattagaagaaacgt
ggaatccaaaagaatttagtgaattttttatggagaattttgaaactgacttagcagtga
ttgttaaagatgctcttagagagcaagggtatcctgaaactgcaaactatataaacatta
attttactttgtatactgaaaataaaggaacttgggatttttgggctactttagcaaata
aggagttaagtgataaatcagacacaggaattcgtaacttttttgaatcaaacagagatg
attatatgtatgctaacaatcaaaataaattgaactttagagtagagtttgatgaaacac
ctgaagaatttatagaaagacaaccgcctaaagaaaatgtagcaaaggtattggaagatc
gttggaattcagatgaaatagtttcaacaattagcgaactaggcggacaatatgaaccgc
tagtagaagcggttagagaagagctaagactgaataagtttcctgatgttcaaaatattg
atgtttctcaaattgaaataaacgtcaagatcacgaataaacttgattatggtagttggg
cagatatagcattagaaaaatacatctactcaacgttaaaagagtttatcgaaaatagaa
tggatatcatgtatctacagcatccacagtatttaaactttggtgttgaaatagctacac
ctcttgaagaatggaaaatggagcaagggcttgactagcctttgctccatttttttattt
tacaaatgaatacagttcgtcgtttttaccaagaatgattgtttgcccaactttgagatt
gtcaggtgatccttcagcggtttgtaaggagaacgttccattgaacttatcggataccgt
tataggtagctttaattctgatccttcctcatctttgagaattgctgtttttcgttcatc
aaaataaacagtctttattaaataatttttcgtagtgatctcagcagatttgtctttttt
tgtagtagtaccagtttctttagaattagaggtattttctacgactattccatctttggc
atttgagcttgtgtttatttgattgaatattttcagcgacaagataacgctaagaatagt
caatatagaaacaagtgtaattaatactgataatttcctttttttgttcattttttctta
acatccttttttgttttgattagttagatattccttatctaacaagcctttttaggctat
taaatgaagataaaccccaaaaaaatattgcaattatgacagtgcaatggtactattatt
atacaataaattttgcgaaaggggtaggtctaaatcgcaaacaaaaagaaattgaaccta
gacaaatacaacttgtataccgcaagggaagcaagtttgattttgggtaaaggtagaaat
tatgttacaaacataatcaactattatccaaatcgtttgcctaaaggttcgttcaagaaa
gtgggtgacaaaacctatattataacggaagaaggaatagaagcattgcgatcacaaaca
gaaaataaaaacaaaaagaaggaatgaatatgaagagaaattcgcttggtatggttttat
tggcatcagctgtacttgcggggttatcagtaccagtaacctcacatgctgatgaatgga
ctgcaaacacaccggatcaaatccaaattacaacaggacaatcaagttatgcgttcaaaa
aaggagatactatttggtcaactgtagagaagcttaaaagcttaggttacaagactactg
ttgctgagtttgccgaattgaacaatgttgatttggcaaaaggagaacaacggactatcc
cgattggacgaactttcaacatcagtaaagatacattaacagttaaggaagcagatggcg
aagtagttagtcaaactgttcaaaaagataaacctgatcctattgaaaatacggagcaag
agaacaaaaaatccgagactacaaaagaatcggaaccaacagcaaacacttctgataaga
cagaaacaagtgcttcaagtgttgatggagcaagttcatctaatacaaataattctacaa
gtgagaaagaagcatcacagggaacaagtgaaagtagcactacggaagctgatactggaa
catcaacaaataactcacaatcaacatcaaatgatgcaaatgaatcaaccagtacatctt
ctagtgatcaatcacaaacaggttcgagtgatgaaactgacagttctacttcaccaagta
aacccgaacaaccaactaatgttgtgctaggcgttccatttattagtcaaggtaacacaa
tgctttgcgaaggaacatctttgctagaagcgttacattataaaggtgttgcaacaaatc
aagatttaatgacttttgttaaatcaatgccactatctcctgacaataatccaaataatg
gtttttctggtgaatggagacacaatgtggatggaacttatcaaggtatgaatccggctc
ctgtagtttcatggggtgttgctaatggcggaaatgttgtagatatttctggttcatcgg
tacaaggattaaaagatgagattgtaaatggaaatcctgtagtagcgtgggtaacttatg
cctttgaacctgctcaacataaaccaatgttttggggcgatgctatttggaatcgacatg
tagtagccgttgatggatttaaagacggtttttaccatgttgtcgatcctgtgtttgggg
caagttggattaatgcaggatcatttgaaacagcatataacgtatctcaattagcggttt
cggtacgttaataaaagatatcgtttatatactaagtagttatatagtctttatttgtcc
ttgcttaactacttagaaaacttgttgctcatggtgggtagaactaaaaggggtgatgct
atgaatactagagcgttgaaacagcttgctttcaacgaaaaaaatgattaataggtgtgg
tgattttaacttaggaatgggcgcgaaggtcattaccacaccgacatatcgtggctcatt
ttcttcgcctaactggtataaagaaggagtaacgagagatgaagcatgaaaaaacgataa
ttttaaaatcaaaaataatttattgttttgcgactttagtaatgatgttatctacgctta
taatgcctttttcagcaataagagctgaagcagatgtcacaaaaccgacaagtgcaaaat
ttatagaaactggcgtaaaaacagacggttatattagggttaatatgccgaatcatccaa
atgaatggatgatttcaagtcaatttaaagattctcatggaaatattggatattgtatgg
attcagaattgccatccccaacaggaagtggagccggaagcttgaagtacaagggagctg
gcagtgatgagttctatcgtatgtttaaaggtggttttccatcaaaaacagcaaaggaac
tgggtgcaggaaatgatacagaagcatggtatgcaacacaattagtttcatgggttttag
ccggaaactttaaagtttcacagattgtatggtcacatccaaaccataccgccgcagaaa
cagctcgtgtaaaaaaagcatttgaaaaaatttatgactatgctaagaatggaaaagata
cgcccaacactgagttttctatcacagcttctaagacagctgacgaaggaaaatatcaca
ctttcacatataaaacagcatcaaataagactggtaatgcgaagctcacttttacatcag
caaaaccagctggtatgaagatttatgatgcagatggtaaagaaattactaacaacactg
tgaaattaaattcaagttttactattaaagtacctgtgactacaccaagtggtactttgt
catttaaaggtactgctaatgttagcacaaccaatccttttacttttgatggacgaggtg
tgtatcaagatgccgtagttatgatcactacttcagaaacaaaggactctaaatctttga
gtgctaaatggacaagagctgttggtcaggtaacagttaagaaagttgatcaagatggaa
atgctttaaaaggagcggagtttactctaactgacaataacaatgctaaatctgttaaga
caaccggagatgatgggttagctacgtttgatttgcaacaaggcttaacatacagcttag
aagaaacaaaagttcctgaaggttatcaaggttcatttaaaaaggatggtattactgtta
ataccgatggacaagaatttagttacactgctacgaacacaattaaaaaaggtaaagtaa
aagttaaaaaggttgaccaagatggaaaaccattagctaatgctgaatttaccttgacgg
atgattcatcccaaacacaagcagaaaaaacagatgaaaacggacttgcaagcttcgata
ttgtagcaaacaagacctacagccttgaagagaccggagtaccaactggttatacaggcg
tattcaagcaagaaggaattaccgttaaagatgatggacaaacttttgaatatacagcta
caaacactttgaaaaaaggtttagtaaaagttcataaagtcgatcaagatggaaaacctt
tggcaaatgcagagttcactttaaccgatgaaaaaggtgcaacacaagtagaaaaaacag
atgaaaatggacttgcaagcttcaatattgtagcaaacaagacgtatagcctagaagaga
ccggagtaccagtaggttacacaggtgcatttaagcaagagggtatcaccgttaaagacg
atgggcaaacttttgaatatacagctacaaataatttgaaaaaaggtgtagtaaaagttc
ataaagtcgatcaagatggaaaacctttagcagatgcagaattcaccttaacggatgaaa
aaggtgtaaaagaagttaaaaagacggatgcaactggtctggctacgttcaacattattg
cgaacaaaacttataacttagaagaaacaaaagtaccaacaggttacacaggcgcattca
aacaagaaggaattaccgtcaaagatgatggacaagtctttgaatatactgctaaaaaca
ctttgaaaaaaggtgtgatcaaagttcataaagtggatgatcaagggaaagcattagcaa
acgcagaattcactttgacagacgacaaaggtgtaaaagttgtacaaaaaacggacagca
atggcttggcaacatttaatattgttgccaacaaaacgtacaaaatcgaagaaacacaaa
accctaatggttatacagggaaatggtctaaagaaggcatcaccgttgctgacgatggac
aaacctttgaatatacagtaattaatcaccttgtacctgaaacagtaagaacaggcggaa
tcggtacatcagccttccttcttgtatttctaattgcaggattgagtatggtgctactgt
attatcgagaacagcacaaagcaaaataaaaaagtgttaatggaaaagaagtaaatatga
aaaaagaaggctgacgtatgaaatcaaaaaaaattttttcaaatttaatgctatttggta
ctttgctaggagtgggattgggcgcaagctcaatctcttctagccttggactaggggggc
aagtagcatatgcacaacaaaactataattatcaaggaactggaacgattcatatccata
aagtaacaaatactaatggggatgggaaccctgtctcagatattgataacaaagggaaag
aaatagctttaccaaatggtgtaaaacctcttgaaggcgttgagttctcttatgtgaaac
ttactaaagatgaagctaaatccttgggatggacggatagtgatactacaaaaggtcaac
atattgatgatgctaaagcacgattattactaaacaaaaaatacagtgaagtaagtagaa
tgaagactgattcacaagggaatatagacatacctatacaagtaaatacagacgatttaa
cagataacttgtatttgattgttgaaacaggaacagtcaaaggtgtagttgaagaagcgt
atcctatgattgttaacgtacctgaactaaacggatcagatgatcaatactttaattatg
atgtacatgtctatcctaaaaactatttccaattaaactcagcagagcttgataaaaaag
acgaagatggaaaggctcttgccggaactgtttttgaattgcgaaaagatgatggatctg
atcaggttgttggaacttataaaacagacagcacaggtaaattaactgtagatggtttgg
aattaggtgactattatttcctagaaaccgatttgggaacagatgctaataaaacaacct
atttactagatggtaaaaaattcaaatttagcgttaaacgtggggagactgctaaagtag
ttcttgatgttaccaactacaaacgacctgtaattactaaggtaattgataaagaaaccg
ttgatactggcgaagatgttcaatatacattgaaaccatcaattcctggtaatattggta
attacgaaaaatatgttgtcaaagatgttctaggtgcagagttaacttatgattcatcag
aagtgatcgaaggaatgactttagatactgattacagtatcgaacgtgacggacaaacga
caaactatgtctttactgaatcaggtatggataagcttcagaaacaatttgatgcagggg
atcgcttctttacaattttgatgaacgctcatactaatagtaaagctaaaatggatacac
cacttaagaatgatgtttcaacgatctacaacaatggatatgaacccgaagacgaaacac
cagttgatcacgcttatacaatcattggtgatcaccaattcattaaaacagatggagata
caagcaaagcattgagtggagcaaaatttgtagtgaagaacaaaattgatccgaataaag
ttacttacctaaaacaagatccaacaacgaaatctgttacttggattgcagataaatcta
aagctactgaattcgtttccggatcagatggtaagttccaaattgaaggcttgcaatata
cctatgatgtagattttgataaacaaggtaatccaacaatcacagataaaaaaatcaatg
attatgctcttgaagaagttgttgctccttcaggatatacaccaactagaaatgatgttc
catttgtggtatcgaatgatgatgcttctagcgaagtaacagacatcaagaaccttaaaa
cacctgaaacagttcgtacaggtggaattggaacagtagtatttctagtggttgcaggtg
tggcaggaacagggctatatgttgtctacaaacgagaacaacacaaagcttaatgaaata
aaattccctagagtgtttttggctctagggtttctttttaaaaagtgtgtgaaaagtagg
tatgagcatgaaaaagaagaatatcaagttgatcatcttaaaaattgggatgttgctatg
tttaggagtaggtctatatcctgtaattactcaggcttatacctactaccaaactcaaca
aacactaaactcctataaggaaaaatatgatgaagcttctgaaaaggagaatgaagaagt
cttcaagagatattcagaagttaataggaaacgaaaagacacagaacaaacctcagtcac
gattcctgaagataataacaatattccgtcaaatggaaatcttcagaaggataaattagg
tgaattagtgggtgaaattcttataccaaagattaatgtggatttgccaatttatgatgg
tgtaaacgatttccaactatcagcaggagcaggaatattaaccggaactgattatccaac
tggtgggattggaaaccattctgttatatcagctcattcaggcattcctaataaaaaata
ttttacagatttagagttgctcaaacttggtgataaattttttattgatatttcagggaa
aaaacttgcttatcaagtagatcggataaaaacaattctaccaaccgaatttgaggattt
gcttcctgtggcaggaaaagattatgtaacacttatgacatgtacacctgttggagataa
ttctcataggttactcgttagaggggttagcataccttaccaaaaaagtattgttgagaa
agaaaagaagaaagaagatttaaaggtaaaggcgcagatgaactggtatcctatcgtagt
tgtaggggttttattaataatagctgtgatagtcattattaaaaaaatagtagcaaagag
acgaggaatgaaaaatgaagaataaaatactactttttttgactcttatttgcactttgg
ttttaacaatttatcctgcaaatcagctctatcatcaattcaaaacaaaagagaatgtgg
cggaaatccaagagaaaattgagaaaaaacaaactccttcaaaagaggaagtggcaaaaa
aagtcgaacaaataaaatcgaacagcggtaaccaaggattagacaatactcagaaaacag
ataaaggagtagacaatactcaggaaacagacggtggatcatttgatattcgtgaagctg
aaggaaaggtcaatccatacacaggagatgttttttcaaaaaatcaaacgaaagattttg
aaccatctacctattcaggagcggttggttatgtctatattccaaaaataaatgtgctag
agcttttgtttctaggcgcttcacaggagcatttatatagaggtgtggcacaaatgagtg
ctactagtctacctttatcaggtaaaggtcatcaaacagtaatagcaggtcatcgtggcg
gttatacgtcaccacaatttctttatgttgatcaattagtagccggagaccacatttata
tagattatcttggtgaaaaagcagtttatacggttttccgaacagacgttattagaaatt
acggtcagaattcaacactgactgatattcctgatttagatatgttaacactttatactt
gtcatccatatcctcagaactacgatcgtttattagttagaagtctaagagatgaaaaag
caaaatacatcacgccacaagtaacagttggcaataccgcatacgctgatgccattgata
gcgagtccgtttcagataagacagaaactgttacatcttctaatgatttatttgaagatg
ttgatcgtgccaacaaggaattagatggaaataatgatcttaatattccggaacaaggta
gcgtagagatgcaagacagaacgtttgctgaaaaggcaagttcaatatttacaggaatta
ccaataaacatcagaaaatgcttttagtcatttggactgtaataggagcattagcaagtc
taaaggttcttattcttttaatcaaagagtttcgaaaagcataatgaagattataaaaat
tgatagagtacagtaaaaagggattgatactattattgatctcttttttattttgaatag
agctagattcacttttaaataaaatcaaaactgatcttaattctaaagaaaaagtcaaga
aaaaaatacaataaatttttttatcagaatatttatcagaatattattagaaaagataaa
ctcaaaagcttaatttaatagggttattggttgtatttagaaataatgtatggaaaagct
ataaagcaatagataagatgtagaaaatcttatttgtgaatgaaaaacaagtcatcgtaa
aatattaataggaggtgtagtaatggtgggagtatcaaaaacagctttagactcattagc
taaactatttagtagcaggtttgatggtgcagaatttgttgaatatctaagccaaaacga
aagtggaaaaactctgatcgaaacaatgaaaaaagactatttgaatgaaaatgactttcc
gacatggacgaatattgaagatgctacatgggatgtagtatgtacgatatattctccttg
ggtaacgattgctgattttgttttagataaaattggaggggatacataccctgatgccaa
atctcttgctacaagtgactttaaaacgttctatggttatctaataggtctaataggcaa
tggaatagatttgaaagttacgccaaaacaaacacctgaagaaattgaaaaagaaaaagg
agaggttcaaatggcttatgcaaatgacagagaaaaagtaaaattattggaaggtaaatt
atctgaagaagaacttggaaaaatggtgcaagaaatcaatgaagacagcaactattttcc
tgaattgaaggtatatcaaaatgacgaagatttctttaatgaaatgtttagtaatagtcc
atgggaagcagtaagtaaaacaaatttaggagaatggaactttcaagatgatctagttgc
atttagcaatgatgggtatttacgatcatattcagaaagtgagtatagagctgaattaaa
aacgtatgaaacggatattctgatgagctatttaaatctattagagagtggtcagggaga
gttaagagataaagttgaagaactattaaaagaagagctatagggattatttcaacataa
acacaagcagaaaactaccaaacaaaacgtaccatgcaaaaagtcggttaaaccggcttt
ttgctctattatgagaggagatcaaaccatgagtgcaacaaccgatatggctttagaagc
agtaataaaagataatacaggaaatgtcgaaaatgtagaagactttagcgatattgcaat
caatctttcagcatggatttcagctgtaggagaagaaaatatcgaatttgagatcaagaa
tatggatgacttaaaagcaaaatttccttttattgcatcgaaactaagtcaagttgccga
ggataaatcgtggaatgaattagttagtttttccgaaaaaatttatgatattacgcaaga
agatgagtgtgtttcatgggaaatgaataatcaatacaagaaaattgacgctttcgtcaa
atcacgtatagaaggaacagcttttgagtttgaaggtatagataccgcagataattggtt
aaataaagaatcctttattaaaagtatagcggatgatcttgaaaaacaatggtctaagga
agactatgcagagtacctaaaaacagaaagagatacagaagtgaaagaaaaactcactga
ggtatgtttggatgaacatattgatcccaatatcgtaaaacaagaagactatgaagtggt
tattgataaagttcctactgattttgaggaagttgtaaagtatatagttgaagaagcatt
atcgcaatactcttcagatgaggaagtggacgaagaaactgttcgtaccagagtttggca
actggtttttgatgacaaagattataaatatttgagtgatcaaaactcggttaattggag
tgtacgattattaattgatcaaaatgatattgaataaaatagagctgaaaagctctattc
agattgtagacaaaaaggagttggtaattaagccactcctttttgttagtctttgcataa
ttttgaaataaaaagccataggcttttttgttttccatagccatgtggctagttttttta
aattcatggcagcaaacgtaagcatcgtgtgcgtggcgactttttcaagacctcgatatt
tcgtccaacgcataccatgcttttcttttgcatctgcaaatattcgttcaatggtttgtt
ttctctttttgtaaatttctctattcaacgccgtatggcgttggtgttcaagttcatcca
taagatcagcccaaatatgtcgagtcactattttttgatgttttgtactcaaagtacaat
tttcaagtaatggacaactcacacagaattttggatttgatttataggttcgataaccat
cacgagtgatagttgaaaataacaacggttgattattgggacataaatagcagtcaaaat
aggcatcataaacaaagtcttttttacgaaacattcctttcactccatgaggtgcagtat
atggaagaatcgggtagagtttcaagtgtgacagaaaatgaacaaatttaggcgtcttat
atcctgcatcagcaaccacacgctttatatttggaaaagctcttttcgactgtttaacca
gatcgattgcgacttggctgtcatgcacatttcctggtgtgattaatgtagataagataa
aaccgttatcttcacaggaagtatgtgcagaataagcaaattgtttttctcgttcacctt
taacatagtaaccactttctggatctgaatgacttattttttgaagactcaactcacttt
ctgtgtcccatgtaaaaggacgttttcctacagcaatacgttctttatttatttcatctt
ctaattcatcttgataagcttttgcttgaccgtaggtcatctctttcgtgaacttatgtt
tattggcatttgctttgatatgagtagaatcaatataaaggttgtcttccgtaacgaagc
cagcttttacagcttgttctagaatatgagagaaaatatcttcaaataaagttgtttctc
taaatcttcgaacatagtttttaccaaaagtagagaagtgtgggataggatcctcgaatg
aataacctaaaaaccaacggtaagcaacatttgtttcaacgtctttaattgtctgtctca
tcgaacggataccaaataaatattggataaatactaatttaattaagaccactggatcaa
tactgggacgaccataggttgaatacgtagattctacaatgggataaatgaaatcaaact
gaatcgcagcatcaatttttcgaactaagtgatctttaggtacaagatcatcaattgtta
acatagcaaattgatttctaccttcaatcgattgttttctcatcattagaatcactccca
gaatagtttatacaattagtataaaacaaaaaactgcaaacaacactccaaatttaggag
tttgtctacagtctgaatagagctgaaaagctctattttttttgataaaaaaactagcta
ttttattaaaaataatttggttcaaaatttatttttttaacttgataattttttgccatc
cttttttaaattggctatatatcaaggtttatagtgggaataaataaaaatacatttgac
aaaatttacaatatagtttattatatatttatcttattatgataacacaataaaaggaat
ggtggtatgaaaaagaagaagtttagccgatcgttgttaggaattttggttttagttgcg
gttggtcttagtggcaagggttactttcagaataacagtactcaggaacatgattttcag
atcaaaagtagtgttcaggtaggtaataaagcagacagtgaatcaaaagaatttttaggg
atacgttatgatccaaacaaatatccaaataatatcgtaaacattaatgatgggaaatat
acactgacaaaagaagaccatgaagcattatcagaaaaaggcagtcaaaccttttgggta
aattatgcagatttagatcaacttggaagagcaggagatgttgaagcgttgatcacctat
gatgctgtaaattctcactcatctaaaaatgtggaacgtccatctttcaaaagttctgtc
catattgcaggagaatacaaggatggagtatttgatcaagagagagatacttgggtcggc
aaagattcaaacaatgaaatcactcagctagaaggctataaaggttatctctataacaaa
agtcattcattagcatggtcgctaggaggagatatggaggtacacaatttaacacttgga
acgagagcgcaaaatgttgggaaaaatgatcagaatggagggatggcttactcagaaacg
attgtacgtgatgcaatctataaaaataagaatgaaaaagtattgtataaagttgatcca
atttataaagggaatgaattagttcctcgtggttctcatgtcgaagctttctcagttaac
gataatggaaaaacggtaaaccttaatgtttatgtatttaacaatcaaaaaggaatcaac
atcaactatcaaaatggtacttgggtaagagattagaaattgagaaggtgaagaattgga
aacaataagcatcaatggattagataaatcagttgcaaatcgaataaaaaaaggaaatgg
ctactatcttctgaagaagggtaaatattcagttgctagagagttagaaacaatgagtat
cgtgtatgtagctaagaatcattttgacgtagaacaggctatttttgatccagattctga
aatagggaaatgtgttgaattatcagagaaaactgttagtacaaaaggggcgatgatcat
tgagagagaaatgttagacgaaatcagagtaatcattcctaaagatacgcagatgtgtga
ggacagcataagtgacgatgaaccaaaatcagaaagaaaataaggagatattcagatgag
cgaaaaatccattgaattaaaggaatataagcgaagcgatggagaaaaatattatcctgt
agccagtttttctaaatcagtatatctggttggacgtgcattggtagttggtgcaattgg
catatatattttgcattgggtaacaaaggttgtacaactgcttgtagataccttagtaag
tattcttgtctcgttaaatgatgttaacggaacagatgatttaggattaaaagagatgtt
taaagagttactcaatgcgttttttcccaattatttaagttattcatataatgtacaaag
cttttttgcaaagctacacttggtagacatctctattttagtattagaagcaggaacggt
attctttgttggatatttggttactttgatgttcaggcatcactatggagaacaaagacc
attttttgatgatatggaaagtagaaggttgaaaagagaagctctagaagctatggatgt
gaagtatgatccaaacaagattataggagatgaaacgaacaacaaaaaaagaaaacgaaa
caaaacgcaattagaatccgatgtgctatcaacgcttaaaaatatcaaaatttctgttca
tacaagacgtgatctaagtgtcaatgaagatattcgagaatatatcgtaaaaatcccgca
accaaaagggaagaaagttagagaaacagttttacgacaaattcaagatttagggtcgat
cctgacaagagcaacaagcggacgagccaaatttggtgaaaaagaagatgaagtttcagg
cgattatttcattttccgagcatcagtaaatattgaaagagaacgtaaggaaagagtaag
taccaaaaacaaagaaacggaaagagcaacatcttcaatcgcagtttcaaattcacaatt
ttcttttccaatcaatctctttgccgataattccaaaaatatccaaaaccaaaccgaaaa
agctagaaaatatgccgaaactcaaaagcaatctttagaactttatctatcttctgctga
cgtacctgcaagtctaacagatatgcacgttgggaatacatctattgaatatttgtttac
tttatctcgtaccagaaaaattcaactaagctcaatgaaagaagaaattgaaacttactt
gcatatatcaggtgtaatcgtgcggatcaacgcagggcgtattcaaattactttaccatt
aggagaaaatgatcgtattccaattgatgtaccatcaatgatcaatagcgtgttttagaa
gacatcacaaatagaaacagaaaatacaaactaccagttcacaaacagaaaagtaccgag
aaaagtgaggaatagaaatggctatgaaattattagagaaagtcaaaaagagagccgaaa
aagctgaatctattttgctagataaagaacctaatataaagcttaatggaaaattcagtg
tcaatatgttgaacacaaaggctaaagacccaacagatgctatttttggaattaagcctg
atggcacaattgctcatttttgcatcagcgaaatgccacacatgttggttgcaggaacga
caggatcagggaaatcagtattactgaatgaaattcttgttacagtaatgtgtcactcaa
cgcctgatgaattaaaaataggaattgtagacccaaaaagggttgaatttggaagataca
aaaaattgccgttcatgttggctgatccaattacagatatggatgaagcttatgattttt
ttgaatatcttgtgatcttgatgcatgaacgttacaaactgatggaaaaagcagggttac
aaaacatcacgctatataacgaatatgccgaaaaaaatggattagatagatttccctatg
tgatcttattagttgatgaatattcacagttggttggaacacataaagaagtagaaggtt
tgattgttcaattaggacaaatggcaagggcagcaggtattcatgttatcttagcaacac
aatctcctcgatcaacagttgtcactggtattatcaaagccaattttccgtcacgtgttt
gccttatggtagcaagtgatttagaaagtaggattgtattagatgaaggcggtggagaaa
gtctaagtccaaagggagatatgcttattaagcttgttgatggaagtatggttagagcgc
agggagcttacatcagtaacaaagaaattgaaacaatcttcaatcaccttagaaatacta
tgccagaaccagaatatgttgattaccgagcaatcgtagctgaaactcgtggtgagggcg
gtgaagacgaggattttggtggaattggtaaagctcctgtaagaaaatctgctaaaagaa
atttgaacacacctttagcaaatccatcatctaaagagccatcaattgaaaagaagagtg
cgtttgctattaagcttgaaaagaacaaagaagaaaaagtcgagcagggagctaaaacac
tagaaaaactgcaagcagaaaaactagaaaaagttttaagggcattaggaaaagctgatc
ctgaaccgcaaacctcaaacaacacgaataataaacagccgattgcatctaaaaccaaac
ctaaagctaatgatccaaaaggctcagaaaacgtagtgatcacaactgataaatctgaaa
agaaacaaataaatggaagtacttcacctatcatgcaaaaaatgttaaaagcaaaaaaac
aggtgcataaatgatcatcgtcagttcttttttaagatggcttactccatataaatatac
agatgaagtagttgtgaaacgagcgaagaaaagagataaaaaagcggtactaactcctaa
acagatgcttgatcatggcattttaggggtgaaggttttagaagtgaataaaccgtttga
atcaaatagtgcaagagaaaagttgcttggagctgaagccgatgtcgcatatttttacca
tgacaaaagcaagcatcaaatagctattaaattcaatccaaaatcggcatggcggtatca
agcaagagatgacttgaaacgtaggaaacttagaccaatgctctatccagaaggaaaaga
agcatttgatagaacccacatcgttcccattggttttcatggtacagaatcagataaccg
cctattagtaggttggaacagcaatcaaaatagagttcagatcaataaatttgagaagaa
agtaaggaaattcaacgatcgaaaaacgatcctatggtttgcagatatttgtaaacagcc
ggatggaacagcaaagtgggaagcggtgatatttgacgaaaatggtaaaaaagtaatgtc
tgaaacatggcatgataaagctaaatttgtttggcagtagcagtagaggtgaaaaagatt
gctagaactttttgaagcaaatagaacaggctttaatgggattggcttagatccaatcat
caagaaccgtaggaactacggggatagcttggtaaataagagacaccgctgttagtaaag
aaatacgctatcaagtatgctctattcccaagaagctcccacttcaagcgttaagaaccg
tcaggtttagctaagtggtgagtagttcactagaaccttggtcacaggcagaaattgata
aagcagtaaaattgaaccgattatcaaaatttaacgtattaggaaatgccttttaaaaat
cgcaatacacaaacagaaaaataccaaaaaattagcaatgaacgtaggtaagaacatgac
aataaataataataaccctaaaaaatataatgctcttgtccaatgctatatcgaaaacaa
aattacaatgcaagaagtcgctgatgaattaggcaaatcaaagagcctagtatcacacga
ttttaagcacaatgtttttccgaacccgattgagctgaggaaaaaatttcaaaagagagt
ttatcaagaaataggtaagtggattgatgaagggaatgcaattgaccctttaattgaaaa
atatccttttttaaaaagcaaaaataaaattcaaaggttaattcgtcaaggcgatattca
agctaaagaacctgttttgacaaccaatgatttggctaaaataaatcttcataaacaaat
tattgaagactttgaaaaaaatctttcaacaactgaaattttaaaaaaatacaatattcc
gagaggaaagctaacatcgactctttttagagaatatggagaatcggcagttactaaagc
aaaggaagtagcgaatgagagaaaaaaacaaaaatagtagtcgatacctagtagcgactg
tagtttttgtttgtgtattgattttcctgtttgattttttgcagattggaaaaagcataa
ttggaaatacattgagtgcaaaggaaatggttgctttaggtggtttgtatgaaggacact
tgttcccgaatatattcatttctatcgtttctcatattaacttgtaccatttaatttcta
atttattgttcttagtagttcttgaagaagcactgaatgatcagtatgagtggttaacat
tattgatcgttttaatcatatcaggatttctaggaagcttagttccttttctgctacaca
gcaacatcgtaagtatggggcttagtggaggtatttttggatggattgctttatttgcga
ttgcatacatccgttttgatagcaagaaacatttattactaagtgtttttgtattattga
taatcggcattttattggtatctacttttgaatcaggcgaggcaaatgtcttgtcacatg
taatcggatttgtctgtggaatgatcttgggatttattctaaagaacgtttcattgatca
aacaaaagaattaaaagggagtgctaaaaatgccaaaaagaaaagaaaagaaaattccag
tgtttttgtctgtctcagaaatgttatcacttcaaatactgttaagaaaaaagattgaaa
caatagacgaagaagttagaaataaaagggctatgtacgaacaacgtgaagcgctaagag
aacgaatccactattttgatgatatacacactaaaatctatgaagcacgtacaaatcacg
aagacgaaagtaaattaggattagctcaacaacggatacttgaatggcttaatacgaata
ctgatcaagaaccgttaagagtgattagtaatctttttgaatttggaacgaagcattggt
ttaatgctgtagagaaggatgctgacttacaagaagcgtttgatacgctaagtaaggata
gcaaatccatgcgagatttattgattacttatctaaatgagcatgagtttgaacaaacga
aaaccaaaaagaaaaataaagaatagaaagttgtgatgaatcatgctattaaccctgtta
ggttatttatgtttaattcttgctttttttggggcaatcgctataattattggtcaattt
caaacaaataatccgattatgcgtaacataggcattggaattgtgattgtaacctttatt
gtgtttaatgccactaagatttttggaagtaacgataaacaatttggtatatcgggagtt
aataatagttatgctccagattctttgggaagggtagtaatagatggaacatttgaaaat
gtaacgagttataaaaatgtttcgctgacagtgaaggaagatggcaagaaagcatcagac
gacgttctcgctactattaagccgtctcaatcacaatttgaagtgttttatacagttaaa
gagaatagccctgtacacaagctgacattggtttttaacgttgatggagaagaatactat
aaagatgtaaaaataaataaaacatcaacgaaaaagattatcgaatcagcgaaaaaagaa
gtagctacagaagaaagtacaactgaatcaagttctactgtcgaagcggaactaccagat
aaaattgattttgatcctgaaaaagtcaaatcgtttgaatctgtttctggttctatggct
gatcggtttaacactgaagtcttcaaagctatcaaaactgttaaattggatactgaaaag
caaatgattaatgttaccttattcaattcagttgaatctatggatcaggataaaaaagtt
acggttgcaagagaactaggaaaaagagtaattggtttgtatcgtggtactgctaaacca
gattcagacggtgcagatttgccagttcatgtagtttatgaagacggtaaagtttttgga
gattctacagcaaacgaagcattaacgattaaattggctaaatagccagaaagttataat
aaacaaatggtgtcacaccaataatatataggtgtgacaccttggagatgatagctgatg
gtagtaaataaagaaaaagttagaaagtatgtgactttaaaaatagcttctgttaaatat
ttagaaaagcgagctaaagaagaagaaagagcaagaggtaagaaagtaacagtttcagag
ttgttagaagaattgatcgagaatgatcaaacaataagacgtgcatttactaataggtct
atcagataacaatataattaataaaaaagaaagagtgatttggtcttagactaaatcact
ctttttatataaagtttctttacactcattccgaataatgttaaaattctttatatgata
tatagttccttgtcagaggaagagataaccagcaatattggagggataataagtggaaaa
caataatgatattagacattttagcattggggaaagagttacaacagtaagcgaattatc
aaaggattatagagataaagagggaacgattatttctcttaataagaatcgaagaggcgt
ttggcaatatgttgttgatttaggtgatggcgttacagttgagtgtaaagatagtcaact
gatcagaaataatggcagtcattccattgaaaaagcaattcttgtatacccaaaagtatc
aagtaagatcatgaatgactggttgcttggaaaatttggtgagtacaataaaaaagaaat
cgcagaagtgatcggcaaatcttatccaacagtattagggtatctaaaaaagataacgag
taaagaagcaaaaattgaggatgttttaacagtaagagagcttcaatcattaatcgagta
tcggaataaacaaataacaaatcctgagtaccttagaaaagaagatggtctattgaaaca
attggaacaagtaaataaaatccggaagatgcaaaaggtagctcctttaagccttgatac
ctttaaaaaaatctatttgaaagagatcaaaaaagactaatgtggactgtaactttaccg
ttccaacctgtatctgcaccaagaccaagtgcaagaaggaatgctgctgatgaaactaat
gacgtagcagagaaaaggatttcaacctactatgataaaaagtatcttgattatttgaaa
aaaataaagagctttatcgaagatcaagatttattagatgatgaattttactcgattgta
aatgatcctatgggcgcaattatggaagtggacttttactaccagataccaaaaagctat
aaaaaagtctataacattatgaagacaacagcgccagatttagataatttagtaaaaagt
gctatggatggtatttttaacatctcagctatacgagatagccatatcacaggcttaatt
gcttttaaatataatgtggcgaacgaaggaaaaacagttgtgaggatcaaacgatattca
gaatttgagtgggatacttctgaaggattgaacggagatatatgggaagctacatttgat
tttaaaccagtagcaacgccaagaccaaagtctaaatttagaggaaatgggattatcact
tactatccaaaagagtacaacgactatttggaaaatatcaagaatacgcttaaagagaaa
gatttggtaaatgatcaactgaaaaaggtaatgaatgctcctatgggggttatagctcag
atagattatttttaccaagtgagaaaagataagaaaaagcttgattcactgatgcgtact
tcacagccggatattgataatttagtcaaaggaacattggacggaatttttaacaaggaa
ataggcatcaaagatagcagggttgtagggttaattgcttttaaatacaatacttttgaa
aagtcgaaaacaaacgtgagactacaggagatgggctgatgaataataatgaaaaaattc
ttcatgtacttgatagctttgaaataattcaagaagaactaaaaaaatatcgggatgttt
tggaacaaagatatgattttgtcaatcagcaaaagagtaatcacatggatttcattctca
atatgaatgacttgaagaagaaattagttgaacgaaaagaacaagaaaagttgatcaaag
cttactttgaactcggtgaaaaagaagttaaaaatgcaatggaactgaatgaagagcgca
gggttttagatcagctgttagaacaattattggtgatgtttcaaaaaggacgaatagatg
aggatttaattgaagaaggattgagaaaatatccttcaaactcaggtatcggaatagtgc
tgaaagcgattgatgaagaagaaattgaagctttcataccgccagaggattttgaatcgg
caatggaatatataaaatattatagccaagggatcactgcttttagagagtttgatcctg
aagatgttattcatgacttgaacaacctaaaagaatggtgtgaaagttatggagtcgatg
attccggattggactacttgatcagtattatggaaatcgaagaagagatgccggataagc
ctgatccaacagatattttagaattgatccatgaagctagaaatccaattgcctatattt
ctagaggatatactgtattggaatactataagccttatatatcagcgatgaaccatttaa
gacgtgtattaagggaaaaacgtgaataccgctcagtgttgaatgcaacgaatagattag
aaaaagctgtttcagagctagatgcttattatcgtgaacattacctgcaagcaggtggta
tgccaagaaatacgaaagcaaatatcagtaggtatataaaaaaagctgagtaggcggagt
tagcccataaaatggcaaaaggtaacctgaaaggggcattttgaatgaaaagggatgttt
ttgaattgtacgtattagaacgtctagaagacggcatgatggcacaagagataattgatg
aaattgatgatatgatcagcagatttggtcaattggagttgaatgatggaaacaaaaatt
cggtagtgctaaaacaattttggttgaacaatttttcgtataaggattttatcaaagaaa
aggcaaatacattgtactgactaaattcacgaggagcagtgatgagagcttattgctaag
agcagttaggctcttttttgtttgtgtaaaattatttgttttataatacacatttataca
caaaaaatattgacagatagtacacaaatgtggtaggatatatttgtaagcaagttagat
taacaagttaaaggaagagcagttatgaaaaaagaagaactaatagatatatttcaaatt
gttgaacgagcaaataatatgggaattatgttttttgatcgtatttctttaaagatggat
ttaacagaattaggcagaagtcgcccatcctctataggtgggtgatgaatgccgttcggt
atgagggttaccgttggtaactcgaagaccgacaactaaggcgtattgcctttttatttt
gtcccatgttacaatcagtctatacaagaaatgagttgatataacatggaattagataca
aataatcattcagtatttcttctttattaccaccttgttttagtaacgaaatatcgtaga
caagtgattgatgatgaaatatctgattatgccaaaactacttttgaaagaatttcagaa
tcgtatcacattactttagtggagtggaatcatgataaagaccacgttcatattatgttc
aaagctcaacctaaaacagaattgacaaaattcatcaatgcctataaaagtgccagctca
agattgataaaacgtgactttccaagagtcaaacaatttctttggaaagaaatgttctgg
tctaaaagcttttgtcttctgacaactggtggcgcaccaattgatgtgattaagaagtat
atccaaaatcaaggaaacaatcataaatagaaagtaggtgaactttatggaacaactaaa
agcatacaaattcagaatctatccaacagaggaacaagaaatcttctttgccaaatcttt
tggttgtgtccgtaaggtctacaatctaatgcttgatgaccgaaaaaaggcgtatgaaga
agttaaaaatgattcttctaaaaaaatgacttttccgacaccagctaaatacaagaaaga
atttccgtttttgaaagaaattgatagccttgctttagccaatgcccaacttaatttaga
taaagcatacaagaatttttttcgggataaatccgttggatttccacgtttcaaaagtaa
gaaaaatcctgttcagagttatacaacgaataatcaaaatggtacagttgctttgattga
tagtaaattcatcaaagttcctaaattgaagtcattagtaagaattaagcttcatagaca
accaaaagggattatcaaatctgctacaatatcacgtcattctagcggtaaatactatat
ttctttgttgtgtaaagaagaaattatcgaattacctaaaactaattccacaattggtat
tgacttaggtattatggactttgcgattctttctgatggacaaaaaatcgataataataa
attcacgtccaaaatggaaaagaaactaaagcgtgaacaacgcaaattgtctaggcgtgc
tttattggctaaaaataaaggtaccaatctatttgaagctaaaaattatcaaaaacaaaa
acgcaaagtagctagattgcatgaaaaagtaatgaatcaacgtactgattttctgaataa
gttgagtacagaaatgatcaaaaatcacgatattatctgtattgaagacttaaacacaaa
aggtatgttgcgaaatcataaattagctaaaagtatttctgatgtttcttggtcaaagtt
tgtgactaaattacaatacaaggctgactggtatggacgaaaaatcatcaaagtagataa
atggtttccgtctagtcagatttgttcagagtgcggacataaagatggcaagaaatctct
tgaaattcgagaatggacttgtcctgtttgtcatactcatcatgatcgtgatatcaatgc
tagtatcaatattctgaccgaaggtctaagactacattctatgggattggcttagatcca
atcatcaagaaccgtaggaactacggggatagcttggtaaataagagacaccgctgttag
taaagaaatacgctatcaagtatgctctattcccaagaagctcccacttcaagcgttaag
aaccgtcaggtttagctaagtggtgagtagttcacgacaacaacgattatgatcttaaaa
caatcgtttatgtaattggcaatcttacgaataattttcatgcaataatgacaataaaaa
atgaaaaggggtaaaatcaaatgaaaaaatttttagtaggaattctattcacaatggggc
tagtattattatcaccttcagtttcagcagaaagctctatttccatgtatcgtatgtata
atcccaatagcggagagcatctatacactagaagcgttggagaaagagacaatctgaaac
gttatggatggcattacgaaggtgtcgcatggcaagctccaacaagtggtactcctgttt
atcgtttgtataatcggtataacggtgaacatttttacacagttgatgccggagaaagag
ataagatttcacacacaggatggacgtacgaaggtgttgcgttctattcctacaacggag
caaatagagttcctgtaacacgtttatataacaaatacgtgaattggcatcactacacgt
tagatcaaaatgaaaagaacgtaattagtaaacaaggttggaagattgaaggtacaggct
ggtatgcaatgccaaacagcgtaccaaatcctacacctgctccaagcactgaaaaagtgt
tgaacgttcctgttgtatggcaaggaaatacaatgttatgcgaaggagcttctttattag
aaggtttacactacaaaggtgtagccacaaatcaaagcttaaccagttttgtaaactata
tgccaaaagctaatgacaataatccttatcatggttactcaggagagtggcgtcataacg
ttaatggaacgtatcaaggcatgatggctgacccagtagttaaatgggcaaaaaacgttg
gcggtaatgccgtcaatatcactggttcaggaacgaatggaatcaagaatgaaattcgca
atggtaatccggttgtaacttggattacttataactatgctacgccagagttcaaacaaa
tgccttggggtcgtgcagtatggaatggacatgtagttctcgtggatggcttcagaaatg
gtgcataccatgttgttgaccctgtatttggcgcaaaatggatcaatgcaagcacgtatg
agagagcatttaatgtgactggaatggcggttgctgtacgttaattgatagaattatcaa
ctaaatgaaataagagcttaattactgaaatggtaaataggctcttatttttttagagga
aatttttgtaatacgaatctataacaaaaaatattgaatgtagtacacaaaagtggtata
ttaaaatcgtagagattatgcgaagaggtgattttgatgaaccaaagaagaagaaaaagg
ttagaagaaataagcgagcgactttccgagctaaaggatgagttagaagtaattcaagaa
gaagagtacaaagaaaatatacctaaaaatctacagggatcagaaagatatgaaaaagca
gaagaatccgttgatcaacttgaagaagctgttgatggtttatccgacatattagaattg
attgaagatatagctagctagagatgattaatgaagatttcaggagtgagaataaaatga
ttgatatttcactgatagagaagctacttttttcaaataagtacacagccaaagagttgg
ctacaagatggcaaatatccgaatcagctattaaagcctatcgtcaaaataagggaagcg
taggatggcgtgattggaaaggaatcagcattggaaaagcagaagacataatgaaacgtg
aaggatttcaagctgacaatgattctaaaaaagttgaatagtttaatagtcgccaagaaa
agtaccaggacgaggggaaaggtagattacaaaggaaaacacttttaaataaacttcgca
aaagcatcaggttatgagtggctagggctatacgaatgtgatgaaaacaaagggctttaa
tgtcaaagaaaacgcaatagggggggaacaaaatttttaaaaaagatatttatgtttggt
ttaatggaaaaaaatatatgactactaacaaaaggtggtcagagctagtacaaaatacag
ttaaaaaagtcatgccagatggatatcatttcaactatatacaatgctcacaaacaactg
aaagtatttatttttcaatattaaatgagaatagactctattatttcagggtaagttcac
accataggaaaaagagagaagataatgttacgacatttttatcgggaaaatacaatggct
tcaaagagttaagtgaagccattggtgagtatctaaaaagtaatagatttgtcagaattt
ctgacaaacatatattgatcttgttactttatttgaataatagcttcaaattgttttgga
gagacgacactttctactatattgagaacggcatggatatttattctggtatcaacggca
tattaaaacattatattaaggcgttacttcgatatggggttctttatcaagaagatttaa
gtaaccaaattaagattagtaattctggaaagtcattactggcaaaatataaaaaattgc
tttctcctatctacaaaggaatagatatggaagctgtaaattctgaaactttatttaatt
tagttgttgatgaaaagtttgcgaatgaattttttaaaagtaaaaaaattgaaagactaa
ataacctgtttcctgaaaatgcaataaaagcttatgtagataataataaatcacgattat
acaactggtttattcccaaacggttgcgaggaaaaatcaaaattggcgatcaagtgaaag
taattaatctaaatcatactaagatcgttaccgtaacggagttgtatatagctgaaaaag
aagatattacaaaaatgaaaccagttattaaaatactagataacaaagagtgagtggaaa
atatggtagcaaaaaagaatactctaaaagaagcttctgaaaaatatcaagatatgaaaa
gacgaggattaataccaaaggacaaaaaaggtatatggagagaatttgttaaggaagtca
gtagtgatcgaagtggcggtgactttgttggacgatatacagcaaaaggttatagcaggc
gcttaaggatcactgttgaatatggaacgaatgaatcagctacagagctgaagcaaaggt
acttagatacacgaagagaagcttcaaaaaaatatgatgatttcaagagcagaggtctaa
ttcctaagaagaaaaaggggatttggcgtgagtttttcaaagaagaagatagcaatcgga
ataagggagacttcattggacgatacacagcaaaaggctacactaagaatttagggatca
aggttgaatacggaactggtgaaagttcatgggaattgagaaatcgctatttaaatacat
tgttagagaaatataaagcagaattattggagttgttcgatgttaatgattttatcgaga
tggctgaaaagtatggtcatgaagaaggttttatgatcaatgacattatggttattgata
attttacggatttattagcacttgcgaaaaaagcaagggatttaagagaaacgcagatgt
atctattcagaaataaaaacggaagaaaccggagaactgaatcgagtgagattgaagatt
actatgatgcctttacacacgatctgggagcctttgtagacgagataagtggtgtaatga
acaaatatagggtctagaataaaaaagccggagatgagcagataaatgggaaacaatagc
atatacacacctgaaatgcagaataaaattaaaagacttgtcggattagggtggatgaca
agaggaaaattagattcttttagtacgatcaaatatcttttgatggacatttaccgtcag
aacaagcaaacaggaatacattttttgggctatgataagccggaagatgcacctttcttt
gttccaagttcagcctatagagccagtacctccggtagcatgtataacttggatttgttt
gaggaaggagcaaagatgatcgaatatgatttcaacgaagcctattcgaggatcatgaga
aattatcctttgccgtcaaacacttatttgaaagcaaaatataatacagatcaagctatt
ttgagagcgataaatagaccaaaagtaagaccgtatgaaaatttaagaacgtatatgttc
tttttggttaattttgaaggaacagccaaagaaggaacatatgctaatccaaaatcacag
tcgatgtttgcggattatggcgaaaatcccaaaacagctaatgagcctatttggttatcg
gagattgagctaacacttatccttgattattatgatattaaagagatggaagtcctagat
agccacacatttttgacgaaaaaaggattactcaaagaatattttgaaagaatcgagcca
ttaaaaactgatcctgatacgttgaagctttataaaaatcttagaacgaaagtatttggt
gctatcggacaaaaatcattaagagaaggagaaacaagcaccttcgataaatacagtatg
tataatcgagcgtattcctccatggtagcaggcgtatttagagatcgtatggttagatat
gaacagaaatacgttcatagcgcatatgggctattaaaaattcgtactgatggattgtat
ttcagatccgaagtaccagagtttgaagagctgtataaacttggagtagttaagaaaaaa
gttcatacaatatccaaagaagaagtcgaaaaagctttagaatttaaaaacaaaggattt
gaaaataagggctcctttgggaaatctaaagatgaagttaagggtgttgtgatagacgat
gatttcgagtttgattttgactaaatactctttggaaaagatggtaggaggtaaatatga
agaagaaaattgtggaaggaaatgtaggtgttattattctaaaagattcaactgactatg
ctaaatcaatggcactaaaagacgaaaaagttgcacgcatggataaagatttagttgaat
ttctgatggatgatacagaaagattaaaaggggatcagtttttgagtttaatgaaagaca
aaggcttaaacacatatggtttatttgattataagaaattagctatagagtgggtaaaag
aaggagaaatattttttattgaagaatgggaaggtactgagaacttagttcttcatcagt
atcttttgaaagcttaatctaagtaaaacagttctgactagttatgcttgtcagaatttc
aaaggaagttttccataaccatcatcattcaaaaataaaggatttgaaaataagggttcc
tttgggaaatctaaagatgaagttaagggtgttgtgatagacgatgatttcaagtttgat
tttgactagatttttttgcaatgtttaagagtaaacaaggtaagaactaagatcatgaag
attgagagtaaagaagatagaggacgaatgtatgagaacacactatatttatttagaaga
taaaattgtagatgaaattccggcaaaaagtcgagaacaagctagaaaattatttattga
aaaatacaaagagatcaatggagatagtgaagttccaaaagtggtcgtaacagttagaaa
aaggcaaacaaaaaagagaagtacgtttcatgtcagccctgatatatataatcttataga
gcgacatagaagtgaagataatatttctatctctcaatatattgctacagttattgatga
attgatttcaggaaagtatgactatgcttttgattttgagggtgaaaaggattacaaaag
tgttgctgtctttcaatctgattttgagaagctaaaaaactatgctggcaggagaaatgt
taattttgcaagactactagaagagttctactccgaagagttgggagtaggaaatgaata
caagagagaaacttatgcgaaattgtctcataagttatcccaagcgcttaaagaagtgac
agaagttaaagcggaactagatgctaaacttgaagaagtgaaaaaatatcaaacagagag
gaagaacaacatgaagaatcaagtggaatttgacgaacagaaagaatttgaaaaagcaag
aaaacgctataacaaaattatgaatgaacttagctatgaacacttaacagttcatgaata
attgagtgagggtacagaaaaatatacgatcgcagatatggttaatgaagtggaaactct
tttagcttctttctttgaaaatggtcacgtaaacgatgaatggcgaaaagaagaacctaa
aagggttaacgcttatattgctcgattaaaaaggtttattgataaatataaggagaatag
tgacaaattttctaaagataaataaggagagagtgtgattacatttgccagaaatcgaag
gaatattttcgccaaaaataggtaaaaaacagttagatttcagcagttttccgagcgtaa
atagagattataatctaggtgatgaggtacagatactaaatattgatttcaaagaactag
acttcgctgttgctgtttccaacaaacccaaggcattggaacgagtgaaaaaaatatacc
aagagaatgatcaaaatatcaaaaatatgatcaaaaagtatagacgagataattcaaaag
ttgaagacgttttattcaacggtacggcaaaacatgatttgaatgtttatatggcattag
gagtggctttgtactgtaattcaattaatcagacagatattttggttaatatcgtgagga
atagctatcaaaaaatattaaaaataagtagcgaaacaaacccttattatgcaatgaaat
atcttggggataatttattaaatgataaaaaattgatgcacaacactgaagagctgttat
ctaatttggctgcgattaactttctattcaaaacaggttctgaagattattttatagata
acgtactaaaaggtgcttacggaacagcattttatccgctttacaatatgaaacagcata
aagccgaacaaaaggataacaaacttgaaattaaaaagatgaaagaactattaggtatag
gatttgtaaaacccaattcaaaagtcactattgcttcgttagcaactactaacaatgatg
ggaaaatagtaaatgggtttgacgattcagatatagatatattgtcaaaatcatattttt
ctttgtatggagattttgcagatttgatgggtattgatagttacttagtcaataattttg
agatcaagggtagcgagctgaatgatattgtgtatttcgttttaatctctctatatgcaa
ttgatcagaataccgagtaccgacaaattgactatttgctagttttttatagtttgttat
atcagttcgttttaactcggttgtttaaaaatgctaaggaagaattgatcctgaattctg
attatgaaatagcaaaacaaattgcaagtattagaaaagaaaacaaatctgaagtaatca
aattaagaaaagaattaagtattgcgagtaaagaaaacggtcggttagaatctttagtca
aatcggcaaaaaaagaagaggaacttttgaagcaagagattaaagaattaaaaggaatca
gaaaagaacttgaacagctgaggtttgaaaataaagtattaaagcaattgcaggagcaag
aacatagacaatcattaaatggtaaaactgaagagccttcactgtctgaaatgatagctt
atctaaaacataaaaacattcttttagtgggaggacatgtaatttttcaaaataaattaa
ctgaactattaccaaatattaaaatgtttgatgtaagcgaaaataatggaaagatactta
aaaatttgaatacgtgtgatgcgatttttctatatacagattacttgaatcatggtctat
attatcgtgttatgagtgaaatttctaataaagataagatattttatttggataatcatg
tgaatatgaacttaacaattaaacgtatttacgatcttttatcacttatataaagagaga
agtgataaataggacacaaaatttggaaagtaggtaagtcactatgagagaactaacttt
atcttctaaggaattagaaaagaaaactgctttattaaacgaaatatttagtgctgattg
tataatccaaagtttaaaagaaagttcattttcaaaactaacagatcaggaaaaaatttc
ttatatgctaagtttagataatctaggaactaaatatgatgaatcagcaagtagcgataa
gcttttgattgaattagtatcaagtcttagtagttttggaaaaatgaaaagatttaatgt
gatattagaaatttttgcttggttaatcccttcatttatttggtttttttatattttcat
agttgaatctgagttaatagccaaggtctctcttggactgttaattccgatataaatagg
ttcagcaatttactttaataacttgtatacacgtattcaaataaaaaagcagttattaca
tgaaggattaagtggtaatatgttaaaaagaattgcatgggataaagataataaaacaga
tattgagcttaaagaatataaatacaattatttctcgagatgtatagatagaaagttact
gtttaaaaaagaaggattagaatttagttttgatgaagatgaatttgaaaaattagtgat
ggactggcgtaagaatttactggatacggtacaattctaaaagcaattgaggtcgaaatt
ccgatacttgaatcatgatctatattatcgtgttatgagtgaaatttctaataaagataa
gatatttcatttggacagtcatgtgaatatgagcttaacaattaaacgtatttatgatct
tttatatgtttataaacattaatgaggtgctaaaattgacaacaataactatgacaaaaa
aaatagaagtatatgttgatggatcacaagaagaaagggattccttttttgatttttttt
ggaaaaatagtagagaatatgtaaaagcgttgaatctggtatataaacagctaatgtttg
aagagttgataaaagatgcaattaaagaaatggatcaaggttatgctgagagagaagaaa
gtattcaaaatcggattgaaaagttagcatatactgatccaatagatcaaaaaaaacttg
ataaagcaaaagctgaattatctaaattgagaaatgaaaaaaataaagaagcgagagaaa
tattaacgcaagcgatagggttgaagagtcaaacgagaacacgagatgtagcaaaaaaat
tagactttgactttggagattttgttgattccgcaaatatgaaagctagtaaagattttg
gcaatgattttatcggaattgtgaccggacaaagaacgcctagaatatataaaaatagaa
acaaatatggattactaccttttagaggtcgagatattaaaatccataaagatgataagt
tttatatttatttacctaaaggctttaggtttaaagtgaatttaggtagcaagccaagaa
aagcaagagatgttgcttcagttttacaacacattatggatggcgattacaaattaaatc
aaagtaatcttatttttgatggaagaaaattattttttaatctaacaatttcttttgaaa
aaagctataatgaaatggaattcaagaaaggtaatgaattgatcgtaaactttgcagatt
tgtgtagcggtgaatgtttaattaatgataaatctgtaatgtcttttggtgatagccaat
atataagaaacttcaaaagtaaaattttagcaatgaaatcaaaagaacaaagccgaggag
tcttttctaagggcggtcatggtcgaaaaagaaaattagatcaagatcgatgggaagcaa
taaagaaaagagaaagtaattttgttaaaacttataataatcaatgttctgcaaaaatcg
ttaaaactgctattcgcaataaagctcaaattattcgtatcattgaaccagataaggctt
atggcgaatgggcttactatcaattgaaagaacaactagtaaacaaaggaaaaagatatg
ggatagaagtcagaagttagtaaattaaacaatcgttgatttggcaacgaaatagtgagg
gaaaatccactcactgaagggtaaactccgtcaagttgtgtgaccagacggaaggacgaa
tgttgttgaggttttagaaccatataaaacagcatgtttctcaaatttttaggataaggg
aaattgctagcagtttgttttagaaccatataaaacagcatgtttctcaaatgagtactt
taaattaattgatggcgttcctgctttagaaccatataaaacaacatggatttaaaacaa
gaagtaagtcagttctccttttactttagtaaggaaaaataaagtattctcaataaaact
taaaataagcaaacctttgttttaacagaattaggcagaagtcgcccatcctctataggt
gggtgatgaatgccgttcggtatgagggttaccgttggtaactcgaagaccgacaactaa
ggcgtattgcctttttattttgttccatgttacaatcagtctatacaagaaatgagttga
tataacatggaattagatacaaataatcattcagtatttcttctttattaccaccttgtt
ttagtaacgaaatatcgtagacaagtgattgatgatgaaatatctgattatgccaaaact
acttttgaaagaatttcagaatcgtatcacattactttagtggagtggaatcatgataaa
gaccacgttcatattatgttcaaagctcaacctaaaacagaattgacaaaattcatcaat
gcctataaaagtgccagctcaagattgataaaacgtgactttccaagagtcaaacaattt
ctttggaaagaaatgttctggtctaaaagtttttgtcttctgacaactggtggcgcacca
attgatctgattaagaagtatatccaaaatcaaggaaacaatcataaatagaaagtaggt
gaactttatggaacaactaaaagcatacaaattcagaatctatccaacagaggaacaaga
aatcttctttgccaaatcttttggttgtgtccgtaaggtctacaatctaatgcttgatga
ccgaaaaaaggcgtatgaagaagttaaaaatgattcttctaaaaaaatgacttttccgac
accagctaaatacaagaaagaatttccgtttttgaaagaaattgatagccttgctttagc
caatgcccaacttaatttagataaagcatacaagaatttttttcgggataaatccgttgg
atttccacgtttcaaaagtaagaaaaatcctgttcagagttatacaacgaataatcaaaa
tggtacagttgctttgattgatagtaaattcatcaaagttcctaaattgaagtcattagt
aagaattaagcttcatagacaaccaaaagggattatcaaatctgctacaatatcacgtca
ttctagcggtaaatactatatttctttgttgtgtaaagaagaaattatcgaattacctaa
aactaattccacaattggtattgacttaggtattatggactttgcgattctttctgatgg
acaaaaaattgataataataaattcacgtccaaaatggaaaagaaactaaagcgtgaaca
acgcaaattgtctaggcgtgctttattggctaaaaataaaggtaccaatctatttgaagc
taaaaattatcaaaaacaaaaacgcaaagtagctagattgcatgaaaaagtaatgaatca
acgtactgattttctgaataagttgagtacagaaatgatcaaaaatcacgatattatctg
tattgaagacttaaacacaaaaggtatgttgcgaaatcataaattagctaaaagtatttc
tgatgtttcttggtcaaagtttgtgactaaattacaatacaaggctgactggtatggacg
aaaaatcatcaaagtagataaatggtttccgtctagtcagatttgttcagagtgcggaca
taaagatggcaagaaatctcttgaaattcgagaatggacttgtcctgtttgtcatactca
tcatgatcgtgatatcaatgctagtatcaatattctgaccgaaggtctaagactacattc
tatgggattggcttagatccaatcatcaagaaccgtaggaactacggggatagcttggta
aataagagacaccgctgttagtaaagaaatacgctatcaagtatgctctattcccaagaa
gctcccacttcaagcgttaagaaccgtcaggtttagctaagtggtgagtagttcactagc
taatcgaagtaaaacccaaagccatatgaacccctgaatcagcgaaagtttatgatgatt
tggattactaatagtttaggaattagatggtaaatctaaattaaacaatcgttgatttgg
caacgaaatagtgagggaaaatccactcactgaagggtaaactccgtcaagttatgtgac
cagacggaaggacgaatgttgttgaggttttagaaccatataaaacagcatagttctcaa
attgtttaaaatgattgtcaagttaaaaaaatctgggatcatataaaatagtatagttct
caaatatgattagaaaccctattaaagagcaatattaagccaacttacttaaatcgttta
attaagaacaataatctcttttagtcagacttttagtctgacttttttgtatttccaaaa
tttattctttacaaaaacgaacatacgtttgtataattgcttgtgaatgggggaataaaa
atgtttgattacagtagagaaccggtgaatgactattttttaatcgacatgaagtctttc
tatgctagcgtggaatgtattgaacgaaatttagacccaatgactacaccgttaattgtc
atgagtagatcggacaacactggttcaggtctgactctagcttcttcacctactgcaaag
aaaaaatatcatattactaatgttagtagagctactgatttaccttatccattaccaaaa
gaacttcatattgttccaccacgaatgaacttatatataaaaaaaaatatggaagttaat
cagatttttagaaagtatgtcgcagatgaagatttattgatttattcgattgatgaatca
attttaaaagtgacaaaatccttaaatttatttactagttcaggaacaagaagcgagaga
agaagagaattagctaaaataatcaaagatgagattcagaaagaaacaggtctaatagca
acagtcggaataggagataacccattattagctaaacttgcactggacaatgaagcgaag
agtagtaaagaatttatagctgagtggacttatgagactgtacctgaaaaaatatggaaa
ataaacgagatgactgacttttggggcattggatcacgcatgaaaaaaagattgaatcat
atgggaattatgagtatagaagatttagcaaattggaatccctacacaattaaaagtcag
ttaggtgtaatcggactccagttatatttccataccaatggaattgatcgtacggatatt
gctattccaccagaaccaaccaaagaaaagtcttatgggaattcacaagttctaccaaaa
gattatacgaggagagaagaagtagaactagtagtcaaggagatggcagagcaagtagcc
attcgaattagacaacacaattgcaaaactggttgtgtacgcttagcaattggtacgtca
attttggaagaaaaatcaggtttctcgcaccagatgaaaataccaattacagataatacg
aaagaattacaaaattattgtctttttttattcaataagttttatgaggggcaggaagta
cgacatataggagtaacttatagcagattagtatacacagattccctacaattagattta
tttagtgatccaagaaaaaagattgctgaagaaaatttggataggattattgataagatt
agacaaaaatatggatttacagctattatacatgcttcatctatgttagaaggtgcaaga
agtattacgagaagcactttaataggaggacacgcaggaggattaggaggtttgcataat
gattgaatataacgatagaggacgtttaaaatggtcgggattttatttgtctgatcatac
tgaaagaatcaatgcagacaatgtacaacgtgctaatcataatttggcaaaagaacaaat
gacgactgaagagattgcgaaaatactgagaactgctgtcataaaaaatagacccgtctg
cattcaaaaagaggaacgaaacgctgaaggttactatccagatgatgtagtaggaaaaat
tattggatatgacgagcttggtgtatttgtggaagaagaaaaagttcactatgatgaaat
taggaatgtttctttctcggaattattaaaatggagtcagatatgaacattattaaaaaa
tacgaattcggttatattacgtatgaacagctaatagaggaattatggggatatggtcaa
caattaattaatgaagtggggattgattgcttttgtttctatattgaatccggagcagga
taccataagaacagatactatatatttccatatccaccaaaatagtctcttagatatttt
taaattttctccaaatactttcaattattgtgaaatatttccctttaattaatcaaattt
tttataaaagtaatatataaaataaattgcttgaagtattatatttagatatcataattt
atggaagaaaaattaattaaaaaggatgagattataatggggttactggttccgagagct
aatacttatactatacctttaacgaaacgccaattaattgctaaaagatatcaaaggatt
actagagccatcaatagagagttttggaattctgaaagtgatactgctcacagtttatac
gtaggttcttatgggagaggaacggcaattagtactagtgatatagatataatagttgaa
ttaccgatggcagaatttgacagattcaaaaattatttatcaaatggcccgtctaagtta
ttacaagttataaaaaacgcatttcaggaaatactaccaaatagtgatattagagctgat
ggacaagttgttaaaataaatttccatgatggaatcaaatttgaaatagttccagctttt
aatgaaaaagattattggggtgagtcaaaagggtttatttatccagattcaaacatggga
gggaactggaaagctacaaatcccaaaaaagagcaagaagccatgaaattaaagaataca
aaaagtaataatttattatatgctacgtgtaaacattttcgacatgtacgagatacagaa
tttacgagttatcatctttcaggaatagtaattgacagtttcgtatatgaggctatggga
aattggaaattcgttgaaaataacagtgggggtcaaaacattagttctgtatcttatgag
acagctttattagaatactataactcacataaagttatgggcggtttaaatttatactct
cctggaagcaatcaatttgttaattctgatagtagtatcatatgtttagaaaaagtatta
aaaaaaatagctttataaagttttatggaggaacaacatgggagacgaaaaaaagcgctt
ggaagttcaattacgtgaagcatatggacgagtaacgtatacttacaccactcatttaaa
gcaagccgataatattatttctgacaataaaattttaaggtgtcttcaaattggtttgtc
agcccttactactggaggggtacttagtaccattattactgataatagtgagttaacctt
tgttgctggattatgttcaacaatttctcttggattaaacttatactttaagaattttga
tcttgctgaagaagctaaaaatcatcaaattgttgccgataaattatggttgatcagaga
agaatacgtaagcttactaacagatttaaatcgtttaagtgttgaagatattgtgaaaaa
aagagatcaattaatgaacgaaactcatgaagcatataaaaatgcccctaaaacaaatag
taaaagctatgaatcagctcagaaagcattaaaatctgaagaagagcaattttttacaga
agaggaattggataagatgttaccagagcatcttagaaaaaagagttctaaatattgaac
tctttttttatgcttaaaattctcttgtaatttttctattcatctatatttaagaagaaa
tatgatgatagaaacatctcctaaagccaccgcaagccgttctaagcatagcttagcccg
acattgctagatatgctcatctcaccatgaacgtttcctaaagccaccgcaagccgtcct
agccattgcctagtccgacatcgctagattagtgcatctcgccataaaagttttctaaag
ccaccgcaagccgtcctagccattgcctagtccgacatcgctagattagtgcatctcgcc
ataaaagttttctaaagccaccgcaagccgtcctagccattgcctagtccgacatcgcta
gattagtgcatctcgccataaaagttttctaaagccaccgcaagccgttctaagcatagc
ttagcccgacattgctagatatgctcatctcaccatgaacgtttcctaaagccaccgcaa
accgtcctagccatcgcctagtccgattttgcttgatcggttccatttctgtttatttag
tgggtcaacaccgtaatcttaaatagccatcgcctatttaagattactaggtctgctttg
aaggtaaaaagtctttcattcttcaagacttttaggctttcaagctacgcctgaaagcat
tgaaattcatcgctctttatttggttttgccatttataattccttacgcccattatcttt
ttcgcctgtcataccttgtcagaagtgtttagagcttatctcatctttggattaatacaa
gtggcgtaaatttttttctaaacgcaagcgttacgaaaataatttacttaaacacttgta
ttaatccggcagataagaacgcattctaatcactcccgacaaggcaagacaggcgaaaaa
gataaataaatgaacgaaaggaagaaacataaaatgcaaaaccaaatagcgatgaagaaa
aaaccacctccctctaaaacaatccaaacaaaaaagaattttgaaaaaccaaaaatcaaa
aacagaaagaagcgttcaacatgagagatagaattttagaagttaatcaagaaatggtaa
acaagttaacaaatatcagtgggaactatgaaaagtacgatggtactttacttgataatt
atatttttcacgatacacaaaatatcagaattggcagaagtaaaccgagagcgttcattc
tcatcaaagagaaatatttgaatgaatggaatagcacctatgaaatggttatgactgata
actttgaaaaggtattggatttcagaaatgctttgttgggttctgatatgggaaatagca
gtcttgaatctattgaagttgaaaacaagaccgagaatgaaggtgaaggattgattaaga
atgtcctgaaaatcgaacaaaaatatatcagtgaagatagaagtttttatagagtcacaa
gctcggttggtctagcaaactttgctactaacttaattggaaacaatgctagtgaatctt
tgctagtgatgtgtctgaatacaaagaatgaggtcattgcttatagcgaagttttcaaag
gtggaattaatcaatcagtagcgataccaagagagatttttcaactagctttgctaaaca
attcagcaaaaatcgcagtatcacataatcatccgagcggatatgaatttccaagtgaaa
atgacaaaagttttactacgaatttgaaaaacgcaggaaaaacaattggtattgaattgt
tagaccatatcatcgtaacaagtaaaaacacaagctattactcatttcaagaaaatggtt
ctttataaaaattagagaaaagaggaaaacaagatgggcgaaagaacacaagcgttaatt
acagtcaaatatggtaacagcaaaacgaaagtaagcgtgtcaattcattatcagtgggga
tatggtcgattcatgttgatggacgttttgaatcaaggaatatatttaatcaataaagca
tatgacttacgagatgaatcaagagaagaattagcaaaaggaatctttgatagaagtaca
ggagttatcaattttgtcacctatgaatctggagtgagtgcttatgatgaaacagggttt
ggtgggcgctatgaaccttatcaagaaacgattgaagatgtgatgaagttttcagataac
aatgatggctatgctcatttagagatggtgttcgatgaaaatggatttagtctagatgat
aaaaccagattgcgattgtttgattttgagggtcaacagataggactaaacaagttttgt
gaaagcggaaaagagtttgctacgaaagattttattaagggatacagattattgctagaa
aattatggaataaacctagaagaagagagcgtgaaataagtgtttgaaaaaagaaaagac
cagttccctaatttagaagcgaaaagtcaaaaagtgattgatggtgaaatgattgaatta
ttccaaaaaagttatggaaccatagaaactaccgcaagttgcaaatactactttcaagga
aagagaaacacgtttaaaggctttgccgattctgatgaagaattggcaaagaaaatcatt
gattggcttgtcagcagtgaacacgtagcaagagaagataccgttagaacaacgattgag
ggtgaagtcctaacaggtactagatgtgtttgttgtaatcatgaatttgtagaagatgaa
ggttgctaccgaatcaatgaatatggtgattttatttgccagagttgccacgagatagaa
tttccaaccgaaagaagttggtttgaatacatgctacaagattatgagatggaaacagaa
aatggtgaagtagttttttgtaccaaagaggaattgagtaagagaagcgatgatgaaatt
gaagattggtgtgtgtggttagtagggacagatgattgcgttgcatattacacaacagca
gaataggagtgtgaatcagcatggaaggaatggattttatagatcatgaagatttgattg
attttggttatacatggaaaggaatggtaggtattagcagaagtcttgctaatgcctttt
acgaaagaaattatgcagtctatgtcctttatgatgacaatacagaaagccttgttgatg
aagagtataaattggatttagagaatgttttatatgggatagaaaaagaagatttagcaa
aatatattttttcatggttgggtcaataaacgaaagagggtagcaacatgacaaaattca
aaagtaaaggtatgcaatggtgttcttattattatgttgggaatgatgaagagcttttga
gaaaagccaaacaaaaaggttatccagataagatgttaaaacagattggctattacatgc
cagaagagagaatagaaaaagaatcttgtaaggttctttttgatagtgaacagctattag
ttttgttaactcaaaataaattgatttgtcaatttgaaaataattaatatggggtgaaga
accatgaatgagaataagatggtattaagtgaatacgcaagattgagaaccattaattgg
ttgaatggtatgcaaagtagtggcgcttttgatggatttgatgaggagaatatggacttt
gaaagtttatcgaatgaggatattagatattattttatcgaatggtattttacagaacca
gatgaagaggtggaagatgaaccagaattaattttagaacgtcaaagaattttattcagt
gaacaagatagtaagaggttgtatggtttatatgacttacaactgaaaggattaaaagcg
cagtatgttgctgatagttacgatgatatggtagaacagggggcagatagggttgtcact
tattcagaagatgatgaagaggaatgggaaaactattcagatgatgagatatgctttaat
gatgggtatatgcctattgaaatcaccgaagaagaatatgataaagtgtcggatagcgat
gagattggtatgtgtacggttgtaagtggattggatatagatgtccaaagagtagaggtt
gcataccagaagatgaaagaacgtataaaaagtaaagtagaatcttgatttgattggatt
gtttgcaaagtagctaattaagagtataatataatcataaatgtagttaatggatataat
aatgagtatattatactcaaaagaggtgaacgaaatgaaggtaaaaaatccaaaagaaaa
aagcagaattcaagtcggaatagacaaggatttaaaagaaaacgcagaaatgatattgga
agagctagggttaaatccaacaacagcaatcacaatcctttataagcaagtggtcgctag
aggtgagtttccagtagagataaagctaagcgaagaggaaaagcaaggaatcagattgca
acagctaactatggataagccagttgatgttctagatacagatgaaaagttagaagagtg
gttcaatgaagcctaatgagatagtaacggtctatgctgcatttacagataaaaatggtg
gtaaaagaagacctattttggtggttagtgataaagaagatagagtagaattttttggaa
tcacaagtcaatatgagaataaatcagaccaaataaagagagtgtattttcctattgcag
aatgggaaaaagtaggtctaaagaagcaatcatggattgacgtagggtctttaaaggcta
ttcccaaaagccgagagaacatatcatttaaaaaggttggtatgctatcagctattgata
cgaaaaagctaaataggtttatcgagagattacaaagaaaagtctaacaaggcttttctt
tttttgtttatatgtatattaagatatacgtttatataaacgtatttatgtatattaaaa
tacacgtaaatatatacgtgattataaaaattaagaaaatattaagtattgttaaatagt
gataattagtaatatacgaattataagatacatttttatatttaatgtatgtaaataaat
aaaatgactgacggatattgaatagtaataaataacaataattcagacggatacagtgag
tgaagtagcttgctacgaacgaacaggcagaatgaaacggtagtttcattagagcaagtc
gcttgcgacgtagcgttaccactgatgtaactggcaagttacatagagagagtttgcttg
caaacgaacgttacccacttgaatagaaaacaaaaataacatattagtgaattttgaata
ggagccacaactcaaccaaccgcttgcggtgggtgagtcccacggaggaaa
