# Supplementary material for: Within-host evolution of Enterococcus faecium during longitudinal carriage and transition to bloodstream infection in immunocompromised patients
Source: Genome Med. 2017 Dec 27;9:119. doi: 10.1186/s13073-017-0507-0 (PMC5744393; doi:10.1186/s13073-017-0507-0)
Supplement: Supplementary file 4 — List of SNPs identified within the BAPS groups for each patient. (CSV 10 kb) [file 13073_2017_507_MOESM4_ESM.csv]

CDS/rRNA/tRNA/Intergenic	strand	CDS_name	product	Synonymous/Non-synonymous	Ref_base	SNP_base	Patient	BAPS
CDS	-1	19789_7#3_00425	TraG/TraD family protein,conjugal transfer coupling protein TraG,Type IV secretory pathway, VirD4 components,Ti-type conjugative transfer system protein TraG,Type IV secretory system Conjugative DNA transfer	N	G	A	D	4
CDS	-1	tagA	glycosyl transferase, WecB/TagA/CpsF family,Putative N-acetylmannosaminyltransferase,putative UDP-N-acetyl-D-mannosaminuronic acid transferase,glycosyltransferase, WecB/TagA/CpsF family,Glycosyl transferase WecB/TagA/CpsF family	S	G	A	D	4
CDS	-1	clpC	negative regulator of genetic competence ClpC/MecB,Negative regulator of genetic competence ClpC/MecB,protein disaggregation chaperone,Transcriptional regulator containing PAS, AAA-type ATPase, and DNA-binding domains,ATP-dependent chaperone protein ClpB,AAA domain (Cdc48 subfamily)	N	G	A	D	4
Intergenic	-	-	-	-	A	G	D	4
CDS	-1	19789_7#3_01671	helix-turn-helix domain-containing protein,Mga helix-turn-helix domain	N	G	C	D	4
CDS	1	19789_7#3_01939	membrane protein,Domain of unknown function (DUF368)	S	C	G	D	4
CDS	1	rsmB	Ribosomal RNA small subunit methyltransferase B,Ribosomal RNA small subunit methyltransferase B,16S rRNA methyltransferase B,tRNA and rRNA cytosine-C5-methylases,ribosomal RNA small subunit methyltransferase B,NOL1/NOP2/sun family	N	C	T	D	4
Intergenic	-	-	-	-	A	T	D	4
CDS	1	19789_7#3_02773	Domain of unknown function (DUF1906)	S	G	T	D	4
CDS	1	lacR_1	DeoR family transcriptional regulator, lactose phosphotransferase system repressor,Lactose phosphotransferase system repressor,DNA-bindng transcriptional repressor SrlR,Phosphotransferase system, mannose/fructose/N-acetylgalactosamine-specific component IIB,Bacterial regulatory proteins, deoR family	N	A	T	C	3
Intergenic	-	-	-	-	A	G	C	3
CDS	-1	19789_6#99_00562	DNA polymerase III subunit delta,DNA polymerase III subunit delta,DNA polymerase III, delta subunit,DNA polymerase III, delta subunit	N	T	C	C	3
CDS	-1	idhA	oxidoreductase family, NAD-binding Rossmann fold protein,Inositol 2-dehydrogenase,putative oxidoreductase,Oxidoreductase family, C-terminal alpha/beta domain	S	T	C	C	3
CDS	-1	tpiA	triosephosphate isomerase,Triosephosphate isomerase,triosephosphate isomerase,triose-phosphate isomerase,Triosephosphate isomerase	N	C	T	C	3
CDS	-1	cwlC	N-acetylmuramoyl-L-alanine amidase,Sporulation-specific N-acetylmuramoyl-L-alanine amidase,N-acetylmuramoyl-l-alanine amidase I,N-acetylmuramoyl-L-alanine amidase CwlD,N-acetylmuramoyl-L-alanine amidase	N	G	C	C	3
CDS	1	19789_6#99_00865	IS1380 family transposase,Transposase DDE domain	N	G	T	C	3
Intergenic	-	-	-	-	C	T	C	3
CDS	-1	arcD	arginine/ornithine APC family amino acid-polyamine-organocation transporter, antiporter,Arginine/ornithine antiporter,arginine:agmatin antiporter,arginine-ornithine antiporter,Amino acid permease	S	G	A	C	3
CDS	1	19789_6#99_01580	phage minor structural protein, region,Phage-related protein,phage minor structural protein, N-terminal region,Prophage endopeptidase tail	S	A	C	C	3
CDS	-1	19789_6#99_01589	DUF1237 family protein,Uncharacterized conserved protein,Protein of unknown function (DUF1237)	S	C	T	C	3
CDS	1	lacR_2	DeoR family transcriptional regulator,Lactose phosphotransferase system repressor,DNA-bindng transcriptional repressor SrlR,Phosphotransferase system, mannose/fructose/N-acetylgalactosamine-specific component IIB,Bacterial regulatory proteins, deoR family	N	A	T	C	3
CDS	1	lacR_2	DeoR family transcriptional regulator,Lactose phosphotransferase system repressor,DNA-bindng transcriptional repressor SrlR,Phosphotransferase system, mannose/fructose/N-acetylgalactosamine-specific component IIB,Bacterial regulatory proteins, deoR family	N	G	T	C	3
CDS	1	yrdA	Carbonic anhydrase/acetyltransferase,hypothetical protein,carnitine operon protein CaiE,Acetyltransferase (isoleucine patch superfamily),phenylacetic acid degradation protein PaaY,Bacterial transferase hexapeptide (six repeats)	N	G	A	C	3
Intergenic	-	-	-	-	C	T	C	3
Intergenic	-	-	-	-	T	C	C	3
CDS	1	rplY	50S ribosomal protein L25, Ctc-form,50S ribosomal protein L25,50S ribosomal protein L25/general stress protein Ctc,ribosomal protein L25, Ctc-form,Ribosomal L25p family	N	T	G	C	3
CDS	1	yecD_4	isochorismatase family hydrolase,Isochorismatase family protein yecD,putative hydrolase,Isochorismatase family	S	C	T	C	3
CDS	-1	galS	LacI family transcriptional regulator,Mgl repressor and galactose ultrainduction factor,DNA-binding transcriptional repressor PurR,ABC-type sugar transport system, periplasmic component,catabolite control protein A,Bacterial regulatory proteins, lacI family	S	C	T	C	3
CDS	-1	cmtB	PTS system ascorbate-specific transporter subunit IIA,Mannitol-specific cryptic phosphotransferase enzyme IIA component,putative PTS system mannitol-specific transporter subunit IIA,PTS system, fructose subfamily, IIA component,Phosphoenolpyruvate-dependent sugar phosphotransferase system, EIIA 2	S	T	A	C	3
CDS	-1	19789_6#99_02585	hypothetical protein	N	T	C	C	3
CDS	-1	19789_6#165_01455	NAD-dependent nucleoside-diphosphate-sugar epimerase,Uncharacterized epimerase/dehydratase SAV0553,Vi polysaccharide biosynthesis protein TviC,UDP-glucose 4-epimerase,NAD dependent epimerase/dehydratase family	N	C	A	A	1
CDS	-1	19789_6#165_01523	DNA-directed RNA polymerase beta subunit	N	C	T	A	1
CDS	-1	19789_6#165_01523	DNA-directed RNA polymerase beta subunit	S	T	C	A	1
Intergenic	-	-	-	-	A	T	B	2
CDS	-1	kojP_1	glycoside hydrolase, family 65,Kojibiose phosphorylase,maltose phosphorylase,Trehalose and maltose hydrolases (possible phosphorylases),Glycosyl hydrolase family 65 central catalytic domain	S	C	G	B	2
Intergenic	-	-	-	-	A	C	B	2
CDS	1	yihP	sodium/galactoside symporter,Inner membrane symporter yihP,melibiose:sodium symporter,sugar (Glycoside-Pentoside-Hexuronide) transporter,Major Facilitator Superfamily	N	G	T	B	2
CDS	1	19789_6#112_00561	membrane spanning protein,Predicted membrane protein,DUF939 C-terminal domain	N	C	A	B	2
CDS	-1	19789_6#112_00812	Peptidase C60 sortase,Sortase (surface protein transpeptidase),sortase,Sortase family	S	G	A	B	2
CDS	-1	csbC	MFS transporter, sugar porter family protein,Probable metabolite transport protein CsbC,D-xylose transporter XylE,Transcription initiation factor TFIID, subunit TAF9 (also component of histone acetyltransferase SAGA),MFS transporter, sugar porter (SP) family,Sugar (and other) transporter	S	G	T	B	2
Intergenic	-	-	-	-	G	A	B	2
CDS	-1	smc	chromosome partition protein SMC,Chromosome partition protein Smc,chromosome segregation protein,ATPase involved in DNA repair,chromosome segregation protein SMC,RecF/RecN/SMC N terminal domain	N	T	G	B	2
CDS	-1	gsiA_3	oligopeptide/dipeptide ABC transporter, ATP-binding protein domain protein,Glutathione import ATP-binding protein GsiA,oligopeptide transporter ATP-binding component,ABC-type oligopeptide transport system, ATPase component,nickel import ATP-binding protein NikD,ABC transporter	N	T	C	B	2
CDS	1	hprK	HPr kinase/phosphorylase,HPr kinase/phosphorylase,HPr kinase/phosphorylase,HPr(Ser) kinase/phosphatase,HPr Serine kinase C-terminal domain	S	G	T	B	2
CDS	-1	arnB_2	glutamine--scyllo-inositol transaminase,UDP-4-amino-4-deoxy-L-arabinose--oxoglutarate aminotransferase,UDP-4-amino-4-deoxy-L-arabinose--oxoglutarate aminotransferase,Predicted pyridoxal phosphate-dependent enzyme apparently involved in regulation of cell wall biogenesis,UDP-4-keto-6-deoxy-N-acetylglucosamine 4-aminotransferase,DegT/DnrJ/EryC1/StrS aminotransferase family	S	C	T	B	2
CDS	1	yitT	YitT family protein,Uncharacterized BCR, YitT family COG1284	S	A	G	B	2
CDS	1	19789_6#112_01385	Snf2 family protein,ATP-dependent helicase HepA,N-formylmethionyl-tRNA deformylase,Bacterial SNF2 helicase associated	N	C	T	B	2
Intergenic	-	-	-	-	T	C	B	2
CDS	-1	pcrA_2	ATP-dependent DNA helicase PcrA,Putative ATP-dependent DNA helicase yjcD,DNA-dependent helicase II,Superfamily I DNA and RNA helicases,ATP-dependent DNA helicase PcrA,UvrD/REP helicase	S	T	C	B	2
Intergenic	-	-	-	-	G	T	B	2
CDS	-1	uvrB	excinuclease ABC subunit B,hypothetical protein,excinuclease ABC subunit B,Predicted HKD family nuclease,excinuclease ABC subunit B,Ultra-violet resistance protein B	S	T	C	B	2
CDS	-1	19789_6#112_01908	acetyltransferase,ribosomal-protein-alanine acetyltransferase,Acetyltransferase (GNAT) family	N	G	A	B	2
Intergenic	-	-	-	-	G	A	B	2
CDS	-1	metN1	ABC transporter ATP-binding protein,Methionine import ATP-binding protein MetN,DL-methionine transporter ATP-binding subunit,ABC-type proline/glycine betaine transport system, ATPase component,D-methionine ABC transporter, ATP-binding protein,ABC transporter	N	G	T	B	2
CDS	1	pheA	prephenate dehydratase,Prephenate dehydratase,prephenate dehydratase,Prephenate dehydrogenase,Prephenate dehydratase	N	G	A	B	2
CDS	-1	ypdC_2	Two-component response regulator TrxR,Uncharacterized HTH-type transcriptional regulator ypdC,DNA-binding transcriptional regulator AraC,Adenosine deaminase,YSIRK-targeted surface antigen transcriptional regulator,Helix-turn-helix domain	N	T	C	B	2
CDS	1	19789_6#112_02324	Protein of unknown function DUF1538,Protein of unknown function (DUF1538)	N	C	T	B	2
Intergenic	-	-	-	-	C	T	B	2
CDS	1	ycgJ	methyltransferase domain protein,Uncharacterized methyltransferase ycgJ,hypothetical protein,Predicted methyltransferase (contains TPR repeat),biotin biosynthesis protein BioC,Methyltransferase domain	N	C	A	B	2
CDS	1	19789_6#112_02819	Protein of unknown function, DUF536	N	G	T	B	2
Intergenic	-	-	-	-	C	T	B	2
Intergenic	-	-	-	-	A	G	B	2
CDS	1	19789_6#112_03026	hypothetical protein	N	A	G	B	2
CDS	1	nudF	ADP-ribose diphosphatase,ADP-ribose pyrophosphatase,adenosine nucleotide hydrolase NudE,NTP pyrophosphohydrolases containing a Zn-finger, probably nucleic-acid-binding,nudix-type nucleoside diphosphatase, YffH/AdpP family,NUDIX domain	INDEL	TTCT	T	B	2
CDS	1	yozG	helix-turn-helix domain-containing protein,Predicted transcriptional regulator	INDEL	CAAAAAAAAA	CAAAAAAAA	B	2
CDS	-1	pepT	peptidase T,Peptidase T,peptidase T,Metal-dependent amidase/aminoacylase/carboxypeptidase,peptidase T,Peptidase family M20/M25/M40	INDEL	TA	TATTATCACCA	D	4
CDS	1	nhaK	Na /H antiporter,Sodium, potassium, lithium and rubidium/H( ) antiporter,NhaP-type Na /H and K /H antiporters,Na /H antiporter,Sodium/hydrogen exchanger family	INDEL	ACC	ACCC	C	3
CDS	1	gnl	MFS family major facilitator transporter,putative cyanate transporter,Arabinose efflux permease,cyanate transporter,Major Facilitator Superfamily	INDEL	GCC	GC	C	3
