# Supplementary material for: Within-host evolution of Enterococcus faecium during longitudinal carriage and transition to bloodstream infection in immunocompromised patients
Source: Genome Med. 2017 Dec 27;9:119. doi: 10.1186/s13073-017-0507-0 (PMC5744393; doi:10.1186/s13073-017-0507-0)
Supplement: Supplementary file 5 — List of accessory genes identified within the BAPS groups for each patient. (CSV 31 kb) [file 13073_2017_507_MOESM5_ESM.csv]

Gene	Annotation	Frequency	Avg. Sequence Length nuc.	Patient	BAPS
bin3_1	resolvase	81	611	B	2
cadC	Cadmium efflux system accessory protein	59	329	B	2
cdaR	Sugar diacid utilization regulator	34	629	B	2
clpE_2	ATP-dependent Clp protease ATP-binding subunit ClpE	65	1949	B	2
dinB_2	DNA polymerase IV	65	1325	B	2
ftsK_2	cell division protein FtsK	65	1376	B	2
gmhB	D,D-heptose 1,7-bisphosphate phosphatase	59	572	B	2
gmuE_3	fructokinase	76	872	B	2
gmuE_4	fructokinase	48	678	B	2
group_10	transposase, IS4 family	83	728	B	2
group_102	phage putative tail component protein	48	719	B	2
group_103	hypothetical protein	2	512	B	2
group_104	hypothetical protein	23	207	B	2
group_105	MTH538 TIR-like domain (DUF1863)	85	485	B	2
group_106	hypothetical protein	85	1436	B	2
group_107	hypothetical protein	85	851	B	2
group_108	XRE family transcriptional regulator	85	236	B	2
group_109	hypothetical protein	85	773	B	2
group_11	transposase	66	481	B	2
group_110	hypothetical protein	85	314	B	2
group_111	hypothetical protein	85	218	B	2
group_112	hypothetical protein	85	875	B	2
group_113	excisionase family DNA binding domain-containing protein	85	299	B	2
group_115	M protein trans-acting positive regulator	86	458	B	2
group_117	tRNA pseudouridine synthase D	86	194	B	2
group_119	hypothetical protein	81	617	B	2
group_12	IS204/IS1001/IS1096/IS1165 family transposase	61	1050	B	2
group_120	hypothetical protein	80	716	B	2
group_121	Type IV secretory pathway, VirB2 components (pilins)	80	275	B	2
group_122	hypothetical protein	80	146	B	2
group_124	hypothetical protein	80	797	B	2
group_125	hypothetical protein	81	422	B	2
group_126	hypothetical protein	80	152	B	2
group_127	hypothetical protein	80	362	B	2
group_128	hypothetical protein	79	323	B	2
group_129	CAAX amino terminal protease self- immunity	81	443	B	2
group_130	hypothetical protein	81	299	B	2
group_131	hypothetical protein	81	437	B	2
group_132	hypothetical protein	81	206	B	2
group_133	hypothetical protein	80	215	B	2
group_134	hypothetical protein	62	305	B	2
group_135	hypothetical protein	47	407	B	2
group_136	hypothetical protein	65	140	B	2
group_137	hypothetical protein	65	215	B	2
group_138	hypothetical protein	65	914	B	2
group_139	Holliday junction resolvase	65	899	B	2
group_140	hypothetical protein	65	587	B	2
group_141	hypothetical protein	65	191	B	2
group_142	hypothetical protein	65	902	B	2
group_143	hypothetical protein	65	476	B	2
group_144	rhombosortase	65	599	B	2
group_146	hypothetical protein	65	1262	B	2
group_147	hypothetical protein	65	347	B	2
group_148	DNA-entry nuclease	65	869	B	2
group_149	IS4 family transposase	65	1427	B	2
group_150	hypothetical protein	65	788	B	2
group_151	hypothetical protein	65	800	B	2
group_152	peptidase C60, sortase A and B	65	1109	B	2
group_153	peptidase C60	65	857	B	2
group_154	cell wall surface anchor family protein	65	1835	B	2
group_155	collagen adhesion CnaB-type domain protein	65	2390	B	2
group_156	Uncharacterized protein conserved in bacteria	65	1241	B	2
group_157	putative secreted protein	65	416	B	2
group_158	hypothetical protein	65	737	B	2
group_159	hypothetical protein	65	563	B	2
group_160	hypothetical protein	65	527	B	2
group_161	N-acetylmuramoyl-L-alanine amidase, putative	65	1373	B	2
group_162	hypothetical protein	65	143	B	2
group_163	hypothetical protein	65	317	B	2
group_164	hypothetical protein	65	182	B	2
group_165	hypothetical protein	65	800	B	2
group_166	hypothetical protein	65	284	B	2
group_167	hypothetical protein	65	308	B	2
group_168	hypothetical protein	65	530	B	2
group_169	hypothetical protein	65	365	B	2
group_17	integrase core domain protein	72	626	B	2
group_170	hypothetical protein	65	743	B	2
group_171	hypothetical protein	65	722	B	2
group_172	hypothetical protein	65	245	B	2
group_173	hypothetical protein	65	584	B	2
group_174	hypothetical protein	65	1583	B	2
group_175	Protein of unknown function (DUF968)	25	686	B	2
group_176	ATPase	79	320	B	2
group_177	hypothetical protein	80	650	B	2
group_178	hypothetical protein	81	230	B	2
group_179	hypothetical protein	78	296	B	2
group_18	ATPase	78	1563	B	2
group_180	hypothetical protein	81	467	B	2
group_181	putative relaxase	81	1520	B	2
group_182	hypothetical protein	81	263	B	2
group_183	hypothetical protein	80	260	B	2
group_184	hypothetical protein	80	356	B	2
group_185	hypothetical protein	81	191	B	2
group_186	hypothetical protein	81	218	B	2
group_187	hypothetical protein	80	317	B	2
group_188	hypothetical protein	80	188	B	2
group_189	Uncharacterised protein family (UPF0150)	81	377	B	2
group_190	YcfA-like protein	79	188	B	2
group_192	hypothetical protein	80	299	B	2
group_193	hypothetical protein	80	317	B	2
group_194	hypothetical protein	81	563	B	2
group_195	hypothetical protein	81	254	B	2
group_197	hypothetical protein	81	359	B	2
group_198	hypothetical protein	81	218	B	2
group_199	thymidylate synthase	22	167	B	2
group_2	transposase	83	885	B	2
group_20	Integrase core domain protein	69	741	B	2
group_200	integrase, putative	1	194	B	2
group_202	MazF family toxin-antitoxin system	65	341	B	2
group_203	DNA-damage-inducible protein	65	281	B	2
group_204	hypothetical protein	65	569	B	2
group_205	hypothetical protein	65	239	B	2
group_206	hypothetical protein	65	248	B	2
group_207	hypothetical protein	65	566	B	2
group_208	hypothetical protein	65	545	B	2
group_21	transposase	85	307	B	2
group_210	hypothetical protein	65	560	B	2
group_211	hypothetical protein	65	821	B	2
group_212	hypothetical protein	65	182	B	2
group_213	DNA-directed RNA polymerase beta subunit	65	347	B	2
group_215	hypothetical protein	65	1184	B	2
group_216	hypothetical protein	65	200	B	2
group_217	hypothetical protein	65	323	B	2
group_218	hypothetical protein	65	1628	B	2
group_219	hypothetical protein	65	689	B	2
group_22	Cna B domain-containing protein	81	3582	B	2
group_220	hypothetical protein	65	320	B	2
group_221	hypothetical protein	65	1118	B	2
group_222	hypothetical protein	65	794	B	2
group_223	L-ribulose-5-phosphate 4-epimerase	65	875	B	2
group_224	hypothetical protein	65	224	B	2
group_225	hypothetical protein	65	224	B	2
group_226	mannosyl-glycoprotein endo-beta-N-acetylglucosaminidase	65	1043	B	2
group_227	Uncharacterised protein family (UPF0150)	65	398	B	2
group_228	replication protein	65	767	B	2
group_229	replication protein	65	1160	B	2
group_23	bactriophage minor structural protein	43	1560	B	2
group_230	hypothetical protein	65	146	B	2
group_232	hypothetical protein	65	455	B	2
group_233	hypothetical protein	65	1058	B	2
group_235	Protein of unknown function (DUF3659)	65	3641	B	2
group_236	hypothetical protein	65	338	B	2
group_237	hypothetical protein	65	200	B	2
group_238	hypothetical protein	65	2156	B	2
group_239	hypothetical protein	65	233	B	2
group_240	hypothetical protein	65	866	B	2
group_241	hypothetical protein	65	1970	B	2
group_242	hypothetical protein	65	257	B	2
group_243	DNA Topoisomerase family protein	86	407	B	2
group_246	transposase	86	353	B	2
group_247	D-alanyl-D-alanine carboxypeptidase	59	911	B	2
group_250	toxin-antitoxin system, antitoxin component	59	329	B	2
group_254	hypothetical protein	59	575	B	2
group_255	IstB-like ATP binding protein	59	752	B	2
group_256	transposase	59	1541	B	2
group_257	hypothetical protein	59	194	B	2
group_258	hypothetical protein	59	464	B	2
group_263	transposase for transposon Tn3 domain protein	59	2924	B	2
group_264	hypothetical protein	65	485	B	2
group_266	Protein of unknown function (DUF1778)	65	221	B	2
group_268	hypothetical protein	65	287	B	2
group_269	hypothetical protein	65	353	B	2
group_27	Abi family protein	82	942	B	2
group_270	plasmid segregation protein ParM	65	1055	B	2
group_271	hypothetical protein	65	398	B	2
group_272	hypothetical protein	65	209	B	2
group_273	Mobile element protein	21	737	B	2
group_275	hypothetical protein	65	350	B	2
group_276	Uncharacterised protein family (UPF0150)	65	395	B	2
group_277	YcfA-like protein	65	185	B	2
group_278	hypothetical protein	65	254	B	2
group_279	hypothetical protein	65	236	B	2
group_28	TraG family conjugation protein	80	2822	B	2
group_280	hypothetical protein	65	284	B	2
group_288	thioredoxin family protein	85	374	B	2
group_289	hypothetical protein	48	206	B	2
group_29	cell wall surface adhesion protein	85	1875	B	2
group_290	hypothetical protein	84	302	B	2
group_291	hypothetical protein	36	221	B	2
group_292	transposase	80	251	B	2
group_293	Integrase	40	461	B	2
group_294	hypothetical protein	72	182	B	2
group_296	hypothetical protein	2	500	B	2
group_297	Type I site-specific deoxyribonuclease HsdR	1	245	B	2
group_298	hypothetical protein	1	452	B	2
group_299	hypothetical protein	21	128	B	2
group_300	hypothetical protein	4	212	B	2
group_3008	Integrase core domain protein	86	681	B	2
group_301	hypothetical protein	1	155	B	2
group_302	ISSdy1 transposase	2	128	B	2
group_3024	ISEfa8, transposase	74	290	B	2
group_303	ISSag4 transposase	2	158	B	2
group_3031	transposase like protein	66	404	B	2
group_3032	transposase	75	908	B	2
group_3035	ISEnfa3, transposase	78	536	B	2
group_3042	integrase core domain protein	78	959	B	2
group_3044	Integrase core domain protein	68	953	B	2
group_305	hypothetical protein	1	803	B	2
group_31	phage protein	86	632	B	2
group_32	helix-turn-helix family protein	80	886	B	2
group_37	transposase like protein	6	397	B	2
group_43	hypothetical protein	81	333	B	2
group_44	hypothetical protein	78	220	B	2
group_45	hypothetical protein	79	817	B	2
group_48	hypothetical protein	65	573	B	2
group_51	hypothetical protein	81	888	B	2
group_52	hypothetical protein	81	1812	B	2
group_53	hypothetical protein	80	1174	B	2
group_55	DNA integrase	47	744	B	2
group_61	putative plasmid replication protein	86	508	B	2
group_62	hypothetical protein	85	412	B	2
group_63	Integrase core domain protein	67	944	B	2
group_7	transposase	83	1022	B	2
group_71	hypothetical protein	81	1809	B	2
group_76	hypothetical protein	65	475	B	2
group_79	hypothetical protein	81	329	B	2
group_80	hypothetical protein	81	859	B	2
group_81	hypothetical protein	81	1058	B	2
group_82	LtrC-like protein	81	996	B	2
group_83	Uncharacterized protein conserved in bacteria	81	964	B	2
group_84	hypothetical protein	81	847	B	2
group_85	ATPase	85	1694	B	2
group_9	transposase	57	1183	B	2
hin_2	Site-specific recombinases, DNA invertase Pin homologs	59	563	B	2
hin_3	resolvase	59	575	B	2
iap_1	NlpC/P60 family lipoprotein	79	1117	B	2
kdtA_1	3-deoxy-D-manno-2-octulosonate transferase	85	218	B	2
lytR_3	transcriptional regulator	59	635	B	2
prgN	replication control protein PrgN	81	299	B	2
proV_2	glycine betaine transporter ATP-binding subunit	86	1193	B	2
ptlH	Type II secretory pathway, ATPase PulE/Tfp pilus assembly pathway, ATPase PilB	80	1405	B	2
radC_2	DNA repair protein RadC	65	767	B	2
relE_2	addiction module toxin RelE	59	287	B	2
relG_2	plasmid stabilization system protein	65	266	B	2
repB_1	plasmid replication initiation protein	65	803	B	2
repB_3	plasmid replication initiation protein	78	959	B	2
repR	repS protein, putative	81	1571	B	2
sinR_1	transcriptional regulator	79	898	B	2
soj_2	ParA, putative ATPase	80	842	B	2
soj_5	chromosome segregation ATPase	65	818	B	2
topB_2	DNA topoisomerase III	81	2318	B	2
vanB	D-alanine--D-lactate ligase	59	1031	B	2
vanH	D-specific alpha-keto acid dehydrogenase	59	968	B	2
vanX	D-alanyl-D-alanine dipeptidase	59	608	B	2
vanZ_2	teicoplanin resistance protein VanZ	59	485	B	2
walK_2	sensor histidine kinase VanSG	59	1139	B	2
walR	Response regulators consisting of a CheY-like receiver domain and a winged-helix DNA-binding domain	59	695	B	2
xerS	tyrosine recombinase	86	1085	B	2
ycjP_8	ABC transporter permease	86	887	B	2
yozG	helix-turn-helix domain-containing protein	85	227	B	2
group_100	hypothetical protein	25	464	D	4
group_101	hypothetical protein	25	194	D	4
group_102	transposase	25	1541	D	4
group_103	IstB-like ATP binding protein	25	752	D	4
group_104	hypothetical protein	25	575	D	4
gmhB_2	D,D-heptose 1,7-bisphosphate phosphatase	25	572	D	4
hin_3	Site-specific recombinases, DNA invertase Pin homologs	25	563	D	4
relE_1	addiction module toxin RelE	25	287	D	4
group_108	toxin-antitoxin system, antitoxin component	25	329	D	4
cadC	Cadmium efflux system accessory protein	25	329	D	4
vanZ_2	teicoplanin resistance protein VanZ	25	485	D	4
group_111	D-alanyl-D-alanine carboxypeptidase	25	911	D	4
group_112	hypothetical protein	25	1184	D	4
group_113	hypothetical protein	25	200	D	4
group_114	hypothetical protein	25	371	D	4
group_115	hypothetical protein	25	1628	D	4
group_116	hypothetical protein	25	689	D	4
group_117	hypothetical protein	25	320	D	4
group_118	hypothetical protein	25	1118	D	4
group_119	hypothetical protein	25	794	D	4
group_120	L-ribulose-5-phosphate 4-epimerase	25	875	D	4
group_121	hypothetical protein	25	224	D	4
group_122	hypothetical protein	25	224	D	4
group_123	mannosyl-glycoprotein endo-beta-N-acetylglucosaminidase	25	1043	D	4
group_124	MazF family toxin-antitoxin system	25	341	D	4
group_125	DNA-damage-inducible protein	25	281	D	4
group_126	hypothetical protein	25	569	D	4
group_127	hypothetical protein	25	239	D	4
group_128	hypothetical protein	25	248	D	4
group_129	hypothetical protein	25	566	D	4
group_13	cell wall surface adhesion protein	25	1872	D	4
group_130	hypothetical protein	25	545	D	4
radC_2	DNA repair protein RadC	25	767	D	4
group_132	hypothetical protein	25	560	D	4
group_133	hypothetical protein	25	821	D	4
group_134	hypothetical protein	25	182	D	4
group_135	DNA-directed RNA polymerase beta subunit	25	347	D	4
dinB_3	DNA polymerase IV	25	1325	D	4
group_138	hypothetical protein	25	209	D	4
group_139	hypothetical protein	25	398	D	4
group_140	plasmid segregation protein ParM	25	1055	D	4
group_141	hypothetical protein	25	353	D	4
group_142	hypothetical protein	25	287	D	4
soj_3	chromosome segregation ATPase	25	818	D	4
group_144	Protein of unknown function (DUF1778)	25	221	D	4
relG_1	plasmid stabilization system protein	25	266	D	4
group_146	hypothetical protein	25	485	D	4
group_149	transposase for transposon Tn3 domain protein	25	2321	D	4
hin_4	resolvase	25	575	D	4
walR	Response regulators consisting of a CheY-like receiver domain and a winged-helix DNA-binding domain	25	695	D	4
walK_3	sensor histidine kinase VanSG	25	1139	D	4
group_153	hypothetical protein	25	374	D	4
group_154	hypothetical protein	25	350	D	4
group_155	Uncharacterised protein family (UPF0150)	25	395	D	4
group_156	YcfA-like protein	25	185	D	4
group_157	hypothetical protein	25	254	D	4
group_158	hypothetical protein	25	236	D	4
group_159	hypothetical protein	25	284	D	4
group_160	hypothetical protein	25	182	D	4
vanH	D-specific alpha-keto acid dehydrogenase	25	968	D	4
vanB	D-alanine--D-lactate ligase	25	1031	D	4
vanX	D-alanyl-D-alanine dipeptidase	25	608	D	4
group_18	putative plasmid replication protein	25	515	D	4
group_25	IS66 family transposase	25	1540	D	4
group_2797	Integrase core domain protein	25	682	D	4
group_36	putative plasmid replication protein	25	510	D	4
group_39	hypothetical protein	25	140	D	4
group_40	hypothetical protein	25	215	D	4
group_41	hypothetical protein	25	914	D	4
group_42	Holliday junction resolvase	25	899	D	4
group_43	hypothetical protein	25	587	D	4
group_44	hypothetical protein	25	191	D	4
group_45	hypothetical protein	25	902	D	4
group_46	hypothetical protein	25	476	D	4
group_47	rhombosortase	25	599	D	4
group_48	hypothetical protein	25	521	D	4
group_49	hypothetical protein	25	629	D	4
group_5	transposase	25	1076	D	4
ftsK_2	cell division protein FtsK	25	1376	D	4
group_51	hypothetical protein	25	1262	D	4
group_52	hypothetical protein	25	347	D	4
group_53	DNA-entry nuclease	25	842	D	4
group_54	IS4 family transposase	25	1427	D	4
group_55	hypothetical protein	25	788	D	4
group_56	hypothetical protein	25	800	D	4
group_57	peptidase C60, sortase A and B	25	1109	D	4
group_58	peptidase C60	25	857	D	4
group_59	cell wall surface anchor family protein	25	1835	D	4
group_60	collagen adhesion CnaB-type domain protein	25	2390	D	4
group_61	Uncharacterized protein conserved in bacteria	25	1241	D	4
group_62	putative secreted protein	25	416	D	4
group_63	hypothetical protein	25	737	D	4
group_64	hypothetical protein	25	563	D	4
group_65	hypothetical protein	25	527	D	4
group_66	N-acetylmuramoyl-L-alanine amidase, putative	25	1373	D	4
group_67	hypothetical protein	25	479	D	4
group_68	hypothetical protein	25	143	D	4
group_69	hypothetical protein	25	317	D	4
group_70	hypothetical protein	25	182	D	4
group_71	hypothetical protein	25	800	D	4
group_72	hypothetical protein	25	284	D	4
group_73	hypothetical protein	25	308	D	4
group_74	hypothetical protein	25	530	D	4
group_75	hypothetical protein	25	365	D	4
group_76	hypothetical protein	25	743	D	4
group_77	hypothetical protein	25	722	D	4
group_78	hypothetical protein	25	245	D	4
group_79	hypothetical protein	25	584	D	4
group_80	hypothetical protein	25	1583	D	4
group_81	hypothetical protein	25	335	D	4
group_83	hypothetical protein	25	257	D	4
group_84	hypothetical protein	25	1970	D	4
group_85	hypothetical protein	25	866	D	4
group_86	hypothetical protein	25	233	D	4
group_87	hypothetical protein	25	2156	D	4
group_88	hypothetical protein	25	200	D	4
group_89	hypothetical protein	25	338	D	4
group_90	Protein of unknown function (DUF3659)	25	3641	D	4
clpE_1	ATP-dependent Clp protease ATP-binding subunit ClpE	25	1949	D	4
group_92	hypothetical protein	25	1058	D	4
group_93	hypothetical protein	25	455	D	4
repB_1	plasmid replication initiation protein	25	803	D	4
group_95	hypothetical protein	25	146	D	4
group_96	replication protein	25	1160	D	4
group_97	replication protein	25	767	D	4
group_98	Uncharacterised protein family (UPF0150)	25	398	D	4
lytR_3	transcriptional regulator	25	635	D	4
group_137	Relaxase/mobilization nuclease domain protein	24	914	D	4
group_147	hypothetical protein	24	443	D	4
group_148	hypothetical protein	24	281	D	4
group_165	CitMHS family citrate-magnesium (Mg2+):proton (H+) citrate-calcium (Ca2+): proton (H+) symporter	24	182	D	4
group_2786	ISEnfa3, transposase	24	536	D	4
group_27	DNA integrase	23	766	D	4
gmuE_3	fructokinase	23	506	D	4
gmuE_2	fructokinase	22	666	D	4
repB_3	plasmid replication initiation protein	22	908	D	4
group_12	transposase like protein	21	398	D	4
group_38	ComG operon protein 5	19	173	D	4
group_82	ISEnfa3, transposase	17	494	D	4
group_9	transposase	17	1083	D	4
group_164	Replication initiation factor	13	965	D	4
group_20	IS431mec transposase	12	427	D	4
group_28	Integrase core domain protein	8	284	D	4
group_167	hypothetical protein	2	446	D	4
group_166	ISEnfa3, transposase	1	419	D	4
group_168	hypothetical protein	1	554	D	4
group_169	hypothetical protein	1	221	D	4
group_100	Sortase family	10	689	A	1
group_101	membrane protein	10	1166	A	1
group_102	Peptidase C60 sortase	10	671	A	1
group_103	cell wall surface anchor family protein	10	1976	A	1
group_104	sortase family protein	10	752	A	1
group_105	cell wall surface anchor family protein	10	761	A	1
group_106	hypothetical protein	10	260	A	1
fms20	LPXTG family cell surface protein Fms20	10	2090	A	1
nagH	mannosyl-glycoprotein endo-beta-N-acetylglucosaminidase	10	2057	A	1
group_109	hypothetical protein	10	191	A	1
group_110	hypothetical protein	10	455	A	1
group_111	hypothetical protein	10	242	A	1
group_112	hypothetical protein	10	302	A	1
group_113	hypothetical protein	10	2054	A	1
group_116	CitMHS family citrate-magnesium (Mg2+):proton (H+) citrate-calcium (Ca2+): proton (H+) symporter	10	182	A	1
bin3_4	resolvase	10	614	A	1
pemK	PemK family protein	10	350	A	1
mazE	PemI family protein	10	263	A	1
group_123	transposase	10	1145	A	1
group_124	transposase like protein	10	401	A	1
group_125	hypothetical protein	10	149	A	1
group_126	hypothetical protein	10	179	A	1
ubiA_1	4-hydroxybenzoate octaprenyltransferase	10	200	A	1
group_128	hypothetical protein	10	635	A	1
group_131	Replication initiation factor	10	965	A	1
group_133	hypothetical protein	10	542	A	1
group_134	thioredoxin family protein	10	449	A	1
group_1462	Transposase	10	254	A	1
group_24	IS1216 transposase	10	451	A	1
group_27	hypothetical protein	10	2022	A	1
group_29	hypothetical protein	10	385	A	1
group_2984	transposase, IS4 family	10	1445	A	1
group_2988	FHA containing protein	10	161	A	1
group_2990	Integrase core domain protein	10	953	A	1
group_2997	integrase catalytic region protein	10	422	A	1
group_3001	transposase	10	908	A	1
group_3008	ISEfa8, transposase	10	836	A	1
group_3012	IS204/IS1001/IS1096/IS1165 family transposase	10	1274	A	1
group_3015	ISEfa8, transposase	10	290	A	1
group_31	hypothetical protein	10	382	A	1
group_44	hypothetical protein	10	798	A	1
group_5	ISEfa8, transposase	10	640	A	1
group_54	hypothetical protein	10	643	A	1
xerC_1	site-specific tyrosine recombinase XerC-family	10	1145	A	1
group_59	helix-turn-helix domain-containing protein	10	764	A	1
group_60	toxin-antitoxin system, antitoxin component, Xre domain protein	10	227	A	1
group_61	excisionase family DNA binding domain	10	284	A	1
group_62	DNA replication protein	10	920	A	1
group_63	hypothetical protein	10	218	A	1
group_64	putative membrane spanning protein	10	2690	A	1
kdtA	3-deoxy-D-manno-2-octulosonate transferase	10	185	A	1
group_66	hypothetical protein	10	338	A	1
group_67	Bacterial mobilisation protein (MobC).	10	497	A	1
group_68	relaxase/mobilization nuclease domain protein	10	1337	A	1
group_69	hypothetical protein	10	314	A	1
group_70	Telomeric repeat-binding factor 2	10	494	A	1
group_71	hypothetical protein	10	314	A	1
group_72	hypothetical protein	10	1049	A	1
group_73	IS110, transposase	10	1217	A	1
group_74	hypothetical protein	10	131	A	1
group_75	hypothetical protein	10	260	A	1
group_76	Nucleotidyl transferase of unknown function (DUF1814)	10	899	A	1
group_77	putative transcriptional regulator	10	596	A	1
group_78	hypothetical protein	10	149	A	1
group_80	LtrC-like protein	10	1460	A	1
group_81	tRNA pseudouridine synthase D	10	194	A	1
group_82	hypothetical protein	10	335	A	1
group_83	putative relaxase	10	1592	A	1
group_84	hypothetical protein	10	422	A	1
group_85	hypothetical protein	10	296	A	1
group_86	hypothetical protein	10	269	A	1
group_87	hypothetical protein	10	1073	A	1
cca_3	CCA-adding enzyme	10	134	A	1
dinB_1	DNA polymerase IV	10	1324	A	1
group_9	hypothetical protein	10	1436	A	1
group_90	DNA-directed RNA polymerase beta subunit	10	350	A	1
group_91	hypothetical protein	10	179	A	1
prgN	replication control protein PrgN	10	293	A	1
repB_1	replication-associated protein RepB	10	818	A	1
group_94	hypothetical protein	10	407	A	1
repA	replication initiator protein A	10	1085	A	1
group_96	hypothetical protein	10	329	A	1
group_97	hypothetical protein	10	341	A	1
group_98	hypothetical protein	10	239	A	1
group_99	hypothetical protein	10	239	A	1
group_115	hypothetical protein	9	593	A	1
group_118	hypothetical protein	9	170	A	1
group_132	Replication initiation factor	9	968	A	1
group_137	Relaxase/mobilization nuclease domain protein	9	914	A	1
group_138	transposase	9	836	A	1
group_2986	Integrase core domain protein	9	680	A	1
group_2996	ATPase	9	320	A	1
group_33	IS204/IS1001/IS1096/IS1165 family transposase	9	974	A	1
ssb_2	single-strand binding protein	9	474	A	1
group_114	Transposase	8	254	A	1
group_19	ISEnfa3, transposase	8	499	A	1
group_1920	ISEfa8, transposase	8	290	A	1
group_3013	Integrase core domain protein	8	458	A	1
topB_2	DNA topoisomerase III	8	2207	A	1
group_136	hypothetical protein	7	380	A	1
group_14	ISEfa7, transposase	7	829	A	1
group_140	hypothetical protein	7	308	A	1
group_141	ComG operon protein 5	7	173	A	1
group_32	hypothetical protein	7	352	A	1
group_129	mutator family transposase	6	413	A	1
group_135	hypothetical protein	6	128	A	1
group_18	Integrase core domain protein	6	820	A	1
group_28	integrase catalytic region protein	6	816	A	1
mob_2	plasmid recombination enzyme Mob	6	684	A	1
group_142	hypothetical protein	3	209	A	1
group_51	ISEnfa3, transposase	3	424	A	1
group_119	hypothetical protein	2	446	A	1
group_144	transposase	2	351	A	1
group_117	transposase	1	323	A	1
group_130	ISEfa8, transposase	1	272	A	1
group_139	FHA containing protein	1	371	A	1
group_143	transposase	1	323	A	1
group_145	metal-dependent hydrolase	1	1241	A	1
group_146	MazF family toxin-antitoxin system	1	341	A	1
group_147	DNA-damage-inducible protein	1	281	A	1
group_148	hypothetical protein	1	182	A	1
group_149	hypothetical protein	1	239	A	1
group_150	hypothetical protein	1	248	A	1
group_151	hypothetical protein	1	566	A	1
group_152	hypothetical protein	1	545	A	1
radC_1	DNA repair protein RadC	1	767	A	1
group_154	hypothetical protein	1	560	A	1
group_155	hypothetical protein	1	821	A	1
group_156	hypothetical protein	1	182	A	1
group_157	DNA-directed RNA polymerase beta subunit	1	347	A	1
group_158	DNA polymerase IV	1	1325	A	1
group_159	hypothetical protein	1	1184	A	1
group_160	hypothetical protein	1	200	A	1
group_161	hypothetical protein	1	371	A	1
group_162	hypothetical protein	1	1628	A	1
group_163	hypothetical protein	1	689	A	1
group_164	hypothetical protein	1	320	A	1
group_165	hypothetical protein	1	1118	A	1
group_166	hypothetical protein	1	794	A	1
group_167	L-ribulose-5-phosphate 4-epimerase	1	875	A	1
group_168	hypothetical protein	1	224	A	1
group_169	hypothetical protein	1	230	A	1
group_170	mannosyl-glycoprotein endo-beta-N-acetylglucosaminidase	1	1049	A	1
group_171	hypothetical protein	1	254	A	1
group_172	hypothetical protein	1	215	A	1
group_173	hypothetical protein	1	914	A	1
group_174	Holliday junction resolvase	1	899	A	1
group_175	hypothetical protein	1	587	A	1
group_176	hypothetical protein	1	428	A	1
group_177	hypothetical protein	1	194	A	1
group_178	hypothetical protein	1	902	A	1
group_179	hypothetical protein	1	476	A	1
group_180	rhombosortase	1	599	A	1
group_181	hypothetical protein	1	521	A	1
group_182	hypothetical protein	1	479	A	1
group_183	hypothetical protein	1	629	A	1
sftA_2	cell division protein FtsK	1	1376	A	1
group_185	hypothetical protein	1	1262	A	1
group_186	hypothetical protein	1	347	A	1
group_187	DNA-entry nuclease	1	302	A	1
group_188	hypothetical protein	1	551	A	1
group_189	hypothetical protein	1	788	A	1
group_190	hypothetical protein	1	800	A	1
group_191	peptidase C60, sortase A and B	1	1109	A	1
group_192	peptidase C60	1	857	A	1
group_193	cell wall surface anchor family protein	1	1835	A	1
group_194	collagen adhesion CnaB-type domain protein	1	2390	A	1
group_195	Uncharacterized protein conserved in bacteria	1	1241	A	1
group_196	putative secreted protein	1	416	A	1
group_197	hypothetical protein	1	737	A	1
group_198	hypothetical protein	1	563	A	1
group_199	hypothetical protein	1	527	A	1
group_200	N-acetylmuramoyl-L-alanine amidase, putative	1	1373	A	1
group_201	hypothetical protein	1	479	A	1
group_202	hypothetical protein	1	143	A	1
group_203	hypothetical protein	1	317	A	1
group_204	hypothetical protein	1	182	A	1
group_205	hypothetical protein	1	800	A	1
group_206	hypothetical protein	1	284	A	1
group_207	hypothetical protein	1	308	A	1
group_208	hypothetical protein	1	530	A	1
group_209	hypothetical protein	1	365	A	1
group_210	hypothetical protein	1	743	A	1
group_211	hypothetical protein	1	722	A	1
group_212	hypothetical protein	1	245	A	1
group_213	hypothetical protein	1	584	A	1
group_214	hypothetical protein	1	1583	A	1
group_215	hypothetical protein	1	335	A	1
group_216	hypothetical protein	1	257	A	1
group_217	hypothetical protein	1	1970	A	1
group_218	hypothetical protein	1	866	A	1
group_219	hypothetical protein	1	233	A	1
group_220	hypothetical protein	1	2162	A	1
group_221	hypothetical protein	1	221	A	1
group_222	hypothetical protein	1	338	A	1
group_223	Protein of unknown function (DUF3659)	1	3641	A	1
clpE_2	ATP-dependent Clp protease, ATP-binding protein ClpE	1	1949	A	1
group_225	hypothetical protein	1	1058	A	1
group_226	hypothetical protein	1	455	A	1
group_227	plasmid replication initiation protein	1	803	A	1
group_228	hypothetical protein	1	146	A	1
group_229	replication protein	1	1160	A	1
group_230	replication protein	1	767	A	1
group_231	Uncharacterised protein family (UPF0150)	1	398	A	1
group_232	hypothetical protein	1	374	A	1
group_233	hypothetical protein	1	350	A	1
group_234	Uncharacterised protein family (UPF0150)	1	395	A	1
group_235	YcfA-like protein	1	185	A	1
group_236	hypothetical protein	1	254	A	1
group_237	hypothetical protein	1	284	A	1
group_238	hypothetical protein	1	485	A	1
relG_1	plasmid stabilization system protein	1	266	A	1
group_240	Protein of unknown function (DUF1778)	1	221	A	1
group_241	chromosome segregation ATPase	1	818	A	1
group_242	hypothetical protein	1	287	A	1
group_243	hypothetical protein	1	353	A	1
group_244	plasmid segregation protein ParM	1	1055	A	1
group_245	hypothetical protein	1	398	A	1
group_246	hypothetical protein	1	209	A	1
group_247	hypothetical protein	1	215	A	1
group_248	hypothetical protein	1	500	A	1
group_20	IS116/IS110/IS902 family transposase	23	1190	C	3
group_22	DNA integrase	23	764	C	3
group_3	ISEfa8, transposase	23	568	C	3
group_4	relaxase/mobilization nuclease domain protein	23	1184	C	3
group_46	hypothetical protein	23	158	C	3
group_47	Relaxase/mobilization nuclease domain protein	23	914	C	3
yurK_1	GntR family transcriptional regulator	23	776	C	3
group_49	HAD superfamily hydrolase	23	647	C	3
manZ_6	PTS system, mannose/fructose/sorbose-specific IID component	23	830	C	3
manY_4	PTS system, mannose/fructose/sorbose-specific IIC component	23	749	C	3
levE	PTS system, mannose/fructose/sorbose-specific IIB component	23	464	C	3
manX_7	PTS system, mannose/fructose/sorbose-specific IIA component	23	422	C	3
frlB_3	sugar isomerase	23	974	C	3
rep	replication protein	23	928	C	3
group_13	transposase, IS4 family	22	908	C	3
group_2827	transposase	22	908	C	3
group_43	IS66 family transposase	22	1547	C	3
group_44	putative site-specific integrase-resolvase	22	224	C	3
relE_3	addiction module toxin RelE	21	287	C	3
group_56	hypothetical protein	21	362	C	3
group_2830	ISEfa8, transposase	20	836	C	3
group_2852	Integrase core domain protein	20	953	C	3
group_39	ISEfa8, transposase	20	283	C	3
group_2826	integrase core domain protein	19	959	C	3
group_2848	ISEfa8, transposase	18	290	C	3
group_6	IS204/IS1001/IS1096/IS1165 family transposase	18	1175	C	3
group_16	IS1167 transposase	17	702	C	3
group_12	Integrase core domain protein	16	630	C	3
group_45	Integrase core domain protein	15	959	C	3
group_55	transposase like protein	15	404	C	3
group_21	transposase	14	743	C	3
group_85	IS1251-like transposase	13	263	C	3
group_86	IS1251-like transposase	12	260	C	3
group_41	transposase	8	522	C	3
group_88	hydrolase, haloacid dehalogenase-like family	8	584	C	3
soj_4	replication-associated protein	4	762	C	3
group_57	mannosyl-glycoprotein endo-beta-N-acetylglucosaminidase	1	1043	C	3
group_58	hypothetical protein	1	224	C	3
group_59	hypothetical protein	1	224	C	3
group_60	L-ribulose-5-phosphate 4-epimerase	1	875	C	3
group_61	hypothetical protein	1	794	C	3
group_62	hypothetical protein	1	1118	C	3
group_63	hypothetical protein	1	320	C	3
group_64	hypothetical protein	1	689	C	3
group_65	hypothetical protein	1	1628	C	3
group_66	hypothetical protein	1	371	C	3
group_67	hypothetical protein	1	200	C	3
group_68	hypothetical protein	1	1184	C	3
dinB_3	DNA polymerase IV	1	1325	C	3
group_70	DNA-directed RNA polymerase beta subunit	1	347	C	3
group_71	hypothetical protein	1	182	C	3
group_72	hypothetical protein	1	821	C	3
group_73	hypothetical protein	1	560	C	3
radC_2	DNA repair protein RadC	1	767	C	3
group_75	hypothetical protein	1	545	C	3
group_76	hypothetical protein	1	566	C	3
group_77	hypothetical protein	1	248	C	3
group_78	hypothetical protein	1	239	C	3
group_79	hypothetical protein	1	569	C	3
group_80	DNA-damage-inducible protein	1	281	C	3
group_81	MazF family toxin-antitoxin system	1	341	C	3
group_82	hypothetical protein	1	446	C	3
group_83	hypothetical protein	1	290	C	3
group_84	hypothetical protein	1	689	C	3
group_89	transposase	1	581	C	3
group_90	TRAP dicarboxylate transporter subunit DctM	1	206	C	3
group_92	transposase	1	251	C	3
group_93	hypothetical protein	1	254	C	3
