# Supplementary material for: Within-host evolution of Enterococcus faecium during longitudinal carriage and transition to bloodstream infection in immunocompromised patients
Source: Genome Med. 2017 Dec 27;9:119. doi: 10.1186/s13073-017-0507-0 (PMC5744393; doi:10.1186/s13073-017-0507-0)
Supplement: Supplementary file 6 — List of SNPs identified across lineages. (CSV 109 kb) [file 13073_2017_507_MOESM6_ESM.csv]

CDS/rRNA/tRNA/Intergenic	strand	CDS_name	product	Synonymous/Non-synonymous	Ref_base	SNP_base
CDS	1	gno	gluconate 5-dehydrogenase,Gluconate 5-dehydrogenase,gluconate 5-dehydrogenase,Uncharacterized conserved protein,2-deoxy-D-gluconate 3-dehydrogenase,short chain dehydrogenase	N	C	G
CDS	1	bglH_2	6-phospho-beta-glucosidase,Aryl-phospho-beta-D-glucosidase BglH,6-phospho-beta-glucosidase,Beta-xylosidase,beta-galactosidase,Glycosyl hydrolase family 1	N	G	T
CDS	1	bglH_2	6-phospho-beta-glucosidase,Aryl-phospho-beta-D-glucosidase BglH,6-phospho-beta-glucosidase,Beta-xylosidase,beta-galactosidase,Glycosyl hydrolase family 1	S	G	A
CDS	1	bglH_2	6-phospho-beta-glucosidase,Aryl-phospho-beta-D-glucosidase BglH,6-phospho-beta-glucosidase,Beta-xylosidase,beta-galactosidase,Glycosyl hydrolase family 1	N	A	G
CDS	1	19789_6#112_00125	NADH:flavin oxidoreductase,NADH oxidase,NADPH dehydrogenase NamA,mycofactocin system FadH/OYE family oxidoreductase 2,NADH:flavin oxidoreductase / NADH oxidase family	N	A	G
CDS	1	npr_1	pyridine nucleotide-disulfide dehydrogenase,NADH peroxidase,coenzyme A disulfide reductase,Uncharacterized conserved protein,CoA-disulfide reductase,Pyridine nucleotide-disulphide oxidoreductase	S	T	C
CDS	1	npr_1	pyridine nucleotide-disulfide dehydrogenase,NADH peroxidase,coenzyme A disulfide reductase,Uncharacterized conserved protein,CoA-disulfide reductase,Pyridine nucleotide-disulphide oxidoreductase	N	G	A
CDS	1	19789_6#112_00128	helix-turn-helix domain-containing protein,Mga helix-turn-helix domain	S	G	A
CDS	1	19789_6#112_00128	helix-turn-helix domain-containing protein,Mga helix-turn-helix domain	N	T	C
CDS	1	glpK	glycerol kinase,Glycerol kinase,glycerol kinase,Pentose-5-phosphate-3-epimerase,glycerol kinase,FGGY family of carbohydrate kinases, N-terminal domain	S	C	T
CDS	1	glpA	glycerol-3-phosphate dehydrogenase,Alpha-glycerophosphate oxidase,glycerol-3-phosphate dehydrogenase,Anaerobic glycerol-3-phosphate dehydrogenase,glycerol-3-phosphate dehydrogenase, anaerobic, A subunit,FAD dependent oxidoreductase	N	C	T
CDS	1	gla_1	glycerol uptake facilitator protein,Glyceroaquaporin,aquaporin Z,MIP family channel proteins,Major intrinsic protein	S	G	A
CDS	1	gla_1	glycerol uptake facilitator protein,Glyceroaquaporin,aquaporin Z,MIP family channel proteins,Major intrinsic protein	S	C	T
CDS	1	19789_6#112_00133	DNA mismatch repair protein MutS2 domain V	S	T	C
Intergenic	-	-	-	-	T	G
Intergenic	-	-	-	-	G	A
Intergenic	-	-	-	-	C	G
Intergenic	-	-	-	-	T	C
Intergenic	-	-	-	-	G	T
Intergenic	-	-	-	-	C	T
Intergenic	-	-	-	-	T	G
Intergenic	-	-	-	-	T	C
Intergenic	-	-	-	-	G	T
CDS	1	helD_1	ATP-dependent DNA helicase IV,Helicase IV,DNA helicase IV,Superfamily I DNA and RNA helicases,ATP-dependent DNA helicase Rep,UvrD/REP helicase	S	C	T
Intergenic	-	-	-	-	G	A
CDS	1	pgaC	glycosyl transferase family protein,Poly-beta-1,6-N-acetyl-D-glucosamine synthase,N-glycosyltransferase,Predicted glycosyl hydrolase,poly-beta-1,6 N-acetyl-D-glucosamine synthase,Glycosyl transferase family 2	N	T	A
CDS	1	pgaC	glycosyl transferase family protein,Poly-beta-1,6-N-acetyl-D-glucosamine synthase,N-glycosyltransferase,Predicted glycosyl hydrolase,poly-beta-1,6 N-acetyl-D-glucosamine synthase,Glycosyl transferase family 2	N	T	G
CDS	1	pgaC	glycosyl transferase family protein,Poly-beta-1,6-N-acetyl-D-glucosamine synthase,N-glycosyltransferase,Predicted glycosyl hydrolase,poly-beta-1,6 N-acetyl-D-glucosamine synthase,Glycosyl transferase family 2	S	A	T
CDS	1	pgaC	glycosyl transferase family protein,Poly-beta-1,6-N-acetyl-D-glucosamine synthase,N-glycosyltransferase,Predicted glycosyl hydrolase,poly-beta-1,6 N-acetyl-D-glucosamine synthase,Glycosyl transferase family 2	N	C	A
CDS	1	fms3	LPXTG family cell surface protein Fms3	S	C	T
CDS	1	fms3	LPXTG family cell surface protein Fms3	S	C	A
CDS	1	dhaK	dihydroxyacetone kinase subunit DhaK,PTS-dependent dihydroxyacetone kinase, dihydroxyacetone-binding subunit dhaK,dihydroxyacetone kinase subunit DhaK,Transcriptional regulator, contains sigma factor-related N-terminal domain,dihydroxyacetone kinase, DhaK subunit,Dak1 domain	S	C	G
CDS	-1	mro	aldose 1-epimerase,Aldose 1-epimerase precursor,galactose-1-epimerase,galactose mutarotase,Aldose 1-epimerase	S	C	T
CDS	-1	pgmB	beta-phosphoglucomutase,Beta-phosphoglucomutase,putative phosphatase,beta-phosphoglucomutase,haloacid dehalogenase-like hydrolase	N	C	A
CDS	1	19789_6#112_00218	phosphoesterase,Predicted phosphoesterase or phosphohydrolase,Calcineurin-like phosphoesterase superfamily domain	N	G	A
Intergenic	-	-	-	-	C	T
CDS	-1	iscS	cysteine desulfurase/selenocysteine lyase,Cysteine desulfurase,cysteine desulfurase,Uncharacterized protein conserved in bacteria,cysteine desulfurase NifS,Aminotransferase class-V	S	G	A
Intergenic	-	-	-	-	G	A
CDS	-1	yecD_1	isochorismatase family protein,Isochorismatase family protein yecD,putative hydrolase,pyrimidine utilization protein B,Isochorismatase family	N	A	C
Intergenic	-	-	-	-	C	A
CDS	-1	lysP	amino acid permease family protein,Lysine-specific permease,putative fructoselysine transporter,Amino acid transporters,amino acid transporter,Amino acid permease	N	G	A
CDS	-1	19789_6#112_00237	LPXTG-motif protein cell wall anchor domain protein,Predicted outer membrane protein,fimbrial isopeptide formation D2 domain,Cna protein B-type domain	S	G	A
CDS	-1	19789_6#112_00239	von Willebrand factor domain-containing protein,Predicted outer membrane protein,Cna protein B-type domain	N	T	A
CDS	-1	19789_6#112_00242	integral membrane protein,Predicted integral membrane protein,Protein of unknown function, DUF624	S	A	G
CDS	-1	ycjP_1	ABC transporter permease,Inner membrane ABC transporter permease protein ycjP,glycerol-3-phosphate transporter membrane protein,ABC-type maltose transport systems, permease component,NifC-like ABC-type porter,Binding-protein-dependent transport system inner membrane component	N	G	A
CDS	-1	yesO_1	ABC transporter substrate-binding protein,Putative ABC transporter substrate-binding protein yesO,glycerol-3-phosphate transporter periplasmic binding protein,Maltose-binding periplasmic proteins/domains,carbohydrate ABC transporter substrate-binding protein, CPR_0540 family,Bacterial extracellular solute-binding protein	N	T	A
CDS	-1	algC	phosphoglucomutase/phosphomannomutase family protein,Phosphomannomutase/phosphoglucomutase,phosphomannomutase/phosphoglucomutase,phosphoglucosamine mutase,Phosphoglucomutase/phosphomannomutase, alpha/beta/alpha domain I	N	G	A
CDS	1	qacA	major facilitator superfamily transporter,Antiseptic resistance protein,putative transporter,Arabinose efflux permease,drug resistance MFS transporter, drug:H antiporter-2 (14 Spanner) (DHA2) family,Major Facilitator Superfamily	N	T	A
CDS	-1	19789_6#112_00264	phosphoenolpyruvate carboxykinase,phosphoenolpyruvate carboxykinase,Phosphoenolpyruvate carboxykinase (ATP),Phosphoenolpyruvate carboxykinase	N	G	A
CDS	-1	19789_6#112_00264	phosphoenolpyruvate carboxykinase,phosphoenolpyruvate carboxykinase,Phosphoenolpyruvate carboxykinase (ATP),Phosphoenolpyruvate carboxykinase	N	A	T
CDS	-1	fhuC	ABC transporter ATP-binding protein,Iron(3 )-hydroxamate import ATP-binding protein FhuC,manganese/iron transporter ATP-binding protein,ABC-type enterochelin transport system, ATPase component,anchored repeat-type ABC transporter, ATP-binding subunit,ABC transporter	N	A	G
CDS	-1	araC_2	AraC-like ligand binding domain protein,Arabinose operon regulatory protein,DNA-binding transcriptional regulator AraC,DNA gyrase inhibitor,YSIRK-targeted surface antigen transcriptional regulator,AraC-like ligand binding domain	N	C	T
CDS	-1	araC_2	AraC-like ligand binding domain protein,Arabinose operon regulatory protein,DNA-binding transcriptional regulator AraC,DNA gyrase inhibitor,YSIRK-targeted surface antigen transcriptional regulator,AraC-like ligand binding domain	N	C	T
CDS	-1	araC_2	AraC-like ligand binding domain protein,Arabinose operon regulatory protein,DNA-binding transcriptional regulator AraC,DNA gyrase inhibitor,YSIRK-targeted surface antigen transcriptional regulator,AraC-like ligand binding domain	N	T	C
CDS	-1	araC_2	AraC-like ligand binding domain protein,Arabinose operon regulatory protein,DNA-binding transcriptional regulator AraC,DNA gyrase inhibitor,YSIRK-targeted surface antigen transcriptional regulator,AraC-like ligand binding domain	S	A	G
CDS	-1	araC_2	AraC-like ligand binding domain protein,Arabinose operon regulatory protein,DNA-binding transcriptional regulator AraC,DNA gyrase inhibitor,YSIRK-targeted surface antigen transcriptional regulator,AraC-like ligand binding domain	S	A	T
CDS	-1	araC_2	AraC-like ligand binding domain protein,Arabinose operon regulatory protein,DNA-binding transcriptional regulator AraC,DNA gyrase inhibitor,YSIRK-targeted surface antigen transcriptional regulator,AraC-like ligand binding domain	N	C	T
CDS	1	melB	sodium/galactoside symporter,Thiomethylgalactoside permease II,melibiose:sodium symporter,sugar (Glycoside-Pentoside-Hexuronide) transporter	N	G	A
CDS	1	melB	sodium/galactoside symporter,Thiomethylgalactoside permease II,melibiose:sodium symporter,sugar (Glycoside-Pentoside-Hexuronide) transporter	N	A	G
CDS	1	yihP	sodium/galactoside symporter,Inner membrane symporter yihP,melibiose:sodium symporter,sugar (Glycoside-Pentoside-Hexuronide) transporter,Major Facilitator Superfamily	N	C	T
CDS	1	yihP	sodium/galactoside symporter,Inner membrane symporter yihP,melibiose:sodium symporter,sugar (Glycoside-Pentoside-Hexuronide) transporter,Major Facilitator Superfamily	N	T	G
CDS	1	yihP	sodium/galactoside symporter,Inner membrane symporter yihP,melibiose:sodium symporter,sugar (Glycoside-Pentoside-Hexuronide) transporter,Major Facilitator Superfamily	N	A	T
CDS	1	galM	aldose 1-epimerase,Aldose 1-epimerase,galactose-1-epimerase,galactose mutarotase,Aldose 1-epimerase	N	G	A
CDS	1	galM	aldose 1-epimerase,Aldose 1-epimerase,galactose-1-epimerase,galactose mutarotase,Aldose 1-epimerase	S	A	G
CDS	1	19789_6#112_00386	ISEfa8, transposase,Integrase core domain	N	G	A
CDS	1	wecA	glycoside hydrolase family protein,Undecaprenyl-phosphate alpha-N-acetylglucosaminyl 1-phosphate transferase,phospho-N-acetylmuramoyl-pentapeptide-transferase,undecaprenyl-phosphate alpha-N-acetylglucosaminyl 1-phosphatetransferase,Glycosyl transferase family 4	N	T	A
CDS	1	rmlB	dTDP-glucose 4,6-dehydratase,dTDP-glucose 4,6-dehydratase,dTDP-glucose 4,6 dehydratase,dTDP-glucose 4,6-dehydratase,NAD dependent epimerase/dehydratase family	S	T	C
CDS	1	glnR	MerR family transcriptional regulator,HTH-type transcriptional regulator glnR,zinc-responsive transcriptional regulator,Transcriptional regulator, effector-binding domain/component,Cu(I)-responsive transcriptional regulator,MerR family regulatory protein	N	C	A
CDS	1	glnR	MerR family transcriptional regulator,HTH-type transcriptional regulator glnR,zinc-responsive transcriptional regulator,Transcriptional regulator, effector-binding domain/component,Cu(I)-responsive transcriptional regulator,MerR family regulatory protein	S	G	A
CDS	1	murA1	UDP-N-acetylglucosamine 1-carboxyvinyltransferase,UDP-N-acetylglucosamine 1-carboxyvinyltransferase 2,UDP-N-acetylglucosamine 1-carboxyvinyltransferase,ATP phosphoribosyltransferase,UDP-N-acetylglucosamine 1-carboxyvinyltransferase,EPSP synthase (3-phosphoshikimate 1-carboxyvinyltransferase)	N	C	G
CDS	1	murA1	UDP-N-acetylglucosamine 1-carboxyvinyltransferase,UDP-N-acetylglucosamine 1-carboxyvinyltransferase 2,UDP-N-acetylglucosamine 1-carboxyvinyltransferase,ATP phosphoribosyltransferase,UDP-N-acetylglucosamine 1-carboxyvinyltransferase,EPSP synthase (3-phosphoshikimate 1-carboxyvinyltransferase)	N	G	A
CDS	1	murA1	UDP-N-acetylglucosamine 1-carboxyvinyltransferase,UDP-N-acetylglucosamine 1-carboxyvinyltransferase 2,UDP-N-acetylglucosamine 1-carboxyvinyltransferase,ATP phosphoribosyltransferase,UDP-N-acetylglucosamine 1-carboxyvinyltransferase,EPSP synthase (3-phosphoshikimate 1-carboxyvinyltransferase)	N	T	C
CDS	1	rho	transcription termination factor Rho,Transcription termination factor Rho,transcription termination factor Rho,transcription termination factor Rho,ATP synthase alpha/beta family, nucleotide-binding domain	S	A	G
CDS	1	rpmE2	50S ribosomal protein L31,50S ribosomal protein L31 type B,50S ribosomal protein L31 type B,Ribosomal protein L31,ribosomal protein L31,Ribosomal protein L31	S	T	C
Intergenic	-	-	-	-	T	C
CDS	1	fruA_2	PTS system fructose-specific transporter subunit IIBC,EIIABC-Fru,PTS system fructose-specific transporter subunits IIBC,PTS system, Fru family, IIC component,Phosphotransferase system, EIIC	N	C	T
CDS	1	kbaY	fructose-1,6-bisphosphate aldolase,D-tagatose-1,6-bisphosphate aldolase subunit KbaY,hypothetical protein,Fructose/tagatose bisphosphate aldolase,fructose-1,6-bisphosphate aldolase, class II,Fructose-bisphosphate aldolase class-II	S	G	A
CDS	-1	19789_6#112_00458	anaerobic ribonucleoside-triphosphate reductase activating protein,anaerobic ribonucleotide reductase-activating protein,anaerobic ribonucleoside-triphosphate reductase activating protein	S	T	C
CDS	1	macB_1	ABC superfamily ATP binding cassette transporter, ABC protein,Macrolide export ATP-binding/permease protein MacB,DL-methionine transporter ATP-binding subunit,Predicted ABC-type transport system involved in lysophospholipase L1 biosynthesis, ATPase component,putative bacteriocin export ABC transporter, lactococcin 972 group,ABC transporter	S	C	T
CDS	1	macB_1	ABC superfamily ATP binding cassette transporter, ABC protein,Macrolide export ATP-binding/permease protein MacB,DL-methionine transporter ATP-binding subunit,Predicted ABC-type transport system involved in lysophospholipase L1 biosynthesis, ATPase component,putative bacteriocin export ABC transporter, lactococcin 972 group,ABC transporter	N	G	A
CDS	1	ychM	sulfate transporter/STAS domain-containing protein,Putative sulfate transporter ychM,putative transporter,sulfate permease,Sulfate transporter family	N	T	A
Intergenic	-	-	-	-	C	G
Intergenic	-	-	-	-	C	A
CDS	1	algB	transcriptional antiterminator bglG:Sigma-54 factor,Alginate biosynthesis transcriptional regulatory protein AlgB,DNA-binding transcriptional regulator TyrR,Transcriptional antiterminator,nitrogen regulation protein NR(I),Sigma-54 interaction domain	N	G	A
CDS	1	manZ_1	PTS system mannose/fructose/sorbose transporter subunit IID,PTS system mannose-specific EIID component,PTS system mannose-specific transporter subunit IID,PTS system, mannose/fructose/sorbose family, IID component,PTS system mannose/fructose/sorbose family IID component	N	C	G
CDS	1	19789_6#112_00495	geranyltranstransferase,Farnesyl diphosphate synthase,geranyltranstransferase,Geranylgeranyl pyrophosphate synthase,heptaprenyl diphosphate synthase component II,Polyprenyl synthetase	N	G	A
CDS	1	ftsL	cell division protein,Protein required for the initiation of cell division,cell division protein FtsL,Septum formation initiator	N	A	G
CDS	1	pbpX	peptidoglycan glycosyltransferase,Penicillin-binding protein 2X,peptidoglycan synthase FtsI,Membrane carboxypeptidase/penicillin-binding protein,stage V sporulation protein D,Penicillin binding protein transpeptidase domain	N	T	A
CDS	1	pbpX	peptidoglycan glycosyltransferase,Penicillin-binding protein 2X,peptidoglycan synthase FtsI,Membrane carboxypeptidase/penicillin-binding protein,stage V sporulation protein D,Penicillin binding protein transpeptidase domain	N	C	T
CDS	1	pbpX	peptidoglycan glycosyltransferase,Penicillin-binding protein 2X,peptidoglycan synthase FtsI,Membrane carboxypeptidase/penicillin-binding protein,stage V sporulation protein D,Penicillin binding protein transpeptidase domain	N	G	T
CDS	1	pbpX	peptidoglycan glycosyltransferase,Penicillin-binding protein 2X,peptidoglycan synthase FtsI,Membrane carboxypeptidase/penicillin-binding protein,stage V sporulation protein D,Penicillin binding protein transpeptidase domain	N	C	A
CDS	1	pbpX	peptidoglycan glycosyltransferase,Penicillin-binding protein 2X,peptidoglycan synthase FtsI,Membrane carboxypeptidase/penicillin-binding protein,stage V sporulation protein D,Penicillin binding protein transpeptidase domain	N	A	G
CDS	1	pbpX	peptidoglycan glycosyltransferase,Penicillin-binding protein 2X,peptidoglycan synthase FtsI,Membrane carboxypeptidase/penicillin-binding protein,stage V sporulation protein D,Penicillin binding protein transpeptidase domain	N	G	T
CDS	1	murD	UDP-N-acetylmuramoylalanine--D-glutamate ligase,UDP-N-acetylmuramoylalanine--D-glutamate ligase,UDP-N-acetylmuramoyl-L-alanyl-D-glutamate synthetase,Folylpolyglutamate synthase,UDP-N-acetylmuramoylalanine--D-glutamate ligase,Mur ligase middle domain	N	T	G
CDS	1	ileS	isoleucyl-tRNA synthetase,Isoleucine--tRNA ligase,isoleucyl-tRNA synthetase,Isoleucyl-tRNA synthetase,isoleucine--tRNA ligase,tRNA synthetases class I (I, L, M and V)	N	G	A
CDS	1	cshA_1	DEAD/DEAH box helicase,DEAD-box ATP-dependent RNA helicase CshA,ATP-dependent RNA helicase SrmB,Predicted transporter component,ATP-dependent DNA helicase RecQ,DEAD/DEAH box helicase	N	A	T
CDS	1	lacF_2	PTS system, lactose/cellobiose-specific IIA component,Lactose-specific phosphotransferase enzyme IIA component,cellobiose phosphotransferase system IIA component,PTS system, lactose-specific IIa component,PTS system, Lactose/Cellobiose specific IIA subunit	S	T	C
CDS	1	chbC	PTS system lactose/cellobiose-specific transporter subunit IIC,PTS system N,N'-diacetylchitobiose-specific EIIC component,PTS system N,N'-diacetylchitobiose-specific transporter subunit IIC,Phosphotransferase system cellobiose-specific component IIC,PTS system, cellobiose-specific IIC component,Phosphotransferase system, EIIC	N	C	T
CDS	1	chbC	PTS system lactose/cellobiose-specific transporter subunit IIC,PTS system N,N'-diacetylchitobiose-specific EIIC component,PTS system N,N'-diacetylchitobiose-specific transporter subunit IIC,Phosphotransferase system cellobiose-specific component IIC,PTS system, cellobiose-specific IIC component,Phosphotransferase system, EIIC	N	C	T
CDS	1	nagA	N-acetylglucosamine-6-phosphate deacetylase,N-acetylglucosamine-6-phosphate deacetylase,N-acetylglucosamine-6-phosphate deacetylase,Metal-dependent hydrolase involved in phosphonate metabolism,N-acetylglucosamine-6-phosphate deacetylase,Amidohydrolase family	S	A	G
CDS	1	19789_6#112_00553	auxin efflux carrier,auxin efflux carrier,Membrane transport protein	N	G	T
CDS	1	yuaF	Uncharacterized membrane protein yuaF	S	T	C
Intergenic	-	-	-	-	T	A
CDS	1	19789_6#112_00564	serine-type D-Ala-D-Ala carboxypeptidase,D-alanyl-D-alanine carboxypeptidase,D-alanyl-D-alanine carboxypeptidase	N	C	A
CDS	1	ygfU	xanthine permease,Putative purine permease ygfU,uracil transporter,xanthine permease,Permease family	N	A	C
CDS	1	purK	phosphoribosylaminoimidazole carboxylase ATPase subunit,N5-carboxyaminoimidazole ribonucleotide synthase,phosphoribosylaminoimidazole carboxylase ATPase subunit,Phosphoribosylaminoimidazole carboxylase (NCAIR synthetase),phosphoribosylaminoimidazole carboxylase, ATPase subunit,ATP-grasp domain	S	T	C
CDS	1	purK	phosphoribosylaminoimidazole carboxylase ATPase subunit,N5-carboxyaminoimidazole ribonucleotide synthase,phosphoribosylaminoimidazole carboxylase ATPase subunit,Phosphoribosylaminoimidazole carboxylase (NCAIR synthetase),phosphoribosylaminoimidazole carboxylase, ATPase subunit,ATP-grasp domain	N	T	C
CDS	1	purB	adenylosuccinate lyase,Adenylosuccinate lyase,adenylosuccinate lyase,Adenylosuccinate lyase,adenylosuccinate lyase,Lyase	N	C	T
CDS	1	purB	adenylosuccinate lyase,Adenylosuccinate lyase,adenylosuccinate lyase,Adenylosuccinate lyase,adenylosuccinate lyase,Lyase	S	T	C
Intergenic	-	-	-	-	T	A
CDS	1	purM	Phosphoribosylformylglycinamidine cyclo-ligase,Phosphoribosylformylglycinamidine cyclo-ligase,phosphoribosylaminoimidazole synthetase,Phosphoribosylamine-glycine ligase,phosphoribosylformylglycinamidine cyclo-ligase,AIR synthase related protein, C-terminal domain	N	G	C
CDS	1	purH	bifunctional purine biosynthesis protein PurH,Bifunctional purine biosynthesis protein PurH,bifunctional phosphoribosylaminoimidazolecarboxamide formyltransferase/IMP cyclohydrolase,Folate-dependent phosphoribosylglycinamide formyltransferase PurN,phosphoribosylaminoimidazolecarboxamide formyltransferase/IMP cyclohydrolase,AICARFT/IMPCHase bienzyme	N	T	C
CDS	1	purD	Phosphoribosylamine--glycine ligase,Phosphoribosylamine--glycine ligase,phosphoribosylamine--glycine ligase,Phosphoribosylamine-glycine ligase,phosphoribosylamine--glycine ligase,Phosphoribosylglycinamide synthetase, ATP-grasp (A) domain	S	C	T
CDS	1	ydhF	oxidoreductase, aldo/keto reductase family protein,Oxidoreductase YdhF,putative oxidoreductase,Predicted oxidoreductase,voltage-dependent potassium channel beta subunit,Aldo/keto reductase family	N	G	T
CDS	1	ydhF	oxidoreductase, aldo/keto reductase family protein,Oxidoreductase YdhF,putative oxidoreductase,Predicted oxidoreductase,voltage-dependent potassium channel beta subunit,Aldo/keto reductase family	N	G	A
CDS	-1	19789_6#112_00589	AraC family transcriptional regulator,Uncharacterized response regulatory protein SA0215,DNA-binding transcriptional regulator AraC,Adenosine deaminase,YSIRK-targeted surface antigen transcriptional regulator,Response regulator receiver domain	N	A	T
CDS	-1	19789_6#112_00589	AraC family transcriptional regulator,Uncharacterized response regulatory protein SA0215,DNA-binding transcriptional regulator AraC,Adenosine deaminase,YSIRK-targeted surface antigen transcriptional regulator,Response regulator receiver domain	N	G	A
CDS	-1	yehU_1	sensor histidine kinase,Probable sensor-like histidine kinase YehU,osmolarity sensor protein,Predicted signal transduction protein with a C-terminal ATPase domain,TMAO reductase sytem sensor TorS,Histidine kinase	N	C	A
CDS	1	guaC	GMP reductase,GMP reductase,guanosine 5'-monophosphate oxidoreductase,L-lactate dehydrogenase (FMN-dependent) and related alpha-hydroxy acid dehydrogenases,guanosine monophosphate reductase,IMP dehydrogenase / GMP reductase domain	S	T	C
CDS	1	pdhB	transketolase,Pyruvate dehydrogenase E1 component subunit beta,pyruvate dehydrogenase subunit beta,Pyruvate/2-oxoglutarate dehydrogenase complex, dehydrogenase (E1) component, eukaryotic type, beta subunit,1-deoxy-D-xylulose-5-phosphate synthase,Transketolase, pyrimidine binding domain	N	T	C
CDS	1	recQ_1	ATP-dependent DNA helicase RecQ,ATP-dependent DNA helicase recQ,ATP-dependent DNA helicase RecQ,Lhr-like helicases,ATP-dependent DNA helicase RecQ,RQC domain	N	A	G
CDS	1	ftsW_1	cell cycle protein FtsW,Cell division protein FtsW,cell division protein FtsW,cell division protein FtsW,Cell cycle protein	N	G	A
CDS	1	ftsW_1	cell cycle protein FtsW,Cell division protein FtsW,cell division protein FtsW,cell division protein FtsW,Cell cycle protein	S	A	G
CDS	1	cfiB_1	pyruvate carboxylase,2-oxoglutarate carboxylase small subunit,pyruvate carboxylase,Pyruvate/oxaloacetate carboxyltransferase,pyruvate carboxylase,Carbamoyl-phosphate synthase L chain, ATP binding domain	N	A	G
CDS	1	cfiB_1	pyruvate carboxylase,2-oxoglutarate carboxylase small subunit,pyruvate carboxylase,Pyruvate/oxaloacetate carboxyltransferase,pyruvate carboxylase,Carbamoyl-phosphate synthase L chain, ATP binding domain	S	C	T
CDS	1	19789_6#112_00608	hypothetical protein	N	T	A
CDS	1	19789_6#112_00609	ComK regulator,Protein of unknown function (DUF964)	N	C	T
CDS	1	19789_6#112_00618	DNA internalization-related competence protein ComEC/Rec2,ComEC family competence protein,DNA internalization-related competence protein ComEC/Rec2,Competence protein	S	A	G
CDS	1	19789_6#112_00619	DNA polymerase III subunit delta,DNA polymerase III subunit delta,DNA polymerase III, delta subunit,DNA polymerase III, delta subunit	N	A	G
CDS	-1	zosA	cadmium-translocating P-type ATPase,Zinc-transporting ATPase,zinc/cadmium/mercury/lead-transporting ATPase,Uncharacterized protein conserved in bacteria,heavy metal translocating P-type ATPase,E1-E2 ATPase	N	C	A
CDS	-1	uppP	undecaprenyl-diphosphatase,Undecaprenyl-diphosphatase,undecaprenyl pyrophosphate phosphatase,undecaprenyl-diphosphatase UppP,Bacitracin resistance protein BacA	N	G	C
CDS	1	dinG_1	DEAD_2 helicase,Probable ATP-dependent helicase dinG homolog,bifunctional ATP-dependent DNA helicase/DNA polymerase III subunit epsilon,DNA repair helicase (rad3),DEAD_2	N	G	A
Intergenic	-	-	-	-	A	T
Intergenic	-	-	-	-	A	T
CDS	-1	19789_6#112_00644	family C39 peptidase,Uncharacterized protein conserved in bacteria	N	T	G
CDS	-1	19789_6#112_00647	nitroreductase family protein,Nitroreductase family	N	C	T
CDS	-1	pehX	polygalacturonase,Exo-poly-alpha-D-galacturonosidase precursor,Glycosyl hydrolases family 28	N	C	T
CDS	-1	uidB_1	transporter, major facilitator family protein,Glucuronide carrier protein homolog,glucuronide transporter,sugar (Glycoside-Pentoside-Hexuronide) transporter	S	A	G
CDS	-1	uidB_1	transporter, major facilitator family protein,Glucuronide carrier protein homolog,glucuronide transporter,sugar (Glycoside-Pentoside-Hexuronide) transporter	N	T	C
CDS	-1	xynB	glycosyl hydrolase family protein,Beta-xylosidase,Beta-xylosidase,Glycosyl hydrolases family 43	N	C	A
CDS	-1	19789_6#112_00653	hypothetical protein	N	G	T
CDS	-1	19789_6#112_00655	alpha/beta hydrolase family protein,Predicted dienelactone hydrolase,Alpha/beta hydrolase family	N	A	G
CDS	-1	19789_6#112_00655	alpha/beta hydrolase family protein,Predicted dienelactone hydrolase,Alpha/beta hydrolase family	N	G	T
CDS	-1	pehA	polygalacturonase,Endo-polygalacturonase precursor,Predicted unsaturated glucuronyl hydrolase involved in regulation of bacterial surface properties, and related proteins,Glycosyl hydrolases family 28	N	G	T
CDS	-1	pehA	polygalacturonase,Endo-polygalacturonase precursor,Predicted unsaturated glucuronyl hydrolase involved in regulation of bacterial surface properties, and related proteins,Glycosyl hydrolases family 28	N	G	A
CDS	-1	pehA	polygalacturonase,Endo-polygalacturonase precursor,Predicted unsaturated glucuronyl hydrolase involved in regulation of bacterial surface properties, and related proteins,Glycosyl hydrolases family 28	S	C	T
Intergenic	-	-	-	-	C	T
CDS	1	ytcP	ABC transporter permease,Inner membrane ABC transporter permease protein ycjP,glycerol-3-phosphate transporter membrane protein,ABC-type maltose transport systems, permease component,NifC-like ABC-type porter,Binding-protein-dependent transport system inner membrane component	S	G	A
CDS	1	ytcP	ABC transporter permease,Inner membrane ABC transporter permease protein ycjP,glycerol-3-phosphate transporter membrane protein,ABC-type maltose transport systems, permease component,NifC-like ABC-type porter,Binding-protein-dependent transport system inner membrane component	S	G	T
CDS	-1	ypdC_1	AraC family transcriptional regulator,Uncharacterized HTH-type transcriptional regulator ypdC,DNA-binding transcriptional regulator AraC,Adenosine deaminase,YSIRK-targeted surface antigen transcriptional regulator,Helix-turn-helix domain	N	G	A
CDS	-1	ypdC_1	AraC family transcriptional regulator,Uncharacterized HTH-type transcriptional regulator ypdC,DNA-binding transcriptional regulator AraC,Adenosine deaminase,YSIRK-targeted surface antigen transcriptional regulator,Helix-turn-helix domain	N	T	C
CDS	1	purR_1	LacI family transcriptional regulator,Purine nucleotide synthesis repressor,DNA-binding transcriptional repressor PurR,ABC-type sugar transport system, periplasmic component,catabolite control protein A,Bacterial regulatory proteins, lacI family	N	G	A
CDS	1	purR_1	LacI family transcriptional regulator,Purine nucleotide synthesis repressor,DNA-binding transcriptional repressor PurR,ABC-type sugar transport system, periplasmic component,catabolite control protein A,Bacterial regulatory proteins, lacI family	N	C	T
CDS	1	uxaB_2	mannitol dehydrogenase protein,Altronate oxidoreductase,altronate oxidoreductase,Mannitol-1-phosphate/altronate dehydrogenases,Mannitol dehydrogenase C-terminal domain	N	C	T
CDS	1	uxaC_1	glucuronate isomerase,Uronate isomerase,glucuronate isomerase,Glucuronate isomerase,Glucuronate isomerase	N	G	T
CDS	1	rhgT	GDSL-like Lipase/Acylhydrolase,Rhamnogalacturonan acetylesterase rhgT,GDSL-like Lipase/Acylhydrolase	N	G	T
CDS	1	rhgT	GDSL-like Lipase/Acylhydrolase,Rhamnogalacturonan acetylesterase rhgT,GDSL-like Lipase/Acylhydrolase	N	T	C
CDS	1	rhgT	GDSL-like Lipase/Acylhydrolase,Rhamnogalacturonan acetylesterase rhgT,GDSL-like Lipase/Acylhydrolase	N	A	G
CDS	1	19789_6#112_00669	sugar isomerase,L-xylulose 5-phosphate 3-epimerase,Endonuclease IV,putative hexulose-6-phosphate isomerase,Xylose isomerase-like TIM barrel	S	T	C
CDS	1	19789_6#112_00670	ABC transporter ATP-binding protein/permease,Putative multidrug export ATP-binding/permease protein SAV1866,cyclic beta-1,2-glucan ABC transporter,ABC-type bacteriocin/lantibiotic exporters, contain an N-terminal double-glycine peptidase domain,lipid A export permease/ATP-binding protein MsbA,ABC transporter	N	T	G
CDS	1	19789_6#112_00670	ABC transporter ATP-binding protein/permease,Putative multidrug export ATP-binding/permease protein SAV1866,cyclic beta-1,2-glucan ABC transporter,ABC-type bacteriocin/lantibiotic exporters, contain an N-terminal double-glycine peptidase domain,lipid A export permease/ATP-binding protein MsbA,ABC transporter	N	C	T
CDS	1	19789_6#112_00670	ABC transporter ATP-binding protein/permease,Putative multidrug export ATP-binding/permease protein SAV1866,cyclic beta-1,2-glucan ABC transporter,ABC-type bacteriocin/lantibiotic exporters, contain an N-terminal double-glycine peptidase domain,lipid A export permease/ATP-binding protein MsbA,ABC transporter	N	C	T
CDS	1	19789_6#112_00670	ABC transporter ATP-binding protein/permease,Putative multidrug export ATP-binding/permease protein SAV1866,cyclic beta-1,2-glucan ABC transporter,ABC-type bacteriocin/lantibiotic exporters, contain an N-terminal double-glycine peptidase domain,lipid A export permease/ATP-binding protein MsbA,ABC transporter	N	T	A
Intergenic	-	-	-	-	T	C
CDS	-1	ponA_1	penicillin-binding protein,Penicillin-binding protein 1A/1B,penicillin-binding protein 1a,Membrane carboxypeptidase/penicillin-binding protein,penicillin-binding protein, 1A family,Transglycosylase	N	T	C
Intergenic	-	-	-	-	G	A
CDS	-1	gmuE_1	fructokinase,Putative fructokinase,N-acetylmannosamine kinase,Predicted phosphosugar isomerases,ROK family protein (putative glucokinase),ROK family	S	T	C
CDS	-1	19789_6#112_00676	DUF1237 family protein,Uncharacterized conserved protein,Protein of unknown function (DUF1237)	N	T	A
CDS	-1	19789_6#112_00676	DUF1237 family protein,Uncharacterized conserved protein,Protein of unknown function (DUF1237)	S	C	A
CDS	-1	19789_6#112_00676	DUF1237 family protein,Uncharacterized conserved protein,Protein of unknown function (DUF1237)	N	T	C
CDS	-1	19789_6#112_00676	DUF1237 family protein,Uncharacterized conserved protein,Protein of unknown function (DUF1237)	S	C	T
CDS	-1	19789_6#112_00676	DUF1237 family protein,Uncharacterized conserved protein,Protein of unknown function (DUF1237)	N	G	A
CDS	-1	ypdA_2	sensor histidine kinase,Inner membrane protein ypdA,Predicted signal transduction protein with a C-terminal ATPase domain,heavy metal sensor kinase,Histidine kinase	N	T	C
CDS	-1	19789_6#112_00681	integral membrane protein,Predicted integral membrane protein,Protein of unknown function, DUF624	N	C	T
Intergenic	-	-	-	-	T	C
CDS	-1	19789_6#112_00682	extracellular solute-binding protein,Maltose-binding periplasmic proteins/domains,Domain of unknown function (DUF3502)	S	C	T
CDS	-1	rluB_1	16S rRNA pseudouridylate synthase A,Ribosomal large subunit pseudouridine synthase B,16S rRNA pseudouridylate synthase A,pseudouridine synthase,RNA pseudouridylate synthase	S	T	C
CDS	-1	ytgP_1	polysaccharide biosynthesis family protein,Probable cell division protein ytgP,stage V sporulation protein B,Polysaccharide biosynthesis protein	N	C	A
CDS	1	19789_6#112_00687	integral membrane protein,Uncharacterized BCR, YitT family COG1284	N	G	A
CDS	1	murE	UDP-N-acetylmuramoylalanyl-D-glutamate--L- lysine ligase,UDP-N-acetylmuramoyl-L-alanyl-D-glutamate--L-lysine ligase,UDP-N-acetylmuramoylalanyl-D-glutamate--L-lysine ligase,Folylpolyglutamate synthase,UDP-N-acetylmuramyl-tripeptide synthetase,Mur ligase middle domain	N	A	G
CDS	-1	gmuC_3	PTS system cellobiose-specific transporter subunit IIC,PTS system oligo-beta-mannoside-specific EIIC component,cellobiose phosphotransferase system IIC component,Phosphotransferase system cellobiose-specific component IIC,PTS system, cellobiose-specific IIC component,Phosphotransferase system, EIIC	S	T	C
CDS	-1	licR_1	BglG family transcriptional antiterminator,Probable licABCH operon regulator,stationary phase inducible protein CsiE,Transcriptional antiterminator,PTS system, fructose subfamily, IIA component,PRD domain	N	T	C
CDS	1	19789_6#112_00694	antibiotic biosynthesis monooxygenase,Antibiotic biosynthesis monooxygenase	S	A	G
CDS	-1	19789_6#112_00705	N-acetylmuramoyl-L-alanine amidase,Muramidase-2 precursor,autolysin,Oxidation resistance protein,spore coat assembly protein SafA,LysM domain	S	G	A
CDS	-1	19789_6#112_00705	N-acetylmuramoyl-L-alanine amidase,Muramidase-2 precursor,autolysin,Oxidation resistance protein,spore coat assembly protein SafA,LysM domain	N	C	T
Intergenic	-	-	-	-	C	A
CDS	-1	groL	chaperonin,hypothetical protein,chaperonin GroEL,chaperonin GroL,TCP-1/cpn60 chaperonin family	N	A	G
CDS	1	19789_6#112_00713	CAAX amino terminal protease,CAAX amino terminal protease self- immunity	N	G	T
CDS	-1	gmuC_4	PTS system, lactose/cellobiose IIC component,PTS system oligo-beta-mannoside-specific EIIC component,cellobiose phosphotransferase system IIC component,Phosphotransferase system cellobiose-specific component IIC,PTS system, cellobiose-specific IIC component,Phosphotransferase system, EIIC	S	C	T
CDS	-1	gmuC_4	PTS system, lactose/cellobiose IIC component,PTS system oligo-beta-mannoside-specific EIIC component,cellobiose phosphotransferase system IIC component,Phosphotransferase system cellobiose-specific component IIC,PTS system, cellobiose-specific IIC component,Phosphotransferase system, EIIC	N	C	A
CDS	1	19789_6#112_00715	NADH-flavin reductase,Putative NADH-flavin reductase	N	C	T
CDS	1	19789_6#112_00715	NADH-flavin reductase,Putative NADH-flavin reductase	N	G	A
CDS	-1	yycI	YycH protein,Two-component system yycFG regulatory protein,Uncharacterized protein conserved in bacteria,YycH protein	S	A	G
CDS	-1	19789_6#112_00718	YycH protein,Uncharacterized protein conserved in bacteria,YycH protein	N	A	G
CDS	-1	19789_6#112_00718	YycH protein,Uncharacterized protein conserved in bacteria,YycH protein	S	T	C
CDS	-1	yycG	PAS domain sensory box histidine kinase,Sensor histidine kinase YycG,sensory histidine kinase AtoS,Signal transduction histidine kinase involved in nitrogen fixation and metabolism regulation,phosphate regulon sensor kinase PhoR,Histidine kinase-, DNA gyrase B-, and HSP90-like ATPase	N	C	T
CDS	-1	vicR	response regulator VicR,Transcriptional regulatory protein YycF,DNA-binding transcriptional regulator CpxR,Response regulator containing a CheY-like receiver domain and an HD-GYP domain,phosphate regulon transcriptional regulatory protein PhoB,Response regulator receiver domain	S	A	G
CDS	1	ccpB	LacI family transcriptional regulator,Catabolite control protein B,DNA-binding transcriptional repressor PurR,ABC-type sugar transport system, periplasmic component,catabolite control protein A,Periplasmic binding proteins and sugar binding domain of LacI family	N	T	G
CDS	-1	mta	MerR family transcriptional regulator,Multidrug transporter activation protein,zinc-responsive transcriptional regulator,Transcriptional regulator, effector-binding domain/component,Zn(II)-responsive transcriptional regulator,TipAS antibiotic-recognition domain	N	G	T
Intergenic	-	-	-	-	C	T
CDS	1	19789_6#112_00824	Nicotinate phosphoribosyltransferase,nicotinate phosphoribosyltransferase,nicotinate phosphoribosyltransferase,Nicotinate phosphoribosyltransferase (NAPRTase) family	S	A	G
CDS	-1	19789_6#112_00826	ArsR family transcriptional regulator,Uncharacterized protein conserved in archaea,CRISPR locus-related DNA-binding protein,Helix-turn-helix domain	S	G	A
Intergenic	-	-	-	-	T	C
CDS	1	abfA_1	alpha-N-arabinofuranosidase,Alpha-N-arabinofuranosidase,Alpha-L-arabinofuranosidase,Alpha-L-arabinofuranosidase C-terminus	S	T	C
CDS	1	ycjP_4	inner membrane component transport system,Inner membrane ABC transporter permease protein ycjP,glycerol-3-phosphate transporter membrane protein,ABC-type maltose transport systems, permease component,NifC-like ABC-type porter,Binding-protein-dependent transport system inner membrane component	S	C	G
CDS	1	19789_6#112_00831	integral membrane protein,Predicted integral membrane protein,Protein of unknown function, DUF624	N	C	T
CDS	1	19789_6#112_00831	integral membrane protein,Predicted integral membrane protein,Protein of unknown function, DUF624	N	G	T
CDS	1	araR	GntR family transcriptional regulator,Arabinose metabolism transcriptional repressor,DNA-binding transcriptional repressor PurR,ABC-type sugar transport system, periplasmic component,catabolite control protein A,Periplasmic binding proteins and sugar binding domain of LacI family	N	G	A
Intergenic	-	-	-	-	A	G
CDS	-1	csbC	MFS transporter, sugar porter family protein,Probable metabolite transport protein CsbC,D-xylose transporter XylE,Transcription initiation factor TFIID, subunit TAF9 (also component of histone acetyltransferase SAGA),MFS transporter, sugar porter (SP) family,Sugar (and other) transporter	N	C	T
CDS	-1	csbC	MFS transporter, sugar porter family protein,Probable metabolite transport protein CsbC,D-xylose transporter XylE,Transcription initiation factor TFIID, subunit TAF9 (also component of histone acetyltransferase SAGA),MFS transporter, sugar porter (SP) family,Sugar (and other) transporter	S	A	T
CDS	-1	csbC	MFS transporter, sugar porter family protein,Probable metabolite transport protein CsbC,D-xylose transporter XylE,Transcription initiation factor TFIID, subunit TAF9 (also component of histone acetyltransferase SAGA),MFS transporter, sugar porter (SP) family,Sugar (and other) transporter	N	C	A
Intergenic	-	-	-	-	T	C
CDS	1	19789_6#112_00836	carbohydrate kinase, FGGY family protein,ribulokinase,xylulokinase,FGGY family of carbohydrate kinases, C-terminal domain	S	A	G
CDS	1	19789_6#112_00836	carbohydrate kinase, FGGY family protein,ribulokinase,xylulokinase,FGGY family of carbohydrate kinases, C-terminal domain	N	G	C
CDS	1	serA	D-isomer specific 2-hydroxyacid dehydrogenase,D-3-phosphoglycerate dehydrogenase,D-3-phosphoglycerate dehydrogenase,Phosphoserine aminotransferase,phosphoglycerate dehydrogenase,D-isomer specific 2-hydroxyacid dehydrogenase, NAD binding domain	N	A	G
CDS	1	ltaS1_1	arylsulfatase,Lipoteichoic acid synthase 1,Phosphoglycerol transferase and related proteins, alkaline phosphatase superfamily,Sulfatase	N	G	T
CDS	1	19789_6#112_00841	hypothetical protein	N	T	A
CDS	1	srlB	PTS system glucitol/sorbitol transporter subunit IIA,PTS system glucitol/sorbitol-specific transporter subunit IIA,PTS system, glucitol/sorbitol-specific IIA component,PTS system glucitol/sorbitol-specific IIA component	N	A	G
CDS	1	yhhT_1	permease,hypothetical protein,pheromone autoinducer 2 transporter,sporulation integral membrane protein YtvI,Domain of unknown function DUF20	S	A	G
Intergenic	-	-	-	-	C	T
Intergenic	-	-	-	-	C	T
Intergenic	-	-	-	-	T	C
Intergenic	-	-	-	-	A	G
CDS	1	19789_6#112_00848	TetR family transcriptional regulator,Bacterial regulatory proteins, tetR family	N	C	T
CDS	1	lmrA	ABC transporter ATP-binding protein/permease,Multidrug resistance ABC transporter ATP-binding and permease protein,cyclic beta-1,2-glucan ABC transporter,ABC-type bacteriocin/lantibiotic exporters, contain an N-terminal double-glycine peptidase domain,ABC transporter, permease/ATP-binding protein,ABC transporter transmembrane region	N	G	T
CDS	1	gmuF	mannose-6-phosphate isomerase,Probable mannose-6-phosphate isomerase gmuF,mannose-6-phosphate isomerase,mannose-6-phosphate isomerase, class I,Phosphomannose isomerase type I	N	T	A
Intergenic	-	-	-	-	C	A
CDS	1	mtlA_1	PTS system, mannitol-specific IICB component,EIICBA-Mtl,PTS system mannitol-specific transporter subunit IICBA,PTS system, mannitol-specific IIC component,Phosphotransferase system, EIIC	S	T	C
CDS	1	mtlA_1	PTS system, mannitol-specific IICB component,EIICBA-Mtl,PTS system mannitol-specific transporter subunit IICBA,PTS system, mannitol-specific IIC component,Phosphotransferase system, EIIC	N	C	A
CDS	1	licR_2	transcriptional antiterminator bglG,Probable licABCH operon regulator,stationary phase inducible protein CsiE,PRD domain	S	G	T
CDS	1	mtlF_1	PTS system mannitol-specific transporter subunit IIA,Mannitol-specific phosphotransferase enzyme IIA component,bifunctional PTS system fructose-specific transporter subunit IIA/HPr protein,PTS system, fructose subfamily, IIA component,Phosphoenolpyruvate-dependent sugar phosphotransferase system, EIIA 2	N	G	A
Intergenic	-	-	-	-	C	T
CDS	-1	19789_6#112_00857	ABC-2 family transporter protein,ABC-type transport system involved in multi-copper enzyme maturation, permease component,ABC-2 family transporter protein	S	C	A
CDS	-1	19789_6#112_00857	ABC-2 family transporter protein,ABC-type transport system involved in multi-copper enzyme maturation, permease component,ABC-2 family transporter protein	N	A	G
Intergenic	-	-	-	-	C	T
CDS	1	mtlA_2	PTS system, mannitol-specific IICBA component,EIICBA-Mtl,PTS system mannitol-specific transporter subunit IICBA,Phosphotransferase system, galactitol-specific IIB component,PTS system, mannitol-specific IIC component,Phosphotransferase system, EIIC	N	C	G
CDS	-1	19789_6#112_00863	Mur ligase middle domain-containing protein,UDP-N-acetylmuramate--L-alanine ligase,Folylpolyglutamate synthase,UDP-N-acetylmuramate--alanine ligase,Domain of unknown function (DUF1727)	N	A	C
Intergenic	-	-	-	-	A	C
CDS	1	glyA	serine hydroxymethyltransferase,Pyridoxal-phosphate-dependent serine hydroxymethyltransferase,serine hydroxymethyltransferase,Predicted pyridoxal phosphate-dependent enzyme apparently involved in regulation of cell wall biogenesis,UDP-4-keto-6-deoxy-N-acetylglucosamine 4-aminotransferase,Serine hydroxymethyltransferase	N	C	T
CDS	1	upp	uracil phosphoribosyltransferase,Uracil phosphoribosyltransferase,uracil phosphoribosyltransferase,uracil phosphoribosyltransferase,Phosphoribosyl transferase domain	S	A	G
Intergenic	-	-	-	-	G	C
CDS	1	acm	Collagen-binding protein,Collagen adhesin precursor,Predicted outer membrane protein,Collagen binding domain	N	A	G
Intergenic	-	-	-	-	G	A
CDS	1	yecS_1	amino acid ABC superfamily ATP binding cassette transporter, membrane protein,Inner membrane amino-acid ABC transporter permease protein yecS,amino acid ABC transporter permease,ABC-type amino acid transport system, permease component,ectoine/hydroxyectoine ABC transporter, permease protein EhuD,Binding-protein-dependent transport system inner membrane component	N	G	A
Intergenic	-	-	-	-	A	T
CDS	1	lacG_1	6-phospho-beta-galactosidase,Aryl-phospho-beta-D-glucosidase BglC,6-phospho-beta-galactosidase,beta-galactosidase,Glycosyl hydrolase family 1	S	T	A
Intergenic	-	-	-	-	G	T
CDS	1	rlmN	ribosomal RNA large subunit methyltransferase N,Ribosomal RNA large subunit methyltransferase N,ribosomal RNA large subunit methyltransferase N,Predicted Fe-S oxidoreductase,23S rRNA m2A2503 methyltransferase,Radical SAM superfamily	S	C	T
CDS	1	gsiA_1	peptide ABC transporter ATP-binding protein,Glutathione import ATP-binding protein GsiA,oligopeptide transporter ATP-binding component,ABC-type oligopeptide transport system, ATPase component,nickel import ATP-binding protein NikD,Oligopeptide/dipeptide transporter, C-terminal region	S	T	C
CDS	-1	clpB	ATP-dependent Clp protease, ATP-binding protein ClpB,Chaperone protein ClpB,protein disaggregation chaperone,Transcriptional regulator containing PAS, AAA-type ATPase, and DNA-binding domains,ATP-dependent chaperone protein ClpB,AAA domain (Cdc48 subfamily)	S	G	A
CDS	-1	clpB	ATP-dependent Clp protease, ATP-binding protein ClpB,Chaperone protein ClpB,protein disaggregation chaperone,Transcriptional regulator containing PAS, AAA-type ATPase, and DNA-binding domains,ATP-dependent chaperone protein ClpB,AAA domain (Cdc48 subfamily)	N	A	G
Intergenic	-	-	-	-	A	G
Intergenic	-	-	-	-	C	T
CDS	-1	19789_6#112_00948	membrane protein,Protein of unknown function (DUF1294)	N	G	A
CDS	-1	19789_6#112_00953	lipoprotein	S	G	A
CDS	-1	dnaI	primosomal protein DnaI,Primosomal protein DnaI,primosomal protein DnaI,DNA replication protein,chromosomal replication initiator protein DnaA,Primosomal protein DnaI N-terminus	N	T	A
CDS	-1	erpQ	ErpQ protein	N	G	A
CDS	-1	coaE	dephospho-CoA kinase,Dephospho-CoA kinase,dephospho-CoA kinase,Dephospho-CoA kinase,dephospho-CoA kinase,Dephospho-CoA kinase	N	T	A
CDS	-1	polA	DNA polymerase I,DNA polymerase I,DNA polymerase I,DNA polymerase I - 3'-5' exonuclease and polymerase domains,DNA polymerase I,DNA polymerase family A	N	T	A
CDS	-1	cbiO_2	cobalt import ATP-binding protein CbiO 2,Energy-coupling factor transporter ATP-binding protein EcfA2,cobalt transporter ATP-binding subunit,ABC-type spermidine/putrescine transport systems, ATPase components,cobalt ABC transporter, ATP-binding protein,ABC transporter	S	G	A
CDS	-1	cbiO	cobalt import ATP-binding protein CbiO,Energy-coupling factor transporter ATP-binding protein EcfA1,cobalt transporter ATP-binding subunit,ABC-type spermidine/putrescine transport systems, ATPase components,cobalt ABC transporter, ATP-binding protein,ABC transporter	N	T	C
CDS	-1	secY	preprotein translocase subunit SecY,hypothetical protein,preprotein translocase subunit SecY,Preprotein translocase subunit SecY,preprotein translocase, SecY subunit,SecY translocase	S	G	A
CDS	-1	rpsE	SSU ribosomal protein S5P,30S ribosomal protein S5,30S ribosomal protein S5,Ribosomal protein S5,ribosomal protein S5,Ribosomal protein S5, N-terminal domain	S	C	T
CDS	-1	rplE	LSU ribosomal protein L5P,50S ribosomal protein L5,50S ribosomal protein L5,Ribosomal protein L5,ribosomal L5P family C-terminus	S	G	T
CDS	-1	rplB	50S ribosomal protein L2,50S ribosomal protein L2,50S ribosomal protein L2,Ribosomal protein L2,ribosomal protein L2,Ribosomal Proteins L2, C-terminal domain	N	A	T
CDS	-1	rplD	Ribosomal protein L4,50S ribosomal protein L4,50S ribosomal protein L4,50S ribosomal protein L4,Ribosomal protein L4/L1 family	S	G	A
CDS	-1	rplD	Ribosomal protein L4,50S ribosomal protein L4,50S ribosomal protein L4,50S ribosomal protein L4,Ribosomal protein L4/L1 family	S	G	A
CDS	-1	rplC	LSU ribosomal protein L3P,50S ribosomal protein L3,50S ribosomal protein L3,Ribosomal protein L3,50S ribosomal protein L3,Ribosomal protein L3	S	A	G
CDS	-1	rplC	LSU ribosomal protein L3P,50S ribosomal protein L3,50S ribosomal protein L3,Ribosomal protein L3,50S ribosomal protein L3,Ribosomal protein L3	N	T	C
Intergenic	-	-	-	-	T	C
Intergenic	-	-	-	-	T	C
Intergenic	-	-	-	-	A	G
Intergenic	-	-	-	-	T	C
CDS	1	rpiA	ribose-5-phosphate isomerase,Ribose-5-phosphate isomerase A,ribose-5-phosphate isomerase A,Ribose 5-phosphate isomerase,ribose 5-phosphate isomerase A,Ribose 5-phosphate isomerase A (phosphoriboisomerase A)	S	C	T
CDS	-1	lacG_2	6-phospho-beta-galactosidase,6-phospho-beta-galactosidase,6-phospho-beta-galactosidase,6-phospho-beta-galactosidase,Glycosyl hydrolase family 1	S	G	C
CDS	1	yvdM_1	HAD hydrolase, family IA,Putative beta-phosphoglucomutase,putative phosphatase,beta-phosphoglucomutase family hydrolase,haloacid dehalogenase-like hydrolase	N	C	G
Intergenic	-	-	-	-	T	C
Intergenic	-	-	-	-	C	T
Intergenic	-	-	-	-	T	C
CDS	1	guaB	IMP dehydrogenase,Inosine-5'-monophosphate dehydrogenase,inosine 5'-monophosphate dehydrogenase,Predicted transcriptional regulator containing CBS domains,inosine-5'-monophosphate dehydrogenase,IMP dehydrogenase / GMP reductase domain	S	A	G
CDS	1	guaB	IMP dehydrogenase,Inosine-5'-monophosphate dehydrogenase,inosine 5'-monophosphate dehydrogenase,Predicted transcriptional regulator containing CBS domains,inosine-5'-monophosphate dehydrogenase,IMP dehydrogenase / GMP reductase domain	N	G	A
CDS	1	murA2	UDP-N-acetylglucosamine 1-carboxyvinyltransferase,UDP-N-acetylglucosamine 1-carboxyvinyltransferase 1,UDP-N-acetylglucosamine 1-carboxyvinyltransferase,ATP phosphoribosyltransferase,UDP-N-acetylglucosamine 1-carboxyvinyltransferase,EPSP synthase (3-phosphoshikimate 1-carboxyvinyltransferase)	S	C	T
CDS	1	pcp	pyrrolidone-carboxylate peptidase,Pyrrolidone-carboxylate peptidase,pyrrolidone-carboxylate peptidase,Pyrrolidone-carboxylate peptidase (N-terminal pyroglutamyl peptidase),pyroglutamyl-peptidase I,Pyroglutamyl peptidase	N	T	C
CDS	-1	pnuC	nicotinamide mononucleotide transporter PnuC,Nicotinamide mononucleotide transporter,nicotinamide mononucleotide transporter PnuC,Nicotinamide mononucleotide transporter	N	G	T
CDS	1	19789_6#112_01309	Bacterial Ig-like domain (group 3)	S	T	C
CDS	1	19789_6#112_01309	Bacterial Ig-like domain (group 3)	N	C	T
Intergenic	-	-	-	-	G	T
CDS	1	potD	spermidine/putrescine-binding periplasmic protein PotD,Spermidine/putrescine-binding periplasmic protein precursor,spermidine/putrescine ABC transporter periplasmic substrate-binding protein,ABC-type thiamine transport system, periplasmic component,Bacterial extracellular solute-binding protein	N	G	T
CDS	1	xerC_5	site-specific tyrosine recombinase XerC-family,Integrase,site-specific tyrosine recombinase XerC,Site-specific recombinase XerD,tyrosine recombinase XerC,Phage integrase family	N	C	A
CDS	1	metE	Methionine synthase II (cobalamin-independent),5-methyltetrahydropteroyltriglutamate--homocysteine methyltransferase,5-methyltetrahydropteroyltriglutamate--homocysteine methyltransferase,5-methyltetrahydropteroyltriglutamate--homocysteine S-methyltransferase,Cobalamin-independent synthase, Catalytic domain	N	A	G
CDS	1	yhaM	3'-5' exoribonuclease yhaM,3'-5' exoribonuclease yhaM,3'-5' exoribonuclease YhaM,Predicted HD-superfamily hydrolase,integrating conjugative element relaxase, PFGI-1 class,HD domain	S	C	T
Intergenic	-	-	-	-	C	T
Intergenic	-	-	-	-	T	C
CDS	1	comGA	competence protein ComGA,Type II traffic warden ATPase,hypothetical protein,Type II secretory pathway, ATPase PulE/Tfp pilus assembly pathway, ATPase PilB,type II secretion system protein E,Type II/IV secretion system protein	N	G	A
CDS	1	comYD	competence protein ComYD	N	T	G
CDS	1	comYD	competence protein ComYD	S	T	C
CDS	-1	yjjK_1	ABC transporter ATP-binding protein,Uncharacterized ABC transporter ATP-binding protein YjjK,putative ABC transporter ATP-binding protein,ATP-dependent transcriptional regulator,ATP-binding cassette protein, ChvD family,ABC transporter	N	C	T
Intergenic	-	-	-	-	A	C
CDS	-1	19789_6#112_01362	hypothetical protein	S	C	T
CDS	-1	19789_6#112_01364	hypothetical protein	S	T	A
CDS	1	19789_6#112_01368	DNA-3-methyladenine glycosylase,Protein of unknown function (DUF3013)	S	G	A
CDS	1	rsmE	16S ribosomal RNA methyltransferase RsmE,Ribosomal RNA small subunit methyltransferase E,16S ribosomal RNA methyltransferase RsmE,RNA methyltransferase, RsmE family,RNA methyltransferase	S	C	T
CDS	1	cypC	Cytochrome P450,Fatty-acid peroxygenase,Cytochrome P450	S	A	G
CDS	1	aspS	aspartyl-tRNA synthetase,Aspartate--tRNA ligase,aspartyl-tRNA synthetase,Aspartyl/asparaginyl-tRNA synthetases,aspartate--tRNA ligase,tRNA synthetases class II (D, K and N)	S	C	T
CDS	1	oatA	acyltransferase,O-acetyltransferase OatA,Uncharacterized protein conserved in bacteria,Acyltransferase family	S	C	T
CDS	1	sbcD	exonuclease SbcD,Nuclease sbcCD subunit D,exonuclease subunit SbcD,exonuclease SbcCD, D subunit,Type 5 capsule protein repressor C-terminal domain	S	G	A
CDS	1	sbcC	exonuclease SbcC,Nuclease sbcCD subunit C,exonuclease subunit SbcC,ATPase involved in DNA repair,exonuclease SbcC	S	T	G
CDS	1	19789_6#112_01385	Snf2 family protein,ATP-dependent helicase HepA,N-formylmethionyl-tRNA deformylase,Bacterial SNF2 helicase associated	S	C	T
CDS	-1	yfnB_1	HAD superfamily hydrolase,Putative HAD-hydrolase yfnB,dUMP phosphatase,Predicted hydrolase (HAD superfamily),HAD hydrolase,haloacid dehalogenase-like hydrolase	S	T	C
CDS	-1	yfnB_1	HAD superfamily hydrolase,Putative HAD-hydrolase yfnB,dUMP phosphatase,Predicted hydrolase (HAD superfamily),HAD hydrolase,haloacid dehalogenase-like hydrolase	N	T	A
CDS	1	pepF	M03 family oligopeptidase F,Oligoendopeptidase F, plasmid,oligoendopeptidase F,Peptidase family M3	S	G	A
CDS	1	pepF	M03 family oligopeptidase F,Oligoendopeptidase F, plasmid,oligoendopeptidase F,Peptidase family M3	N	C	T
CDS	1	pepF	M03 family oligopeptidase F,Oligoendopeptidase F, plasmid,oligoendopeptidase F,Peptidase family M3	N	G	A
CDS	-1	kojP_2	glycosyl hydrolase family protein,Kojibiose phosphorylase,maltose phosphorylase,Trehalose and maltose hydrolases (possible phosphorylases),Glycosyl hydrolase family 65 central catalytic domain	N	G	A
CDS	-1	kojP_2	glycosyl hydrolase family protein,Kojibiose phosphorylase,maltose phosphorylase,Trehalose and maltose hydrolases (possible phosphorylases),Glycosyl hydrolase family 65 central catalytic domain	N	G	A
Intergenic	-	-	-	-	T	C
CDS	-1	ycjQ	oxidoreductase, zinc-binding dehydrogenase family protein,Aryl-alcohol dehydrogenase,L-threonine 3-dehydrogenase,L-threonine 3-dehydrogenase,Zinc-binding dehydrogenase	N	A	C
CDS	-1	ycjQ	oxidoreductase, zinc-binding dehydrogenase family protein,Aryl-alcohol dehydrogenase,L-threonine 3-dehydrogenase,L-threonine 3-dehydrogenase,Zinc-binding dehydrogenase	N	G	A
CDS	-1	ycjQ	oxidoreductase, zinc-binding dehydrogenase family protein,Aryl-alcohol dehydrogenase,L-threonine 3-dehydrogenase,L-threonine 3-dehydrogenase,Zinc-binding dehydrogenase	S	A	C
CDS	-1	19789_6#112_01408	alpha amylase,Sucrose phosphorylase,sucrose phosphorylase,sucrose phosphorylase,Alpha amylase, catalytic domain	N	C	T
CDS	-1	19789_6#112_01408	alpha amylase,Sucrose phosphorylase,sucrose phosphorylase,sucrose phosphorylase,Alpha amylase, catalytic domain	N	A	T
Intergenic	-	-	-	-	A	G
CDS	-1	rpoC	DNA-directed RNA polymerase subunit beta prime,DNA-directed RNA polymerase subunit beta',DNA-directed RNA polymerase subunit beta',DNA-directed RNA polymerase, beta' subunit/160 kD subunit,DNA-directed RNA polymerase, beta' subunit,RNA polymerase Rpb1, domain 1	N	G	T
CDS	-1	rpoC	DNA-directed RNA polymerase subunit beta prime,DNA-directed RNA polymerase subunit beta',DNA-directed RNA polymerase subunit beta',DNA-directed RNA polymerase, beta' subunit/160 kD subunit,DNA-directed RNA polymerase, beta' subunit,RNA polymerase Rpb1, domain 1	S	A	G
CDS	-1	rpoB	DNA-directed RNA polymerase subunit beta,DNA-directed RNA polymerase subunit beta,DNA-directed RNA polymerase subunit beta,DNA-directed RNA polymerase, beta subunit,RNA polymerase Rpb2, domain 6	S	G	T
CDS	-1	rpoB	DNA-directed RNA polymerase subunit beta,DNA-directed RNA polymerase subunit beta,DNA-directed RNA polymerase subunit beta,DNA-directed RNA polymerase, beta subunit,RNA polymerase Rpb2, domain 6	S	G	A
CDS	-1	rpoB	DNA-directed RNA polymerase subunit beta,DNA-directed RNA polymerase subunit beta,DNA-directed RNA polymerase subunit beta,DNA-directed RNA polymerase, beta subunit,RNA polymerase Rpb2, domain 6	S	T	G
CDS	-1	rpoB	DNA-directed RNA polymerase subunit beta,DNA-directed RNA polymerase subunit beta,DNA-directed RNA polymerase subunit beta,DNA-directed RNA polymerase, beta subunit,RNA polymerase Rpb2, domain 6	N	G	A
CDS	1	19789_6#112_01413	ABC transporter ATP-binding protein,ABC-type uncharacterized transport system, periplasmic component,ABC transporter substrate binding protein	S	C	T
CDS	1	lsrC_1	amino acid or sugar ABC transport system, permease protein,Autoinducer 2 import system permease protein lsrC,autoinducer 2 ABC transporter permease LsrC,ABC-type uncharacterized transport system, permease component,urea ABC transporter, permease protein UrtB,Branched-chain amino acid transport system / permease component	N	G	A
CDS	1	lsrC_1	amino acid or sugar ABC transport system, permease protein,Autoinducer 2 import system permease protein lsrC,autoinducer 2 ABC transporter permease LsrC,ABC-type uncharacterized transport system, permease component,urea ABC transporter, permease protein UrtB,Branched-chain amino acid transport system / permease component	S	A	G
CDS	-1	hepT	polyprenyl synthetase,Heptaprenyl diphosphate synthase component 2,octaprenyl diphosphate synthase,Geranylgeranyl pyrophosphate synthase,heptaprenyl diphosphate synthase component II,Polyprenyl synthetase	S	G	T
CDS	-1	19789_6#112_01420	heptaprenyl diphosphate synthase component I,Heptaprenyl diphosphate synthase component I	N	T	C
CDS	1	apbE	thiamine biosynthesis lipoprotein,Thiamine biosynthesis lipoprotein ApbE precursor,thiamine biosynthesis lipoprotein ApbE,ApbE family	N	G	A
CDS	1	19789_6#112_01425	prenyltransferase, UbiA family,1,4-dihydroxy-2-naphthoate octaprenyltransferase,1,4-dihydroxy-2-naphthoate phytyltransferase,UbiA prenyltransferase family	N	A	C
CDS	-1	gor_1	Glutathione reductase,Glutathione reductase,glutathione reductase,Uncharacterized conserved protein,glutathione-disulfide reductase,Pyridine nucleotide-disulphide oxidoreductase	N	G	A
CDS	-1	clpC	negative regulator of genetic competence ClpC/MecB,Negative regulator of genetic competence ClpC/MecB,protein disaggregation chaperone,Transcriptional regulator containing PAS, AAA-type ATPase, and DNA-binding domains,ATP-dependent chaperone protein ClpB,AAA domain (Cdc48 subfamily)	N	G	A
CDS	1	ftsI	penicillin binding protein transpeptidase domain protein,Peptidoglycan synthase FtsI precursor,penicillin-binding protein 2,Membrane carboxypeptidase/penicillin-binding protein,penicillin-binding protein 2,Penicillin binding protein transpeptidase domain	N	A	C
CDS	1	ftsI	penicillin binding protein transpeptidase domain protein,Peptidoglycan synthase FtsI precursor,penicillin-binding protein 2,Membrane carboxypeptidase/penicillin-binding protein,penicillin-binding protein 2,Penicillin binding protein transpeptidase domain	N	A	G
CDS	1	ftsI	penicillin binding protein transpeptidase domain protein,Peptidoglycan synthase FtsI precursor,penicillin-binding protein 2,Membrane carboxypeptidase/penicillin-binding protein,penicillin-binding protein 2,Penicillin binding protein transpeptidase domain	N	G	T
CDS	1	ftsI	penicillin binding protein transpeptidase domain protein,Peptidoglycan synthase FtsI precursor,penicillin-binding protein 2,Membrane carboxypeptidase/penicillin-binding protein,penicillin-binding protein 2,Penicillin binding protein transpeptidase domain	N	G	T
CDS	1	ftsI	penicillin binding protein transpeptidase domain protein,Peptidoglycan synthase FtsI precursor,penicillin-binding protein 2,Membrane carboxypeptidase/penicillin-binding protein,penicillin-binding protein 2,Penicillin binding protein transpeptidase domain	N	G	C
CDS	1	ftsI	penicillin binding protein transpeptidase domain protein,Peptidoglycan synthase FtsI precursor,penicillin-binding protein 2,Membrane carboxypeptidase/penicillin-binding protein,penicillin-binding protein 2,Penicillin binding protein transpeptidase domain	N	A	G
CDS	1	ftsI	penicillin binding protein transpeptidase domain protein,Peptidoglycan synthase FtsI precursor,penicillin-binding protein 2,Membrane carboxypeptidase/penicillin-binding protein,penicillin-binding protein 2,Penicillin binding protein transpeptidase domain	N	C	A
CDS	1	ftsI	penicillin binding protein transpeptidase domain protein,Peptidoglycan synthase FtsI precursor,penicillin-binding protein 2,Membrane carboxypeptidase/penicillin-binding protein,penicillin-binding protein 2,Penicillin binding protein transpeptidase domain	N	A	C
CDS	1	ftsI	penicillin binding protein transpeptidase domain protein,Peptidoglycan synthase FtsI precursor,penicillin-binding protein 2,Membrane carboxypeptidase/penicillin-binding protein,penicillin-binding protein 2,Penicillin binding protein transpeptidase domain	N	C	T
CDS	-1	ybaL	CPA2 family monovalent cation:proton (H ) antiporter-2,Inner membrane protein ybaL,glutathione-regulated potassium-efflux system protein KefC,Kef-type K transport system, predicted NAD-binding component,transporter, monovalent cation:proton antiporter-2 (CPA2) family,Sodium/hydrogen exchanger family	N	T	A
CDS	-1	ahpF	peroxiredoxin subunit F,NADH dehydrogenase,alkyl hydroperoxide reductase subunit F,Alkyl hydroperoxide reductase, large subunit,alkyl hydroperoxide reductase, F subunit,Pyridine nucleotide-disulphide oxidoreductase	S	T	C
CDS	-1	ahpC	alkyl hydroperoxide reductase subunit C,Alkyl hydroperoxide reductase subunit C,alkyl hydroperoxide reductase subunit C,peroxiredoxin,AhpC/TSA family	S	C	T
CDS	1	fms22	LPXTG family cell surface protein Fms22	N	C	A
Intergenic	-	-	-	-	A	G
Intergenic	-	-	-	-	A	T
CDS	1	cfa	cyclopropane-fatty-acyl-phospholipid synthase,Cyclopropane-fatty-acyl-phospholipid synthase,cyclopropane fatty acyl phospholipid synthase,Predicted O-methyltransferase,3-demethylubiquinone-9 3-O-methyltransferase,Mycolic acid cyclopropane synthetase	S	T	A
CDS	1	pyrDA	dihydroorotate dehydrogenase 1A,Dihydroorotate dehydrogenase A (fumarate),dihydroorotate dehydrogenase 1A,Dihydroorotate dehydrogenase,dihydroorotate dehydrogenase family protein,Dihydroorotate dehydrogenase	N	C	A
CDS	1	19789_6#112_01471	hypothetical protein	N	C	G
CDS	1	19789_6#112_01472	GNAT family acetyltransferase,Acetyltransferase (GNAT) family	N	G	C
CDS	1	degV	EDD domain-containing protein, DegV family,hypothetical protein,EDD domain protein, DegV family,Uncharacterised protein, DegV family COG1307	S	C	T
CDS	1	19789_6#112_01487	hypothetical protein	N	C	T
CDS	1	19789_6#112_01487	hypothetical protein	S	A	G
CDS	1	clpX_1	ATP-dependent protease ATP-binding subunit ClpX,Nitric oxide reductase activation protein,gas vesicle protein GvpN,AAA domain (dynein-related subfamily)	S	A	C
CDS	1	clpX_1	ATP-dependent protease ATP-binding subunit ClpX,Nitric oxide reductase activation protein,gas vesicle protein GvpN,AAA domain (dynein-related subfamily)	N	G	A
Intergenic	-	-	-	-	A	G
CDS	1	malL	alpha amylase,Oligo-1,6-glucosidase,trehalose-6-phosphate hydrolase,Maltooligosyl trehalose synthase,alpha,alpha-phosphotrehalase,Alpha amylase, catalytic domain	N	T	A
CDS	-1	19789_6#112_01490	Hypothetical protein ywlG,hypothetical protein,hypothetical protein,Uncharacterized protein conserved in bacteria,conserved hypothetical protein,Protein of unknown function (DUF436)	S	T	C
CDS	-1	fcbA2	AMP-binding family protein,4-chlorobenzoate--CoA ligase,long-chain-fatty-acid--CoA ligase,amino acid adenylation domain,AMP-binding enzyme	S	C	T
CDS	-1	fcbA2	AMP-binding family protein,4-chlorobenzoate--CoA ligase,long-chain-fatty-acid--CoA ligase,amino acid adenylation domain,AMP-binding enzyme	N	C	A
CDS	-1	fcbA2	AMP-binding family protein,4-chlorobenzoate--CoA ligase,long-chain-fatty-acid--CoA ligase,amino acid adenylation domain,AMP-binding enzyme	N	C	A
Intergenic	-	-	-	-	A	G
CDS	1	lrp	Fis family transcriptional regulator,Leucine-rich protein,carbohydrate diacid transcriptional activator CdaR,Sugar diacid utilization regulator	N	A	G
CDS	1	lrp	Fis family transcriptional regulator,Leucine-rich protein,carbohydrate diacid transcriptional activator CdaR,Sugar diacid utilization regulator	N	C	G
CDS	-1	19789_6#112_01506	TetR/AcrR family transcriptional regulator	N	G	A
CDS	-1	nrnA_2	DHHA1 domain protein,Bifunctional oligoribonuclease and PAP phosphatase nrnA,putative bifunctional signaling protein/50S ribosomal protein L9,Predicted signaling protein consisting of a modified GGDEF domain and a DHH domain,DHH family	N	C	T
CDS	1	19789_6#112_01515	ABC superfamily ATP binding cassette transporter, membrane protein,Uncharacterized protein conserved in bacteria,lipoprotein releasing system, transmembrane protein, LolC/E family,FtsX-like permease family	N	G	A
Intergenic	-	-	-	-	C	T
CDS	-1	iadA	beta-aspartyl peptidase,Isoaspartyl dipeptidase,isoaspartyl dipeptidase,N-acyl-D-aspartate/D-glutamate deacylase,beta-aspartyl peptidase,Amidohydrolase family	S	G	C
CDS	-1	iadA	beta-aspartyl peptidase,Isoaspartyl dipeptidase,isoaspartyl dipeptidase,N-acyl-D-aspartate/D-glutamate deacylase,beta-aspartyl peptidase,Amidohydrolase family	N	C	T
Intergenic	-	-	-	-	T	G
Intergenic	-	-	-	-	T	G
CDS	-1	gtaB	UTP--glucose-1-phosphate uridylyltransferase 2,UTP--glucose-1-phosphate uridylyltransferase,UTP--glucose-1-phosphate uridylyltransferase subunit GalU,CTP:phosphocholine cytidylyltransferase involved in choline phosphorylation for cell surface LPS epitopes,UTP-glucose-1-phosphate uridylyltransferase,Nucleotidyl transferase	N	T	C
CDS	-1	gpsA2	glycerol-3-phosphate dehydrogenase (NAD(P)( )),Glycerol-3-phosphate dehydrogenase [NAD(P) ],NAD(P)H-dependent glycerol-3-phosphate dehydrogenase,Glycerol-3-phosphate dehydrogenase,glycerol-3-phosphate dehydrogenase (NAD( )),NAD-dependent glycerol-3-phosphate dehydrogenase N-terminus	S	T	A
Intergenic	-	-	-	-	T	C
CDS	-1	luxO_3	sigma-54 dependent DNA-binding transcriptional regulator,Regulatory protein luxO,anaerobic nitric oxide reductase transcription regulator,Transcriptional antiterminator,Nif-specific regulatory protein,Sigma-54 interaction domain	N	G	C
CDS	1	yheI_2	ABC transporter ATP-binding protein/permease,Probable multidrug resistance ABC transporter ATP-binding/permease protein YheI,lipid transporter ATP-binding/permease protein,ABC-type bacteriocin/lantibiotic exporters, contain an N-terminal double-glycine peptidase domain,lipid A export permease/ATP-binding protein MsbA,ABC transporter transmembrane region	S	A	G
Intergenic	-	-	-	-	T	A
CDS	-1	steT_1	APC family amino acid transporter,Serine/threonine exchanger SteT,putative fructoselysine transporter,Amino acid transporters,L-type amino acid transporter,Amino acid permease	N	C	T
CDS	1	nhaK	Na /H antiporter,Sodium, potassium, lithium and rubidium/H( ) antiporter,NhaP-type Na /H and K /H antiporters,Na /H antiporter,Sodium/hydrogen exchanger family	N	C	A
CDS	1	yjjK_2	ABC transporter ATP-binding protein,Uncharacterized ABC transporter ATP-binding protein YjjK,putative ABC transporter ATP-binding protein,ABC-type Na transport system, ATPase component,ATP-binding cassette protein, ChvD family,ABC transporter	N	A	C
CDS	1	19789_6#112_01553	GDSL-like lipase/acylhydrolase,GDSL-like Lipase/Acylhydrolase	S	G	C
CDS	1	19789_6#112_01554	YfaA,Uncharacterized protein conserved in bacteria,Uncharacterized protein conserved in bacteria (DUF2140)	N	C	G
CDS	1	msrA3	peptide-methionine-(S)-S-oxide reductase,Peptide methionine sulfoxide reductase MsrA,methionine sulfoxide reductase A,peptide-methionine (S)-S-oxide reductase,Peptide methionine sulfoxide reductase	N	C	G
CDS	-1	19789_6#112_01559	lactoylglutathione lyase,Predicted lactoylglutathione lyase,3,4-dihydroxyphenylacetate 2,3-dioxygenase,Glyoxalase-like domain	S	C	A
CDS	1	topA	DNA topoisomerase TopA,DNA topoisomerase 1,DNA topoisomerase I,Zn-finger domain associated with topoisomerase type I,DNA topoisomerase I,DNA topoisomerase	S	G	A
CDS	1	topA	DNA topoisomerase TopA,DNA topoisomerase 1,DNA topoisomerase I,Zn-finger domain associated with topoisomerase type I,DNA topoisomerase I,DNA topoisomerase	N	A	G
CDS	1	parC	DNA topoisomerase IV subunit A,DNA topoisomerase 4 subunit A,DNA topoisomerase IV subunit A,Type IIA topoisomerase (DNA gyrase/topo II, topoisomerase IV), A subunit,DNA topoisomerase IV, A subunit,DNA gyrase/topoisomerase IV, subunit A	S	C	T
CDS	1	parC	DNA topoisomerase IV subunit A,DNA topoisomerase 4 subunit A,DNA topoisomerase IV subunit A,Type IIA topoisomerase (DNA gyrase/topo II, topoisomerase IV), A subunit,DNA topoisomerase IV, A subunit,DNA gyrase/topoisomerase IV, subunit A	N	C	A
CDS	1	parC	DNA topoisomerase IV subunit A,DNA topoisomerase 4 subunit A,DNA topoisomerase IV subunit A,Type IIA topoisomerase (DNA gyrase/topo II, topoisomerase IV), A subunit,DNA topoisomerase IV, A subunit,DNA gyrase/topoisomerase IV, subunit A	N	G	T
CDS	1	pflB	formate acetyltransferase,Formate acetyltransferase,putative formate acetyltransferase 2,formate acetyltransferase,Pyruvate formate lyase	N	T	C
CDS	-1	19789_6#112_01579	integral membrane protein,hypothetical protein,hypothetical protein,Uncharacterized protein conserved in bacteria (DUF2179)	N	A	T
Intergenic	-	-	-	-	C	A
CDS	1	opuCC_1	glycine betaine/carnitine/choline ABC transporter,Osmoprotectant-binding protein,glycine betaine transporter membrane protein,ABC-type proline/glycine betaine transport systems, periplasmic components,choline ABC transporter, permease protein,Substrate binding domain of ABC-type glycine betaine transport system	N	A	G
Intergenic	-	-	-	-	A	C
Intergenic	-	-	-	-	T	A
Intergenic	-	-	-	-	G	A
Intergenic	-	-	-	-	A	G
CDS	-1	cls_2	cardiolipin synthetase,Cardiolipin synthase,cardiolipin synthetase,cardiolipin synthase,Phospholipase D Active site motif	S	G	A
Intergenic	-	-	-	-	A	G
CDS	1	19789_6#112_01662	calcium-translocating P-type ATPase,Calcium-transporting ATPase lmo0841,magnesium-transporting ATPase MgtA,Uncharacterized protein conserved in bacteria,calcium-transporting P-type ATPase, PMR1-type,E1-E2 ATPase	N	C	T
CDS	1	19789_6#112_01662	calcium-translocating P-type ATPase,Calcium-transporting ATPase lmo0841,magnesium-transporting ATPase MgtA,Uncharacterized protein conserved in bacteria,calcium-transporting P-type ATPase, PMR1-type,E1-E2 ATPase	S	T	C
CDS	1	pheS_2	phenylalanyl-tRNA synthetase subunit alpha,Phenylalanine--tRNA ligase alpha subunit,phenylalanyl-tRNA synthetase subunit alpha,Phenylalanyl-tRNA synthetase alpha subunit,phenylalanine--tRNA ligase, alpha subunit,tRNA synthetases class II core domain (F)	N	T	A
CDS	-1	trpS	tryptophan--tRNA ligase,Tryptophan--tRNA ligase 2,tryptophanyl-tRNA synthetase II,Tryptophanyl-tRNA synthetase,tryptophan--tRNA ligase,tRNA synthetases class I (W and Y)	S	T	G
Intergenic	-	-	-	-	A	G
CDS	1	artQ	ABC transporter permease,Arginine transport system permease protein ArtQ,amino acid ABC transporter permease,ABC-type amino acid transport system, permease component,ectoine/hydroxyectoine ABC transporter, permease protein EhuD,Binding-protein-dependent transport system inner membrane component	N	T	A
CDS	-1	19789_6#112_01760	AMP-binding family protein,long-chain-fatty-acid--CoA ligase,AMP-binding enzyme	N	G	A
CDS	1	19789_6#112_01762	hypothetical protein,Uncharacterized protein conserved in bacteria,conserved domain,Domain of unknown function (DUF2382)	N	G	A
CDS	1	19789_6#112_01762	hypothetical protein,Uncharacterized protein conserved in bacteria,conserved domain,Domain of unknown function (DUF2382)	N	A	C
Intergenic	-	-	-	-	G	T
CDS	-1	vicK	sensory box histidine kinase VicK,Sensor protein srrB,signal transduction histidine-protein kinase BaeS,Predicted periplasmic ligand-binding sensor domain,phosphate regulon sensor kinase PhoR,Histidine kinase-, DNA gyrase B-, and HSP90-like ATPase	N	A	G
CDS	-1	mprA_1	response regulator receiver domain-containing protein,Mycobacterial persistence regulator A,DNA-binding transcriptional regulator BasR,Response regulator containing a CheY-like receiver domain and an HD-GYP domain,heavy metal response regulator,Response regulator receiver domain	N	T	G
CDS	1	19789_6#112_01765	efflux ABC transporter permease,FtsX-like permease family	N	T	A
CDS	-1	19789_6#112_01768	M protein trans-acting positive regulator,putative frv operon regulatory protein,Mga helix-turn-helix domain	S	A	G
CDS	-1	19789_6#112_01768	M protein trans-acting positive regulator,putative frv operon regulatory protein,Mga helix-turn-helix domain	N	C	A,G
CDS	-1	19789_6#112_01768	M protein trans-acting positive regulator,putative frv operon regulatory protein,Mga helix-turn-helix domain	N	C	A,G
CDS	1	19789_6#112_01769	von Willebrand factor type A domain-containing protein,Predicted outer membrane protein,Cna protein B-type domain	N	G	T
CDS	1	19789_6#112_01769	von Willebrand factor type A domain-containing protein,Predicted outer membrane protein,Cna protein B-type domain	N	G	T
Intergenic	-	-	-	-	A	G
CDS	-1	ybbH_1	RpiR family transcriptional regulator,Uncharacterized HTH-type transcriptional regulator ybbH,DNA-binding transcriptional repressor RpiR,Predicted phosphosugar isomerases,6-phospho 3-hexuloisomerase,Helix-turn-helix domain, rpiR family	N	T	A
CDS	1	yhhX	oxidoreductase family, NAD-binding Rossmann fold protein,Uncharacterized oxidoreductase yhhX,putative oxidoreductase,Uncharacterized protein conserved in bacteria,Oxidoreductase family, NAD-binding Rossmann fold	S	C	T
CDS	-1	19789_6#112_01779	alpha-L-rhamnosidase,Bacterial alpha-L-rhamnosidase	N	C	T
CDS	-1	19789_6#112_01779	alpha-L-rhamnosidase,Bacterial alpha-L-rhamnosidase	N	G	T
CDS	-1	19789_6#112_01779	alpha-L-rhamnosidase,Bacterial alpha-L-rhamnosidase	N	C	T
CDS	-1	19789_6#112_01779	alpha-L-rhamnosidase,Bacterial alpha-L-rhamnosidase	N	A	T
CDS	-1	19789_6#112_01780	MFS family major facilitator transporter,putative cyanate transporter,Arabinose efflux permease,cyanate transporter,Major Facilitator Superfamily	S	C	T
CDS	-1	19789_6#112_01780	MFS family major facilitator transporter,putative cyanate transporter,Arabinose efflux permease,cyanate transporter,Major Facilitator Superfamily	N	C	T
CDS	1	chbR	AraC family transcriptional regulator,Chb operon repressor,transcriptional activator RhaS,DNA gyrase inhibitor,YSIRK-targeted surface antigen transcriptional regulator,Helix-turn-helix domain	N	A	C
Intergenic	-	-	-	-	C	T
Intergenic	-	-	-	-	T	A
CDS	-1	topA2	DNA topoisomerase TopA,DNA topoisomerase 3,DNA topoisomerase III,Topoisomerase IA,DNA topoisomerase III,DNA topoisomerase	N	G	T
CDS	-1	msrR	transcriptional regulator, PSR protein,Regulatory protein msrR,membrane-bound transcriptional regulator LytR,cell envelope-related function transcriptional attenuator common domain,Cell envelope-related transcriptional attenuator domain	N	A	C
CDS	-1	msrR	transcriptional regulator, PSR protein,Regulatory protein msrR,membrane-bound transcriptional regulator LytR,cell envelope-related function transcriptional attenuator common domain,Cell envelope-related transcriptional attenuator domain	N	C	T
CDS	-1	aroE	shikimate 5-dehydrogenase,Shikimate dehydrogenase,shikimate 5-dehydrogenase,5-enolpyruvylshikimate-3-phosphate synthase,shikimate 5-dehydrogenase,Shikimate dehydrogenase substrate binding domain	S	A	T
CDS	-1	aroE	shikimate 5-dehydrogenase,Shikimate dehydrogenase,shikimate 5-dehydrogenase,5-enolpyruvylshikimate-3-phosphate synthase,shikimate 5-dehydrogenase,Shikimate dehydrogenase substrate binding domain	S	G	A
CDS	-1	19789_6#112_01793	ABC transporter substrate binding protein,ABC-type uncharacterized transport system, periplasmic component,ABC transporter substrate binding protein	N	G	A
Intergenic	-	-	-	-	A	T
CDS	1	aes_2	esterase,Acetyl esterase,acetyl esterase,alpha/beta hydrolase fold	N	G	T
CDS	1	aes_2	esterase,Acetyl esterase,acetyl esterase,alpha/beta hydrolase fold	N	C	G
CDS	1	ypwA	carboxypeptidase Taq metallopeptidase,Putative metalloprotease ypwA,Carboxypeptidase Taq (M32) metallopeptidase	N	T	C
CDS	1	steT_2	amino acid permease,Serine/threonine exchanger SteT,putative fructoselysine transporter,Amino acid transporters,L-type amino acid transporter,Amino acid permease	N	T	C
CDS	1	steT_2	amino acid permease,Serine/threonine exchanger SteT,putative fructoselysine transporter,Amino acid transporters,L-type amino acid transporter,Amino acid permease	N	G	T
CDS	1	19789_6#112_01837	VanZ/RDD domain protein,VanZ like family	S	A	G
CDS	1	cshB	DEAD-box ATP dependent DNA helicase,DEAD-box ATP-dependent RNA helicase CshB,ATP-dependent RNA helicase DbpA,Predicted transporter component,ATP-dependent DNA helicase RecQ,DEAD/DEAH box helicase	N	G	T
Intergenic	-	-	-	-	A	T
CDS	1	alaS	alanyl-tRNA synthetase,Alanine--tRNA ligase,alanyl-tRNA synthetase,Alanyl-tRNA synthetase,alanine--tRNA ligase,tRNA synthetases class II (A)	N	A	G
CDS	1	19789_6#112_01845	EbsA	S	G	A
Intergenic	-	-	-	-	A	C
CDS	1	pyrB	aspartate carbamoyltransferase,Aspartate carbamoyltransferase,aspartate carbamoyltransferase catalytic subunit,Aspartate carbamoyltransferase, catalytic chain,aspartate carbamoyltransferase,Aspartate/ornithine carbamoyltransferase, carbamoyl-P binding domain	N	G	T
CDS	1	carA	carbamoyl-phosphate synthase small subunit,Carbamoyl-phosphate synthase small chain,carbamoyl phosphate synthase small subunit,Carbamoylphosphate synthase small subunit,carbamoyl-phosphate synthase, small subunit,Carbamoyl-phosphate synthase small chain, CPSase domain	S	A	C
CDS	-1	penA	Penicillin binding protein transpeptidase domain protein,Penicillin-binding protein 2B,penicillin-binding protein 2,Membrane carboxypeptidase/penicillin-binding protein,penicillin-binding protein 2,Penicillin binding protein transpeptidase domain	N	C	G
CDS	-1	19789_6#112_01871	4-oxalocrotonate tautomerase,Probable tautomerase SA1195.1,4-oxalocrotonate tautomerase,4-oxalocrotonate tautomerase family enzyme,Tautomerase enzyme	N	G	A
CDS	-1	ziaA	cadmium-translocating P-type ATPase,Zinc-transporting ATPase,zinc/cadmium/mercury/lead-transporting ATPase,Cytochrome b,heavy metal translocating P-type ATPase,E1-E2 ATPase	N	C	A
CDS	-1	yqeH	ribosome biogenesis GTPase YqeH,hypothetical protein,GTPase YqeH,Fe2 transport system protein B,ribosome biogenesis GTPase YqeH,GTPase of unknown function	N	G	A
CDS	-1	accB	acetyl-CoA carboxylase biotin carboxyl carrier subunit,Biotin carboxyl carrier protein of acetyl-CoA carboxylase,acetyl-CoA carboxylase biotin carboxyl carrier protein subunit,Biotin carboxyl carrier protein,acetyl-CoA carboxylase, biotin carboxyl carrier protein,Biotin-requiring enzyme	N	G	A
CDS	-1	fabF	beta-ketoacyl-acyl-carrier-protein synthase II,3-oxoacyl-[acyl-carrier-protein] synthase 2,3-oxoacyl-(acyl carrier protein) synthase II,Enoyl reductase domain of yeast-type FAS1,beta-ketoacyl-acyl-carrier-protein synthase II,Beta-ketoacyl synthase, N-terminal domain	N	C	T
CDS	-1	fabF	beta-ketoacyl-acyl-carrier-protein synthase II,3-oxoacyl-[acyl-carrier-protein] synthase 2,3-oxoacyl-(acyl carrier protein) synthase II,Enoyl reductase domain of yeast-type FAS1,beta-ketoacyl-acyl-carrier-protein synthase II,Beta-ketoacyl synthase, N-terminal domain	S	T	A
CDS	-1	fabD_2	Malonyl CoA-acyl carrier protein transacylase,Malonyl CoA-acyl carrier protein transacylase,(acyl-carrier-protein) S-malonyltransferase,malonyl CoA-acyl carrier protein transacylase,Acyl transferase domain	N	C	T
CDS	-1	fabH	3-oxoacyl-ACP synthase,3-oxoacyl-[acyl-carrier-protein] synthase 3,3-oxoacyl-(acyl carrier protein) synthase III,3-oxoacyl-[acyl-carrier-protein] synthase III,3-oxoacyl-[acyl-carrier-protein] synthase III,3-Oxoacyl-[acyl-carrier-protein (ACP)] synthase III C terminal	N	A	G
CDS	1	proA	gamma-glutamyl phosphate reductase,Gamma-glutamyl phosphate reductase,gamma-glutamyl phosphate reductase,Gamma-glutamyl phosphate reductase,glutamate-5-semialdehyde dehydrogenase,Aldehyde dehydrogenase family	N	C	T
CDS	-1	19789_6#112_01946	hypothetical protein	N	G	A
Intergenic	-	-	-	-	G	A
CDS	-1	19789_6#112_01947	major facilitator superfamily transporter,Arabinose efflux permease,multidrug resistance protein,Major Facilitator Superfamily	N	C	T
CDS	-1	19789_6#112_01948	multidrug-efflux transporter,drug resistance MFS transporter, drug:H antiporter-2 (14 Spanner) (DHA2) family,Major Facilitator Superfamily	N	A	T
Intergenic	-	-	-	-	A	C
CDS	-1	19789_6#112_01951	ABC transporter ATP-binding protein,Uncharacterized ABC transporter ATP-binding protein HI_1252,ABC transporter ATP-binding protein,ATP-dependent transcriptional regulator,ATP-binding cassette protein, ChvD family,ABC transporter	N	G	A
Intergenic	-	-	-	-	T	G
CDS	-1	frlR	transcriptional regulator, GntR family,HTH-type transcriptional regulator frlR,DNA-binding transcriptional regulator FrlR,Transcriptional regulators,trehalose operon repressor,Bacterial regulatory proteins, gntR family	N	C	T
CDS	-1	frlR	transcriptional regulator, GntR family,HTH-type transcriptional regulator frlR,DNA-binding transcriptional regulator FrlR,Transcriptional regulators,trehalose operon repressor,Bacterial regulatory proteins, gntR family	S	C	T
CDS	-1	bglH_4	6-phospho-beta-glucosidase,Aryl-phospho-beta-D-glucosidase BglH,6-phospho-beta-glucosidase,beta-galactosidase,Glycosyl hydrolase family 1	N	G	C
CDS	-1	bglH_4	6-phospho-beta-glucosidase,Aryl-phospho-beta-D-glucosidase BglH,6-phospho-beta-glucosidase,beta-galactosidase,Glycosyl hydrolase family 1	S	G	A
CDS	-1	bglH_4	6-phospho-beta-glucosidase,Aryl-phospho-beta-D-glucosidase BglH,6-phospho-beta-glucosidase,beta-galactosidase,Glycosyl hydrolase family 1	S	T	C
CDS	-1	bglF_4	PTS system beta-glucoside-specific transporter subunit IIABC,EIIBCA-Bgl,PTS system beta-glucoside-specific transporter subunits IIABC,PTS system, beta-glucoside-specific IIABC component,phosphoenolpyruvate-dependent sugar phosphotransferase system, EIIA 1	N	A	G
CDS	-1	miaA	tRNA dimethylallyltransferase,tRNA dimethylallyltransferase,tRNA delta(2)-isopentenylpyrophosphate transferase,tRNA dimethylallyltransferase,IPP transferase	N	G	A
Intergenic	-	-	-	-	C	T
Intergenic	-	-	-	-	T	A
CDS	-1	ezrA	septation ring formation regulator EzrA,Septation ring formation regulator EzrA,septation ring formation regulator EzrA,Negative regulator of septation ring formation,Septation ring formation regulator, EzrA	N	T	C
CDS	-1	ezrA	septation ring formation regulator EzrA,Septation ring formation regulator EzrA,septation ring formation regulator EzrA,Negative regulator of septation ring formation,Septation ring formation regulator, EzrA	N	G	T
Intergenic	-	-	-	-	C	T
CDS	-1	fat	Acyl-ACP thioesterase,Acyl-ACP thioesterase,acyl-CoA thioester hydrolase, YbgC/YbaW family,Acyl-ACP thioesterase	N	C	A
CDS	-1	19789_6#112_02041	Fructosamine kinase,Fructosamine-3-kinase,Fructosamine kinase	N	G	A
CDS	-1	pepC	Aminopeptidase C,Aminopeptidase C,Peptidase C1-like family	N	A	C
Intergenic	-	-	-	-	T	C
CDS	1	19789_6#112_02047	alpha/beta hydrolase family protein,2-succinyl-6-hydroxy-2,4-cyclohexadiene-1-carboxylate synthase,2-succinyl-6-hydroxy-2,4-cyclohexadiene-1-carboxylate synthase,Alpha/beta hydrolase family	N	G	T
CDS	1	19789_6#112_02047	alpha/beta hydrolase family protein,2-succinyl-6-hydroxy-2,4-cyclohexadiene-1-carboxylate synthase,2-succinyl-6-hydroxy-2,4-cyclohexadiene-1-carboxylate synthase,Alpha/beta hydrolase family	N	A	C
CDS	-1	yjbK	adenylate cyclase,hypothetical protein,Uncharacterized conserved protein,CYTH domain	S	T	C
CDS	1	ppnK	inorganic polyphosphate/ATP-NAD kinase,Probable inorganic polyphosphate/ATP-NAD kinase,inorganic polyphosphate/ATP-NAD kinase,Predicted sugar kinase,ATP-NAD kinase	S	A	G
CDS	1	ppnK	inorganic polyphosphate/ATP-NAD kinase,Probable inorganic polyphosphate/ATP-NAD kinase,inorganic polyphosphate/ATP-NAD kinase,Predicted sugar kinase,ATP-NAD kinase	N	G	T
CDS	1	rluD2	23S rRNA pseudouridylate synthase RluD,Ribosomal large subunit pseudouridine synthase D,23S rRNA pseudouridine synthase D,pseudouridine synthase, RluA family,RNA pseudouridylate synthase	S	C	T
CDS	1	mgtE	magnesium transporter,Magnesium transporter mgtE,inosine 5'-monophosphate dehydrogenase,Predicted transcriptional regulator containing CBS domains,magnesium transporter,Divalent cation transporter	N	G	C
CDS	1	gpmA_4	phosphoglycerate mutase family protein,2,3-bisphosphoglycerate-dependent phosphoglycerate mutase,phosphatase PhoE,alpha-ribazole phosphatase,Histidine phosphatase superfamily (branch 1)	N	G	A
CDS	-1	desK	sensor histidine kinase,Sensor histidine kinase desK,sensory histidine kinase UhpB,Signal transduction histidine kinase,Histidine kinase	N	A	T
CDS	-1	desK	sensor histidine kinase,Sensor histidine kinase desK,sensory histidine kinase UhpB,Signal transduction histidine kinase,Histidine kinase	N	C	A
CDS	1	ybhF	ABC superfamily ATP binding cassette transporter, ABC protein,Uncharacterized ABC transporter ATP-binding protein YbhF,nodulation ABC transporter NodI,ABC-type Na transport system, ATPase component,daunorubicin resistance ABC transporter, ATP-binding protein,ABC transporter	S	T	A
CDS	1	ybhF	ABC superfamily ATP binding cassette transporter, ABC protein,Uncharacterized ABC transporter ATP-binding protein YbhF,nodulation ABC transporter NodI,ABC-type Na transport system, ATPase component,daunorubicin resistance ABC transporter, ATP-binding protein,ABC transporter	S	T	C
CDS	1	ybhF	ABC superfamily ATP binding cassette transporter, ABC protein,Uncharacterized ABC transporter ATP-binding protein YbhF,nodulation ABC transporter NodI,ABC-type Na transport system, ATPase component,daunorubicin resistance ABC transporter, ATP-binding protein,ABC transporter	S	T	G
CDS	1	19789_6#112_02102	ABC-2 family transporter protein,ABC-2 family transporter protein	S	T	C
CDS	1	19789_6#112_02102	ABC-2 family transporter protein,ABC-2 family transporter protein	N	G	A
CDS	1	19789_6#112_02103	ABC-2 family transporter protein,ABC-2 family transporter protein	N	G	C
CDS	1	19789_6#112_02103	ABC-2 family transporter protein,ABC-2 family transporter protein	S	G	A
CDS	1	19789_6#112_02103	ABC-2 family transporter protein,ABC-2 family transporter protein	N	C	A
CDS	-1	ytlR	diacylglycerol kinase catalytic subunit,Putative lipid kinase YtlR,putative lipid kinase,lipid kinase, YegS/Rv2252/BmrU family,Diacylglycerol kinase catalytic domain	N	T	C
CDS	1	queT_1	integral membrane protein,Queuosine precursor ECF transporter S component QueT,Predicted membrane protein,QueT transporter	N	G	A
CDS	1	19789_6#112_02112	L-lactate oxidase,Lactate 2-monooxygenase,L-lactate dehydrogenase,L-lactate dehydrogenase (FMN-dependent) and related alpha-hydroxy acid dehydrogenases,L-lactate oxidase,FMN-dependent dehydrogenase	S	T	C
CDS	1	ynfM	major facilitator family transporter,Inner membrane transport protein ynfM,putative arabinose transporter,Arabinose efflux permease,multidrug resistance protein,Major Facilitator Superfamily	N	C	A
CDS	1	ynfM	major facilitator family transporter,Inner membrane transport protein ynfM,putative arabinose transporter,Arabinose efflux permease,multidrug resistance protein,Major Facilitator Superfamily	N	G	A
CDS	1	ynfM	major facilitator family transporter,Inner membrane transport protein ynfM,putative arabinose transporter,Arabinose efflux permease,multidrug resistance protein,Major Facilitator Superfamily	N	T	C
Intergenic	-	-	-	-	G	A
CDS	1	19789_6#112_02163	acetyltransferase,hypothetical protein,putative acyltransferase	N	C	G
CDS	1	19789_6#112_02165	Peptidase M16 inactive domain protein,Peptidase M16 inactive domain	N	C	T
CDS	1	pgsA_2	CDP-diacylglycerol--glycerol-3-phosphate 3-phosphatidyltransferase,CDP-diacylglycerol--glycerol-3-phosphate 3-phosphatidyltransferase,phosphatidylglycerophosphate synthetase,CDP-diacylglycerol--glycerol-3-phosphate 3-phosphatidyltransferase,CDP-alcohol phosphatidyltransferase	N	G	T
CDS	1	recA	DNA recombination protein RecA,Recombinase A,recombinase A,RecA-superfamily ATPases implicated in signal transduction,protein RecA,recA bacterial DNA recombination protein	S	C	A
CDS	-1	proC	pyrroline-5-carboxylate reductase,Pyrroline-5-carboxylate reductase,pyrroline-5-carboxylate reductase,Pyrroline-5-carboxylate reductase,pyrroline-5-carboxylate reductase,NADP oxidoreductase coenzyme F420-dependent	N	G	A
CDS	1	mprF_2	membrane protein,Phosphatidylglycerol lysyltransferase,lysyl-tRNA synthetase,conserved hypothetical protein,Uncharacterized conserved protein (DUF2156)	N	C	T
Intergenic	-	-	-	-	T	C
CDS	1	glmU	UDP-N-acetylglucosamine diphosphorylase,Bifunctional protein GlmU,bifunctional N-acetylglucosamine-1-phosphate uridyltransferase/glucosamine-1-phosphate acetyltransferase,Predicted DNA-binding protein with PD1-like DNA-binding motif,UDP-N-acetylglucosamine diphosphorylase/glucosamine-1-phosphate N-acetyltransferase,Bacterial transferase hexapeptide (six repeats)	N	G	T
CDS	1	glmU	UDP-N-acetylglucosamine diphosphorylase,Bifunctional protein GlmU,bifunctional N-acetylglucosamine-1-phosphate uridyltransferase/glucosamine-1-phosphate acetyltransferase,Predicted DNA-binding protein with PD1-like DNA-binding motif,UDP-N-acetylglucosamine diphosphorylase/glucosamine-1-phosphate N-acetyltransferase,Bacterial transferase hexapeptide (six repeats)	S	C	A
CDS	1	prsA4	ribose-phosphate diphosphokinase,Ribose-phosphate pyrophosphokinase,ribose-phosphate pyrophosphokinase,ribose-phosphate diphosphokinase,Phosphoribosyl transferase domain	S	T	C
CDS	1	prsA4	ribose-phosphate diphosphokinase,Ribose-phosphate pyrophosphokinase,ribose-phosphate pyrophosphokinase,ribose-phosphate diphosphokinase,Phosphoribosyl transferase domain	N	G	A
Intergenic	-	-	-	-	T	C
CDS	1	thiT	membrane protein,Thiamine ECF transporter S component ThiT,putative proton-coupled thiamine transporter YuaJ,Thiamine transporter protein (Thia_YuaJ)	N	C	T
Intergenic	-	-	-	-	G	A
Intergenic	-	-	-	-	G	T
CDS	1	19789_6#112_02184	phospholipase, patatin family,hypothetical protein,Patatin-like phospholipase	S	G	A
CDS	1	yicC	YicC protein,hypothetical protein,hypothetical protein,conserved hypothetical protein,YicC-like family, N-terminal region	N	C	T
CDS	1	yicC	YicC protein,hypothetical protein,hypothetical protein,conserved hypothetical protein,YicC-like family, N-terminal region	N	G	T
CDS	-1	19789_6#112_02209	GNAT family acetyltransferase,ribosomal-protein-alanine acetyltransferase,Acetyltransferase (GNAT) family	N	G	A
CDS	-1	ydjZ	Immunoreactive protein,TVP38/TMEM64 family inner membrane protein ydjZ,SNARE associated Golgi protein	S	T	C
CDS	-1	19789_6#112_02218	ABC superfamily ATP binding cassette transporter, membrane protein	N	C	A
CDS	1	yheS_1	ABC transporter ATP-binding protein,Uncharacterized ABC transporter ATP-binding protein YheS,putative ABC transporter ATP-binding protein,ATP-dependent transcriptional regulator,ATP-binding cassette protein, ChvD family,ABC transporter	S	T	C
CDS	1	yheS_1	ABC transporter ATP-binding protein,Uncharacterized ABC transporter ATP-binding protein YheS,putative ABC transporter ATP-binding protein,ATP-dependent transcriptional regulator,ATP-binding cassette protein, ChvD family,ABC transporter	S	T	C
CDS	-1	ugl_1	family 88 glycosyl hydrolase,Unsaturated glucuronyl hydrolase,Uncharacterized protein conserved in bacteria,Glycosyl Hydrolase Family 88	N	A	G
CDS	-1	ycjP_7	ABC transporter permease,Inner membrane ABC transporter permease protein ycjP,glycerol-3-phosphate transporter membrane protein,ABC-type maltose transport systems, permease component,molybdate ABC transporter, permease protein,Binding-protein-dependent transport system inner membrane component	N	A	G
CDS	1	cdr_2	pyridine nucleotide-disulfide oxidoreductase,Coenzyme A disulfide reductase,coenzyme A disulfide reductase,Uncharacterized conserved protein,CoA-disulfide reductase,Pyridine nucleotide-disulphide oxidoreductase	S	G	A
CDS	1	cdr_2	pyridine nucleotide-disulfide oxidoreductase,Coenzyme A disulfide reductase,coenzyme A disulfide reductase,Uncharacterized conserved protein,CoA-disulfide reductase,Pyridine nucleotide-disulphide oxidoreductase	S	A	G
CDS	1	mutL	DNA mismatch repair protein,DNA mismatch repair protein mutL,DNA mismatch repair protein,DNA mismatch repair enzyme (predicted ATPase),DNA mismatch repair protein MutL,MutL C terminal dimerisation domain	N	T	C
CDS	1	mutL	DNA mismatch repair protein,DNA mismatch repair protein mutL,DNA mismatch repair protein,DNA mismatch repair enzyme (predicted ATPase),DNA mismatch repair protein MutL,MutL C terminal dimerisation domain	N	A	G
CDS	1	mutL	DNA mismatch repair protein,DNA mismatch repair protein mutL,DNA mismatch repair protein,DNA mismatch repair enzyme (predicted ATPase),DNA mismatch repair protein MutL,MutL C terminal dimerisation domain	N	C	T
CDS	1	maf	maf protein,Septum formation protein Maf,Maf-like protein,Nucleotide-binding protein implicated in inhibition of septum formation,septum formation protein Maf,Maf-like protein	N	C	T
CDS	-1	treB	PTS system, trehalose/maltose-specific, IIBCA component,EIIBC-Tre,PTS system trehalose(maltose)-specific transporter subunits IIBC,PTS system, trehalose-specific IIBC component,phosphoenolpyruvate-dependent sugar phosphotransferase system, EIIA 1	N	C	T
CDS	-1	treB	PTS system, trehalose/maltose-specific, IIBCA component,EIIBC-Tre,PTS system trehalose(maltose)-specific transporter subunits IIBC,PTS system, trehalose-specific IIBC component,phosphoenolpyruvate-dependent sugar phosphotransferase system, EIIA 1	N	G	A
CDS	-1	treB	PTS system, trehalose/maltose-specific, IIBCA component,EIIBC-Tre,PTS system trehalose(maltose)-specific transporter subunits IIBC,PTS system, trehalose-specific IIBC component,phosphoenolpyruvate-dependent sugar phosphotransferase system, EIIA 1	S	C	G
Intergenic	-	-	-	-	A	G
Intergenic	-	-	-	-	T	C
CDS	1	treR	GntR family transcriptional regulator,Trehalose operon transcriptional repressor,DNA-binding transcriptional repressor MngR,Transcriptional regulators,trehalose operon repressor,UTRA domain	N	G	C
Intergenic	-	-	-	-	T	C
CDS	1	mepA	MATE efflux family protein,Multidrug export protein mepA,multidrug efflux protein,MATE efflux family protein,MatE	N	G	A
CDS	-1	ytfL	hemolysin,hypothetical protein,hypothetical protein,Putative Mg2 and Co2 transporter CorB,gliding motility-associated protein GldE,Domain of unknown function DUF21	S	T	A
CDS	-1	ytfL	hemolysin,hypothetical protein,hypothetical protein,Putative Mg2 and Co2 transporter CorB,gliding motility-associated protein GldE,Domain of unknown function DUF21	N	G	A
CDS	-1	kup	K uptake transporter,potassium transport protein Kup,Uroporphyrinogen-III decarboxylase,potassium uptake protein,K potassium transporter	N	C	A
CDS	-1	kup	K uptake transporter,potassium transport protein Kup,Uroporphyrinogen-III decarboxylase,potassium uptake protein,K potassium transporter	S	A	G
CDS	-1	kup	K uptake transporter,potassium transport protein Kup,Uroporphyrinogen-III decarboxylase,potassium uptake protein,K potassium transporter	N	A	G
CDS	-1	kup	K uptake transporter,potassium transport protein Kup,Uroporphyrinogen-III decarboxylase,potassium uptake protein,K potassium transporter	S	G	A
CDS	-1	kup	K uptake transporter,potassium transport protein Kup,Uroporphyrinogen-III decarboxylase,potassium uptake protein,K potassium transporter	N	C	T
CDS	-1	19789_6#112_02267	transglycosylase,Transglycosylase associated protein	S	T	C
Intergenic	-	-	-	-	G	T
Intergenic	-	-	-	-	G	A
CDS	-1	ypjD	MazG nucleotide pyrophosphohydrolase domain-containing protein,hypothetical protein,nucleoside triphosphate pyrophosphohydrolase,MazG nucleotide pyrophosphohydrolase domain	S	C	T
Intergenic	-	-	-	-	C	T
Intergenic	-	-	-	-	G	C
CDS	-1	rpsA	30S ribosomal protein S1,30S ribosomal protein S1 homolog,30S ribosomal protein S1,Cytidylate kinase,ribosomal protein S1,S1 RNA binding domain	S	G	A
CDS	-1	cmk	cytidylate kinase,Cytidylate kinase,cytidylate kinase,Cytidylate kinase,cytidylate kinase,Cytidylate kinase	N	G	T
CDS	-1	recQ_2	RecQ familyATP-dependent DNA helicase,ATP-dependent DNA helicase recQ,ATP-dependent DNA helicase RecQ,Lhr-like helicases,ATP-dependent DNA helicase RecQ,Helicase conserved C-terminal domain	N	T	C
CDS	-1	recQ_2	RecQ familyATP-dependent DNA helicase,ATP-dependent DNA helicase recQ,ATP-dependent DNA helicase RecQ,Lhr-like helicases,ATP-dependent DNA helicase RecQ,Helicase conserved C-terminal domain	N	C	T
CDS	-1	recQ_2	RecQ familyATP-dependent DNA helicase,ATP-dependent DNA helicase recQ,ATP-dependent DNA helicase RecQ,Lhr-like helicases,ATP-dependent DNA helicase RecQ,Helicase conserved C-terminal domain	N	A	T
CDS	-1	recQ_2	RecQ familyATP-dependent DNA helicase,ATP-dependent DNA helicase recQ,ATP-dependent DNA helicase RecQ,Lhr-like helicases,ATP-dependent DNA helicase RecQ,Helicase conserved C-terminal domain	N	T	A
CDS	-1	recQ_2	RecQ familyATP-dependent DNA helicase,ATP-dependent DNA helicase recQ,ATP-dependent DNA helicase RecQ,Lhr-like helicases,ATP-dependent DNA helicase RecQ,Helicase conserved C-terminal domain	N	T	A
CDS	-1	ccpA_3	LacI family transcriptional regulator,Catabolite control protein,DNA-binding transcriptional repressor EbgR,catabolite control protein A,Bacterial regulatory proteins, lacI family	S	A	G
CDS	1	galA2	alpha-galactosidase,Alpha-galactosidase,Alpha-galactosidase,Melibiase	N	G	A
CDS	1	feuA	iron (Fe3 ) ABC superfamily ATP binding cassette transporter, binding protein,Probable siderophore-binding lipoprotein yfiY precursor,iron-enterobactin transporter periplasmic binding protein,ABC-type Fe3 -citrate transport system, periplasmic component,proposed F420-0 ABC transporter, periplasmic F420-0 binding protein,Periplasmic binding protein	S	A	T
Intergenic	-	-	-	-	C	A
CDS	-1	dfrD	Dihydrofolate reductase,Dihydrofolate reductase,dihydrofolate reductase,Dihydrofolate reductase	S	A	G
CDS	-1	rpmGA	LSU ribosomal protein L33P,50S ribosomal protein L33 1,50S ribosomal protein L33,Ribosomal protein L33,ribosomal protein L33,Ribosomal protein L33	S	G	A
CDS	-1	asnB	asparagine synthetase B,Asparagine synthetase [glutamine-hydrolyzing] 1,asparagine synthetase B,Asparagine synthase (glutamine-hydrolyzing),asparagine synthase (glutamine-hydrolyzing),Asparagine synthase	S	G	A
CDS	-1	asnB	asparagine synthetase B,Asparagine synthetase [glutamine-hydrolyzing] 1,asparagine synthetase B,Asparagine synthase (glutamine-hydrolyzing),asparagine synthase (glutamine-hydrolyzing),Asparagine synthase	N	C	T
CDS	-1	asnB	asparagine synthetase B,Asparagine synthetase [glutamine-hydrolyzing] 1,asparagine synthetase B,Asparagine synthase (glutamine-hydrolyzing),asparagine synthase (glutamine-hydrolyzing),Asparagine synthase	N	T	G
Intergenic	-	-	-	-	A	G
Intergenic	-	-	-	-	G	A
CDS	-1	lysS	lysyl-tRNA synthetase,Lysine--tRNA ligase,lysyl-tRNA synthetase,Aspartyl/asparaginyl-tRNA synthetases,lysine--tRNA ligase,tRNA synthetases class II (D, K and N)	N	T	C
CDS	-1	dus	tRNA-dihydrouridine synthase,Probable tRNA-dihydrouridine synthase,tRNA-dihydrouridine synthase B,tRNA-dihydrouridine synthase,putative TIM-barrel protein, nifR3 family,Dihydrouridine synthase (Dus)	N	C	T
Intergenic	-	-	-	-	T	G
CDS	-1	ytgP_3	polysaccharide biosynthesis family protein,Probable cell division protein ytgP,colanic acid exporter,stage V sporulation protein B,Polysaccharide biosynthesis protein	N	C	A
Intergenic	-	-	-	-	G	T
Intergenic	-	-	-	-	A	T
CDS	-1	ytcD	HxlR-like helix-turn-helix protein,Uncharacterized HTH-type transcriptional regulator ytcD,HxlR-like helix-turn-helix	N	G	T
CDS	-1	19789_6#112_02413	sensor histidine kinase	N	G	A
CDS	-1	19789_6#112_02413	sensor histidine kinase	N	C	T
Intergenic	-	-	-	-	A	G
CDS	-1	19789_6#112_02418	WxL domain surface protein	N	C	T
CDS	-1	19789_6#112_02418	WxL domain surface protein	S	G	A
CDS	-1	19789_6#112_02420	hypothetical protein	N	G	T
Intergenic	-	-	-	-	C	A
CDS	-1	19789_6#112_02424	bacteriocin-associated integral membrane protein,Uncharacterized protein conserved in bacteria,bacteriocin-associated integral membrane protein,Protein of unknown function (DUF1430)	N	A	C
CDS	1	19789_6#112_02425	helix-turn-helix domain-containing protein,transcriptional repressor DicA,Uncharacterized protein conserved in bacteria,transcriptional regulator, y4mF family,Helix-turn-helix	N	C	T
Intergenic	-	-	-	-	C	T
CDS	-1	19789_6#112_02447	hypothetical protein	S	A	G
CDS	1	19789_6#112_02450	Domain of unknown function (DUF1906)	S	T	A
CDS	-1	19789_6#112_02471	integral membrane protein,Predicted integral membrane protein,VanZ like family	N	C	T
CDS	1	pepF1	oligoendopeptidase, PepF/M3 family,Oligoendopeptidase F, plasmid,oligoendopeptidase, pepF/M3 family,Peptidase family M3	N	C	T
CDS	-1	mreC	rod shape-determining protein MreC,rod shape-determining protein MreC,rod shape-determining protein MreC,rod shape-determining protein MreC	N	T	G
CDS	-1	mreC	rod shape-determining protein MreC,rod shape-determining protein MreC,rod shape-determining protein MreC,rod shape-determining protein MreC	N	C	T
CDS	-1	thiN	thiamin pyrophosphokinase family protein,Thiamine pyrophosphokinase,Thiamine pyrophosphokinase,thiamine pyrophosphokinase,Thiamin pyrophosphokinase, catalytic domain	S	G	A
CDS	-1	rpe	Ribulose-phosphate 3-epimerase,Ribulose-phosphate 3-epimerase,ribulose-phosphate 3-epimerase,Pentose-5-phosphate-3-epimerase,ribulose-phosphate 3-epimerase,Ribulose-phosphate 3 epimerase family	N	T	C
CDS	-1	prkC	serine/threonine-protein kinase,Serine/threonine-protein kinase PrkC,serine/threonine-protein kinase,Predicted ATPase,TOMM system kinase/cyclase fusion protein,Protein kinase domain	S	C	T
CDS	-1	prkC	serine/threonine-protein kinase,Serine/threonine-protein kinase PrkC,serine/threonine-protein kinase,Predicted ATPase,TOMM system kinase/cyclase fusion protein,Protein kinase domain	N	T	C
CDS	-1	prkC	serine/threonine-protein kinase,Serine/threonine-protein kinase PrkC,serine/threonine-protein kinase,Predicted ATPase,TOMM system kinase/cyclase fusion protein,Protein kinase domain	S	C	T
CDS	-1	rsmB	Ribosomal RNA small subunit methyltransferase B,Ribosomal RNA small subunit methyltransferase B,16S rRNA methyltransferase B,tRNA and rRNA cytosine-C5-methylases,ribosomal RNA small subunit methyltransferase B,NOL1/NOP2/sun family	N	G	A
CDS	-1	rsmB	Ribosomal RNA small subunit methyltransferase B,Ribosomal RNA small subunit methyltransferase B,16S rRNA methyltransferase B,tRNA and rRNA cytosine-C5-methylases,ribosomal RNA small subunit methyltransferase B,NOL1/NOP2/sun family	S	C	A
CDS	-1	rsmB	Ribosomal RNA small subunit methyltransferase B,Ribosomal RNA small subunit methyltransferase B,16S rRNA methyltransferase B,tRNA and rRNA cytosine-C5-methylases,ribosomal RNA small subunit methyltransferase B,NOL1/NOP2/sun family	N	G	A
CDS	-1	fmt	Methionyl-tRNA formyltransferase,Methionyl-tRNA formyltransferase,methionyl-tRNA formyltransferase,Folate-dependent phosphoribosylglycinamide formyltransferase PurN,methionyl-tRNA formyltransferase,Formyl transferase	N	C	T
CDS	-1	priA	Primosomal protein N',Primosomal protein N',primosome assembly protein PriA,ATP-dependent protease HslVU (ClpYQ), peptidase subunit,primosomal protein N',DEAD/DEAH box helicase	S	T	C
CDS	-1	priA	Primosomal protein N',Primosomal protein N',primosome assembly protein PriA,ATP-dependent protease HslVU (ClpYQ), peptidase subunit,primosomal protein N',DEAD/DEAH box helicase	N	G	A
CDS	-1	gmk_2	guanylate kinase,Guanylate kinase,guanylate kinase,Guanylate kinase,guanylate kinase,Guanylate kinase	N	C	T
CDS	-1	gmk_2	guanylate kinase,Guanylate kinase,guanylate kinase,Guanylate kinase,guanylate kinase,Guanylate kinase	N	T	C
Intergenic	-	-	-	-	C	A
CDS	1	yhhT_4	pheromone autoinducer 2 transporter,hypothetical protein,pheromone autoinducer 2 transporter,sporulation integral membrane protein YtvI,Domain of unknown function DUF20	N	A	G
CDS	1	yhhT_4	pheromone autoinducer 2 transporter,hypothetical protein,pheromone autoinducer 2 transporter,sporulation integral membrane protein YtvI,Domain of unknown function DUF20	N	A	T
CDS	-1	nrdE2	ribonucleoside-diphosphate reductase subunit alpha,Ribonucleoside-diphosphate reductase subunit alpha 2,ribonucleotide-diphosphate reductase subunit alpha,ribonucleoside-diphosphate reductase, class 1b, alpha subunit,Ribonucleotide reductase, barrel domain	N	G	A
CDS	-1	nrdE2	ribonucleoside-diphosphate reductase subunit alpha,Ribonucleoside-diphosphate reductase subunit alpha 2,ribonucleotide-diphosphate reductase subunit alpha,ribonucleoside-diphosphate reductase, class 1b, alpha subunit,Ribonucleotide reductase, barrel domain	S	T	C
CDS	-1	nrdE2	ribonucleoside-diphosphate reductase subunit alpha,Ribonucleoside-diphosphate reductase subunit alpha 2,ribonucleotide-diphosphate reductase subunit alpha,ribonucleoside-diphosphate reductase, class 1b, alpha subunit,Ribonucleotide reductase, barrel domain	N	G	A
CDS	1	feoB	ferrous iron transport protein B,Ferrous iron transport protein B,ferrous iron transport protein B,Fe2 transport system protein B,ferrous iron transport protein B,Ferrous iron transport protein B	N	T	A
CDS	1	19789_6#112_02568	hypothetical protein	N	G	A
Intergenic	-	-	-	-	T	C
CDS	1	19789_6#112_02573	Enterocin A Immunity protein,Enterocin A Immunity	N	A	G
CDS	-1	19789_6#112_02608	HI0933-like protein,hypothetical protein,tricarballylate dehydrogenase,Aspartate oxidase,flavoprotein, HI0933 family,HI0933-like protein	N	T	C
CDS	1	gdhA	NADP-specific glutamate dehydrogenase,NADP-specific glutamate dehydrogenase,glutamate dehydrogenase,Glutamate/Leucine/Phenylalanine/Valine dehydrogenase	N	T	C
CDS	1	pgi	glucose-6-phosphate isomerase,Glucose-6-phosphate isomerase,glucose-6-phosphate isomerase,Transaldolase,Phosphoglucose isomerase	S	A	G
CDS	-1	19789_6#112_02611	extracellular small protein precursor,Uncharacterized protein conserved in bacteria,conserved hypothetical protein,Protein of unknown function (DUF1093)	N	G	T
Intergenic	-	-	-	-	T	A
Intergenic	-	-	-	-	A	G
CDS	1	19789_6#112_02660	hypothetical protein	N	G	A
CDS	-1	yghA	short chain dehydrogenase/reductase family oxidoreductase,Uncharacterized oxidoreductase yghA,oxidoreductase,Uncharacterized conserved protein,3-oxoacyl-[acyl-carrier-protein] reductase,short chain dehydrogenase	N	A	T
CDS	-1	corA_2	Mg2 cation transporter,Magnesium transport protein CorA,zinc transporter,magnesium and cobalt transport protein CorA,CorA-like Mg2 transporter protein	N	C	A
Intergenic	-	-	-	-	G	T
CDS	-1	gspA_2	family 8 glycosyltransferase,General stress protein A,lipopolysaccharide 1,3-galactosyltransferase,Glycosyl transferase family 8	N	A	T
CDS	1	19789_6#112_02675	toxin-antitoxin system, antitoxin component, Xre domain protein,Helix-turn-helix domain	S	T	C
Intergenic	-	-	-	-	T	G
Intergenic	-	-	-	-	C	T
CDS	-1	tetA	major facilitator superfamily transporter,Tetracycline resistance protein, class C,drug efflux system protein MdtG,Arabinose efflux permease,multidrug resistance protein,Major Facilitator Superfamily	N	T	C
Intergenic	-	-	-	-	T	A
CDS	-1	ponA_3	penicillin-binding protein 1A,Penicillin-binding protein 1A,penicillin-binding protein 1a,Membrane carboxypeptidase/penicillin-binding protein,penicillin-binding protein, 1A family,Transglycosylase	S	T	C
CDS	-1	ponA_3	penicillin-binding protein 1A,Penicillin-binding protein 1A,penicillin-binding protein 1a,Membrane carboxypeptidase/penicillin-binding protein,penicillin-binding protein, 1A family,Transglycosylase	N	A	T
CDS	1	gltC_2	LysR family transcriptional regulator,HTH-type transcriptional regulator gltC,DNA-binding transcriptional regulator CynR,pca operon transcription factor PcaQ,LysR substrate binding domain	S	A	G
CDS	-1	pyk	pyruvate kinase,Pyruvate kinase,pyruvate kinase,Uncharacterized protein conserved in bacteria,pyruvate kinase,Pyruvate kinase, barrel domain	S	G	A
CDS	-1	dnaE	DNA polymerase III subunit alpha,DNA polymerase III subunit alpha,DNA polymerase III DnaE,DNA polymerase III, alpha subunit,Bacterial DNA polymerase III alpha subunit	N	C	G
CDS	-1	ymfD_2	transporter, major facilitator family protein,Bacillibactin exporter,drug efflux system protein MdtG,Arabinose efflux permease,multidrug resistance protein,Major Facilitator Superfamily	S	G	A
CDS	-1	pbuO	xanthine/uracil/vitamin C permease,Guanine/hypoxanthine permease PbuO,Permeases,Permease family	S	A	G
CDS	1	19789_6#112_02825	hypothetical protein	S	A	G
Intergenic	-	-	-	-	A	G
CDS	-1	19789_6#112_02832	Flavin reductase-like domain protein,Flavin reductase like domain	N	C	T
CDS	-1	nanE	N-acetylmannosamine-6-phosphate 2-epimerase,Putative N-acetylmannosamine-6-phosphate 2-epimerase,N-acetylmannosamine-6-phosphate 2-epimerase,Putative N-acetylmannosamine-6-phosphate epimerase	N	C	A
Intergenic	-	-	-	-	A	T
CDS	-1	dxs	1-deoxy-D-xylulose-5-phosphate synthase,1-deoxy-D-xylulose-5-phosphate synthase,1-deoxy-D-xylulose-5-phosphate synthase,Transketolase, C-terminal subunit,1-deoxy-D-xylulose-5-phosphate synthase,Transketolase, pyrimidine binding domain	S	C	A
CDS	-1	19789_6#112_02836	transcriptional regulator	N	C	T
CDS	-1	19789_6#112_02836	transcriptional regulator	S	G	A
CDS	-1	yheI_3	ABC transporter ATP-binding protein,Probable multidrug resistance ABC transporter ATP-binding/permease protein YheI,cyclic beta-1,2-glucan ABC transporter,ABC-type bacteriocin/lantibiotic exporters, contain an N-terminal double-glycine peptidase domain,ABC transporter, permease/ATP-binding protein,ABC transporter transmembrane region	S	G	A
CDS	1	tetR	TetR family transcriptional regulator,Tetracycline repressor protein class H,tetracycline repressor protein TetR,Tetracyclin repressor, C-terminal all-alpha domain	N	G	A
CDS	1	tetR	TetR family transcriptional regulator,Tetracycline repressor protein class H,tetracycline repressor protein TetR,Tetracyclin repressor, C-terminal all-alpha domain	N	T	A
CDS	1	radA	DNA repair protein RadA,DNA repair protein RadA,RecA-superfamily ATPases implicated in signal transduction,DNA repair protein RadA,KaiC	N	T	C
Intergenic	-	-	-	-	A	C
CDS	1	cysS	cysteinyl-tRNA synthetase,Cysteine--tRNA ligase,cysteinyl-tRNA synthetase,Cysteinyl-tRNA synthetase,cysteine--tRNA ligase,tRNA synthetases class I (C) catalytic domain	S	G	A
CDS	1	cysS	cysteinyl-tRNA synthetase,Cysteine--tRNA ligase,cysteinyl-tRNA synthetase,Cysteinyl-tRNA synthetase,cysteine--tRNA ligase,tRNA synthetases class I (C) catalytic domain	N	G	T
CDS	1	mrnC	ribonuclease III,Mini-ribonuclease 3,RNase3 domain	N	A	G
CDS	-1	srlE	PTS system glucitol/sorbitol-specific transporter subunit IIBC,Glucitol/sorbitol-specific phosphotransferase enzyme IIB component,Phosphotransferase system sorbitol-specific component IIBC,PTS system, glucitol/sorbitol-specific, IIBC component,Sorbitol phosphotransferase enzyme II N-terminus	N	A	G
CDS	-1	srlE	PTS system glucitol/sorbitol-specific transporter subunit IIBC,Glucitol/sorbitol-specific phosphotransferase enzyme IIB component,Phosphotransferase system sorbitol-specific component IIBC,PTS system, glucitol/sorbitol-specific, IIBC component,Sorbitol phosphotransferase enzyme II N-terminus	S	G	T
CDS	-1	licR_3	PRD domain-containing protein,Probable licABCH operon regulator,stationary phase inducible protein CsiE,Transcriptional antiterminator,HTH domain	N	T	C
CDS	-1	licR_3	PRD domain-containing protein,Probable licABCH operon regulator,stationary phase inducible protein CsiE,Transcriptional antiterminator,HTH domain	N	G	C
Intergenic	-	-	-	-	T	C
Intergenic	-	-	-	-	A	G
CDS	1	19789_6#112_03070	hypothetical protein	S	T	G
CDS	-1	cbh_2	choloylglycine hydrolase family protein,Choloylglycine hydrolase,Penicillin V acylase and related amidases,Linear amide C-N hydrolases, choloylglycine hydrolase family	S	T	A
