# Supplementary material for: Within-host evolution of Enterococcus faecium during longitudinal carriage and transition to bloodstream infection in immunocompromised patients
Source: Genome Med. 2017 Dec 27;9:119. doi: 10.1186/s13073-017-0507-0 (PMC5744393; doi:10.1186/s13073-017-0507-0)
Supplement: Supplementary file 7 — List of virulence factors and their corresponding publication and evidence. VFDB refers to the virulence factor database. (CSV 2 kb) [file 13073_2017_507_MOESM7_ESM.csv]

Adhesion molecules	Gene	Alternate names	Pubmed IDs	Accession	Reference	Evidence
LPXTG or LPXTG-type motif	acm		VFDB|12622825|18591236|17016560	EFAU004_02292	vfdb, Nallapareddy 2003, 2006, 2008	rat endocarditis model, adhesion to collagen type I and IV
			VFDB	M7W_2305	vfdb
	empABC pilus	ebpABCfm pilus, fms1-5-9, pilB	VFDB|18832325|19717590|20676385|26930703	EFAU004_00930	vfdb, Sillanpaa 2008, 2009, 2010, Monteleagre 2016	rat endocarditis, mouse urinary tract infection model
			VFDB	EFAU004_00931	vfdb
			VFDB	EFAU004_00932	vfdb
	ecbA	fms18, orf2430	VFDB|19737906	EFAU004_01867	vfdb, Hendrickx 2009	Adhesion to collagen V/fibrinogen
	esp		VFDB|14729692|17827282|21911077		vfdb, Leavis 2004, Heikens 2007, Heikens Microb Infct 2011	rat endocarditis model
			VFDB		vfdb
	pilA pilus	fms21, orf1904	20075113	CP003586.1_c26963-28939	Kim JMM 2010	-
	prpA	orf884	26675410	KF475784.1	Guzman Prieto Sci Rep 2015	Adhesion to fibrinogen/fibronectin in vitro
	scm	fms10	VFDB|18832325	EFAU004_02838	vfdb, Sillanpaa 2008	Adhesion to collagen V/fibronectin in vitro
			VFDB	EFAU085_02896	vfdb
	sgrA	fms2, orf2351	VFDB|19737906	EFAU004_01513	vfdb, Hendrickx 2009	Adhesion to nidogen 1 and 2 and fibrinogen in vitro, biofilm formation
WxL domain proteins	lwpA	WxL16	25512313	CP003583.1_c2059798_2062278	Galloway-Pena 2015	rat endocarditis model
	swpA	WxL27	25512313	CP003583.1_c2063735_2064415
	lwpB	WxL410	25512313	CP003583.1_614780_617947
	swpB	WxL311	25512313	CP003583.1_618540_618995
	swpC	WxL5A9	25512313	CP003583.1_111529_112260
	lwpC	WxL5B8	25512313	CP003583.1_112405_114432
Other adherence, colonisation or biofilm-related factors	atlAEfm		25512313	293563962_27210_29228	Paganelli 2013	Biofilm formation
	bepA		26984142	293559555_42102_42962	Paganelli JID 2016	rat endocarditis model, biofilm formation in human serum
	bopD		VFDB	EFAU004_00405	vfdb
	efaAEfm		VFDB	EFAU004_00491	vfdb
	fnm	pavA homologue	26371130	389867183_c1350765-1349059	Somarajan 2015	Rat endocarditis model, Adhesion to fibronectin, collagen V, laminin
	ptsD		23447698	ABQJ01000092.1_14293_15114	Zhang JID 2013	Murine gut colonisation
	sagA		26209668	743955363_LN714742.1	Paganelli AEM 2015	Biofilm formation
			26209668	743955364_LN714743.1
Bile tolerance	gls33		21451003	389867183_1467075_1467977	Choudhury 2011	Mouse peritonitis model
	glsB		21451003	389867183_1466801_1467043
	gls20		21451003	389867183_1462262_1462819
	glsB1		21451003	389867183_1461988_1462230
	gltK		23641968	ABQJ01000080.1_3644_4300	Zhang BMC Gen 2013	bile salt resistance
Regulatory genes	asrR		22876178	293559660_29852-30292	Lebreton PLOS Path 2012	Biofilm formation, persistence in Galleria mellonella
	ebrB		23342123	293563987_68720_69925	Top PLOS One 2013	biofilm formation, mouse intestinal colonisation
	ccpA		24914215	AEBU01000039.1_1370_2389	Somarajan 2014,	rat endocarditis model
Antiphagocytosis	cdsA	cpsB	VFDB	EFAU004_01723	vfdb
	uppS	cpsA	VFDB	EFAU004_01724	vfdb
