# Supplementary material for: Within-host evolution of Enterococcus faecium during longitudinal carriage and transition to bloodstream infection in immunocompromised patients
Source: Genome Med. 2017 Dec 27;9:119. doi: 10.1186/s13073-017-0507-0 (PMC5744393; doi:10.1186/s13073-017-0507-0)
Supplement: Supplementary file 8 — List of accession numbers and metadata for isolates. (CSV 56 kb) [file 13073_2017_507_MOESM8_ESM.csv]

Lane	Genome.Collections.Accession	Study.Number	Sample.Accession	Contigs.Accessions	Lane.1	SampleType	Patient	Date elapsed	ST	Depth.Of.Coverage	Total.Length	No.Contigs	Avg.Contig.Length	Largest.Contig	N50	Contigs.in.N50	N60	Contigs.in.N60	N70	Contigs.in.N70	N80	Contigs.in.N80	N90	Contigs.in.N90	N100	Contigs.in.N100	No.scaffolded.bases..N.	Total.Raw.Reads	Reads.Mapped	Reads.Unmapped	Reads.Paired	Reads.Unpaired	Total.Raw.Bases	Total.Bases.Mapped	Total.Bases.Mapped..Cigar.	Average.Read.Length	Maximum.Read.Length	Average.Quality	Insert.Size.Average	Insert.Size.Std.Dev	Vancomycin	Ampicillin	Gentamicin	Streptomycin	QuinDalf	Linezolid	Teicoplanin	Tigecycline
19789_6#137	GCA_900178685	PRJEB12937	ERS1080720	FXFD01000001-FXFD01000152	19789_6#137	Stool	Patient C	99	NA	72.30000305	2970016	152	19539.58	150251	47052	20	31327	28	25117	38	19168	52	11517	71	316	152	60	2352514	2333060	19454	2314666	18394	294064250	291632500	291573281	125	125	35.8	485.6	87.6	R	R	R	S	S	S	R	S
19789_6#132	GCA_900178595	PRJEB12937	ERS1080709	FXEO01000001-FXEO01000164	19789_6#132	Blood	Patient C	93	78	70.68000031	2980709	164	18175.05	122659	50440	20	36207	27	25979	37	18260	51	11110	72	305	164	879	2217036	2192273	24763	2172450	19823	277129500	274034125	273976788	125	125	35.9	465	80.9	R	R	R	S	S	S	R	S
19789_6#133	GCA_900178985	PRJEB12937	ERS1080711	FXGF01000001-FXGF01000158	19789_6#133	Stool	Patient C	99	78	66.95999908	2983541	158	18883.17	122551	50398	20	34828	28	28568	37	18556	51	11542	70	310	158	1297	2087548	2071310	16238	2056420	14890	260943500	258913750	258860919	125	125	35.8	474.8	81	R	R	R	S	S	S	R	S
19789_6#134	GCA_900178725	PRJEB12937	ERS1080714	FXFT01000001-FXFT01000153	19789_6#134	Stool	Patient C	99	78	70.77999878	2983887	153	19502.53	148874	50877	19	37078	25	26989	35	18550	48	11575	67	305	153	1354	2200788	2177934	22854	2159368	18566	275098500	272241750	272188132	125	125	35.9	467	84.7	R	R	R	S	S	S	R	S
19789_6#135	GCA_900178935	PRJEB12937	ERS1080716	FXFQ01000001-FXFQ01000156	19789_6#135	Stool	Patient C	99	78	71	2968972	156	19031.87	148921	50619	19	34917	26	26113	36	18552	49	11538	70	316	156	111	2207044	2192014	15030	2177656	14358	275880500	274001750	273947530	125	125	35.8	462.9	82.2	R	R	R	S	S	S	R	S
19789_6#136	GCA_900178805	PRJEB12937	ERS1080718	FXEI01000001-FXEI01000148	19789_6#136	Stool	Patient C	99	NA	76.58999634	2974956	149	19966.15	146259	42337	21	31327	29	25946	39	18981	53	12011	72	186	149	837	2474440	2455788	18652	2438344	17444	309305000	306973500	306911072	125	125	35.8	469.1	85.9	R	R	R	S	S	S	R	S
19789_6#152	GCA_900178635	PRJEB12937	ERS1080751	FXFX01000001-FXFX01000140	19789_6#152	Stool	Patient A	130	80	86.27999878	3118122	140	22272.3	158814	59931	17	54077	23	41161	29	27534	39	14234	54	301	140	1154	2628852	2613708	15144	2599786	13922	328606500	326713500	326651805	125	125	35.9	466.1	79.8	R	R	S	S	I	S	R	S
19789_6#156	GCA_900178625	PRJEB12937	ERS1080755	FXET01000001-FXET01000163	19789_6#156	Stool	Patient C	134	78	68.48000336	2981850	163	18293.56	122662	49095	21	34826	28	25123	38	18276	51	11084	72	305	163	731	2154192	2135619	18573	2119014	16605	269274000	266952375	266898036	125	125	35.9	469.4	80.4	R	R	R	S	S	S	R	S
19789_6#153	GCA_900178645	PRJEB12937	ERS1080752	FXFL01000001-FXFL01000130	19789_6#153	Stool	Patient A	130	80	83.27999878	3118628	130	23989.45	238615	62460	15	54955	20	41349	26	24521	35	13326	52	303	130	924	2434614	2417848	16766	2402142	15706	304326750	302231000	302170019	125	125	35.8	466.7	81.9	R	R	S	S	I	S	R	S
19789_6#154	GCA_900178565	PRJEB12937	ERS1080753	FXFK01000001-FXFK01000183	19789_6#154	Stool	Patient A	130	280	78.75	3099101	183	16934.98	193324	48209	19	36634	26	25006	37	16438	53	10710	76	316	183	2528	2447252	2425576	21676	2405568	20008	305906500	303197000	303135581	125	125	35.9	457.9	76.5	R	R	R	S	S	S	R	S
19789_6#155	GCA_900178995	PRJEB12937	ERS1080754	FXGC01000001-FXGC01000185	19789_6#155	Stool	Patient A	130	280	81.12000275	3092248	185	16714.85	197778	42659	20	29812	28	20942	41	16398	57	10723	80	316	185	1045	2652564	2622539	30025	2597152	25387	331570500	327817375	327749547	125	125	35.9	466.6	79.9	R	R	R	S	S	S	R	S
19789_6#157	GCA_900179055	PRJEB12937	ERS1080756	FXGL01000001-FXGL01000163	19789_6#157	Stool	Patient C	134	78	76.58999634	2987236	163	18326.6	122542	49208	21	34827	28	27795	38	19589	51	11607	70	301	163	599	2407626	2384561	23065	2366446	18115	300953250	298070125	298014160	125	125	35.9	460.7	79	R	R	R	S	S	S	R	S
19789_6#163	GCA_900179065	PRJEB12937	ERS1080762	FXGG01000001-FXGG01000168	19789_6#163	Blood	Patient A	136	80	75.87999725	3045272	168	18126.62	169806	49512	19	36790	26	26360	36	14667	50	9201	75	243	168	595	2343680	2326144	17536	2310270	15874	292960000	290768000	290711925	125	125	35.9	445.4	84.1	R	R	S	S	I	S	R	S
19789_6#158	GCA_900179085	PRJEB12937	ERS1080757	FXGH01000001-FXGH01000157	19789_6#158	Stool	Patient C	134	78	57.24000168	2964763	157	18883.84	148921	49544	20	32804	27	25496	37	18195	51	10975	72	316	157	88	2056860	2041409	15451	2027836	13573	257107500	255176125	255122244	125	125	35.8	482.4	97.5	R	R	R	S	S	S	R	S
19789_6#159	GCA_900179115	PRJEB12937	ERS1080758	FXGI01000001-FXGI01000173	19789_6#159	Stool	Patient C	134	280	66.41999817	3053341	173	17649.37	193335	47373	18	34214	25	22583	36	16854	52	10735	75	312	173	622	2167816	2151372	16444	2135664	15708	270977000	268921500	268866180	125	125	35.8	469.2	82.8	R	R	R	S	S	S	R	S
19789_6#162	GCA_900179075	PRJEB12937	ERS1080761	FXGM01000001-FXGM01000171	19789_6#162	Blood	Patient A	136	80	71.63999939	3062110	171	17907.08	151491	49542	21	34802	28	27094	38	15577	52	10658	76	316	171	783	2223618	2204440	19178	2187030	17410	277952250	275555000	275499207	125	125	35.9	462.1	89.9	R	R	S	S	I	S	R	S
19789_6#164	GCA_900179095	PRJEB12937	ERS1080763	FXGK01000001-FXGK01000168	19789_6#164	Blood	Patient A	136	80	69.19999695	3062373	168	18228.41	151492	52212	20	36922	27	27327	37	14405	51	9787	75	308	168	1151	2144712	2126519	18193	2110156	16363	268089000	265814875	265760333	125	125	35.8	470.3	86.5	R	R	S	S	I	S	R	S
19789_6#169	GCA_900179435	PRJEB12937	ERS1080768	FXGQ01000001-FXGQ01000187	19789_6#169	Stool	Patient A	138	280	75.26000214	3090018	187	16524.16	193325	45309	18	33150	26	24608	37	15423	53	10192	77	316	187	1045	2339958	2312085	27873	2286862	25223	292494750	289010625	288951165	125	125	35.9	465	75.1	R	R	R	S	S	S	R	S
19789_6#165	GCA_900179105	PRJEB12937	ERS1080764	FXGJ01000001-FXGJ01000161	19789_6#165	Blood	Patient A	136	80	74.09999847	3065813	161	19042.32	151496	52505	20	40338	27	32719	35	18085	48	10655	71	297	161	1144	2265788	2245100	20688	2226628	18472	283223500	280637500	280580744	125	125	35.8	468.3	91.7	R	R	S	S	I	S	R	S
19789_6#167	GCA_900179215	PRJEB12937	ERS1080766	FXHB01000001-FXHB01000181	19789_6#167	Blood	Patient A	136	80	71.09999847	3045888	181	16828.11	151501	48327	21	33369	29	25821	39	14192	53	7986	79	226	181	475	2174114	2158798	15316	2145410	13388	271764250	269849750	269797705	125	125	35.9	455.6	78.3	R	R	S	S	I	S	R	S
19789_6#168	GCA_900179385	PRJEB12937	ERS1080767	FXGU01000001-FXGU01000135	19789_6#168	Stool	Patient A	138	80	80.68000031	3060454	135	22670.03	142192	61984	16	54957	21	49580	27	25762	36	13292	53	301	135	1181	2332586	2316677	15909	2301900	14777	291573250	289584625	289528741	125	125	35.8	476.3	84.2	R	R	S	S	I	S	R	S
19789_6#173	GCA_900179175	PRJEB12937	ERS1080775	FXGS01000001-FXGS01000139	19789_6#173	Stool	Patient A	138	80	71.90000153	3080924	139	22164.92	134801	63386	16	55983	22	52720	27	27903	35	13320	52	303	139	3238	2254198	2234947	19251	2218318	16629	281774750	279368375	279314817	125	125	35.8	466.9	86.1	S	S	S	S	I	S	S	S
19789_6#170	GCA_900179445	PRJEB12937	ERS1080770	FXHU01000001-FXHU01000135	19789_6#170	Stool	Patient A	138	80	83.30999756	3119393	135	23106.61	254992	65918	14	58109	19	52357	25	25018	34	12950	52	301	135	42	2465264	2449008	16256	2435044	13964	308158000	306126000	306070921	125	125	35.9	458.8	81.7	R	R	S	S	I	S	R	S
19789_6#171	GCA_900179305	PRJEB12937	ERS1080771	FXHG01000001-FXHG01000164	19789_6#171	EnvironmentalSwab	Patient B	43	80	75.54000092	3192734	164	19467.89	138782	40761	22	33767	31	24213	42	19200	56	12669	77	306	164	437	2302666	2284737	17929	2268186	16551	287833250	285592125	285536291	125	125	35.9	456.9	78.2	R	R	S	R	S	S	R	S
19789_6#172	GCA_900179515	PRJEB12937	ERS1080773	FXHW01000001-FXHW01000154	19789_6#172	Stool	Patient A	138	17	70.66000366	3046728	154	19783.95	263110	41168	20	32443	28	22688	39	16768	55	13534	75	374	154	25	2150784	2136915	13869	2124202	12713	268848000	267114375	267063523	125	125	35.9	447.7	76.2	S	R	S	S	S	S	S	S
19789_6#174	GCA_900179475	PRJEB12937	ERS1080777	FXHS01000001-FXHS01000131	19789_6#174	EnvironmentalSwab	Patient C	142	80	76.54000092	2960902	131	22602.31	205872	50337	17	38882	24	29208	33	20883	45	13084	63	303	131	44	2285702	2270403	15299	2256204	14199	285712750	283800375	283749188	125	125	35.9	452	81.1	R	R	S	R	R	S	R	S
19789_6#183	GCA_900179275	PRJEB12937	ERS1080794	FXHO01000001-FXHO01000146	19789_6#183	Blood	Patient D	169	80	63.25999832	2935368	146	20105.26	202583	49180	18	33094	25	26912	35	18248	48	10980	69	321	146	1	2016414	2004564	11850	1993438	11126	252051750	250570500	250520692	125	125	35.9	452.4	77.5	R	R	S	S	S	S	R	S
19789_6#179	GCA_900179295	PRJEB12937	ERS1080786	FXHI01000001-FXHI01000156	19789_6#179	Blood	Patient C	93	78	67.76000214	2985264	156	19136.31	122532	51521	20	39603	26	29319	35	19231	48	11056	68	305	156	475	2141070	2124107	16963	2108716	15391	267633750	265513375	265459605	125	125	35.8	464.2	82.5	R	R	R	S	S	S	R	S
19789_6#181	GCA_900179205	PRJEB12937	ERS1080791	FXHR01000001-FXHR01000145	19789_6#181	Blood	Patient D	169	80	57.38000107	2935432	145	20244.36	162981	50919	18	33851	25	26929	35	17255	49	11060	70	316	145	1	1819996	1807707	12289	1796178	11529	227499500	225963375	225913216	125	125	35.7	475.4	96	R	R	S	S	S	S	R	S
19789_6#182	GCA_900179355	PRJEB12937	ERS1080793	FXHC01000001-FXHC01000148	19789_6#182	Blood	Patient D	169	80	69.81999969	2934477	148	19827.55	250073	44947	18	33091	25	26259	35	17436	49	10698	71	316	148	2	2192274	2178292	13982	2165206	13086	274034250	272286500	272233373	125	125	35.8	468.5	85.6	R	R	S	S	S	S	R	S
19789_6#184	GCA_900179425	PRJEB12937	ERS1080796	FXHV01000001-FXHV01000148	19789_6#184	Blood	Patient D	169	80	73.01999664	2943752	148	19890.22	224311	49141	16	33389	23	26289	33	17261	47	10984	69	316	148	20	2297092	2278754	18338	2262842	15912	287136500	284844250	284788465	125	125	35.9	461.7	79.9	R	R	S	S	S	S	R	S
19789_6#30	GCA_900179375	PRJEB12937	ERS1080645	FXGV01000001-FXGV01000207	19789_6#30	Stool	Patient B	0	80	61.36000061	3184528	207	15384.19	131048	40891	25	28534	34	20804	47	16612	64	9840	88	355	207	1607	1845926	1834083	11843	1823220	10863	230740750	229260375	229214220	125	125	35.8	488.2	78.4	R	R	S	R	S	S	R	S
19789_6#27	GCA_900179265	PRJEB12937	ERS1080637	FXHP01000001-FXHP01000213	19789_6#27	Stool	Patient B	0	80	67.19999695	3184751	213	14951.88	138160	40876	25	29046	34	22122	47	16323	64	9213	89	316	213	1511	2013730	2001837	11893	1990758	11079	251716250	250229625	250179728	125	125	35.9	475.1	81.5	R	R	S	R	S	S	R	S
19789_6#28	GCA_900179405	PRJEB12937	ERS1080641	FXIA01000001-FXIA01000205	19789_6#28	Stool	Patient B	0	80	64	3184832	205	15535.77	111158	40891	25	28538	35	20786	48	17231	64	10133	88	316	205	1578	1920590	1909383	11207	1898962	10421	240073750	238672875	238628330	125	125	35.9	467.4	83.7	R	R	S	R	S	S	R	S
19789_6#29	GCA_900179155	PRJEB12937	ERS1080642	FXIB01000001-FXIB01000209	19789_6#29	Stool	Patient B	0	80	72.27999878	3187919	209	15253.2	120491	40896	25	29475	34	22122	47	15980	65	9030	89	303	209	704	2176292	2163198	13094	2150810	12388	272036500	270399750	270348815	125	125	35.9	469.9	88.1	R	R	S	R	S	S	R	S
19789_6#35	GCA_900179315	PRJEB12937	ERS1080654	FXGR01000001-FXGR01000210	19789_6#35	Stool	Patient B	0	80	65.36000061	3184998	210	15166.66	136870	40891	25	28538	34	20812	48	15441	65	9210	89	316	210	1295	1961508	1950117	11391	1939396	10721	245188500	243764625	243716159	125	125	35.9	464.5	83.3	R	R	S	R	S	S	R	S
19789_6#36	GCA_900179225	PRJEB12937	ERS1080655	FXHM01000001-FXHM01000192	19789_6#36	Stool	Patient B	9	262	63.70000076	3057672	192	15925.38	118310	45946	22	32064	30	22762	42	15926	57	8948	82	320	192	845	2019154	2004612	14542	1991464	13148	252394250	250576500	250527393	125	125	35.9	454.4	80.4	R	R	S	S	S	S	R	S
19789_6#40	GCA_900179245	PRJEB12937	ERS1080661	FXHQ01000001-FXHQ01000205	19789_6#40	Stool	Patient B	9	80	78.95999908	3143677	205	15335.01	120490	40839	25	33727	33	22749	45	16956	62	9993	85	307	205	473	2342914	2329067	13847	2316146	12921	292864250	291133375	291077942	125	125	35.9	469.5	83.6	R	R	S	R	S	S	R	S
19789_6#37	GCA_900179345	PRJEB12937	ERS1080656	FXGP01000001-FXGP01000189	19789_6#37	Stool	Patient B	9	262	62.75999832	3040732	189	16088.53	118073	45232	22	32023	30	24059	41	15521	57	8291	82	316	189	1054	1987200	1974005	13195	1962004	12001	248400000	246750625	246701313	125	125	35.8	479.8	80.9	R	R	R	S	S	S	R	S
19789_6#39	GCA_900179465	PRJEB12937	ERS1080659	FXGX01000001-FXGX01000213	19789_6#39	Stool	Patient B	9	80	71	3185640	213	14956.06	129924	38874	26	28538	35	20826	48	15440	65	9248	90	316	213	33	2153038	2139998	13040	2128032	11966	269129750	267499750	267447740	125	125	35.9	465	79.2	R	R	S	R	S	S	R	S
19789_6#42	GCA_900179145	PRJEB12937	ERS1080666	FXHY01000001-FXHY01000210	19789_6#42	Stool	Patient B	9	80	63.97999954	3184703	210	15165.25	154185	41039	24	28251	34	20795	47	16051	64	9030	88	355	210	1362	1929114	1916495	12619	1904868	11627	241139250	239561875	239512133	125	125	35.8	473	80.8	R	R	S	R	S	S	R	S
19789_6#46	GCA_900179485	PRJEB12937	ERS1080673	FXIC01000001-FXIC01000198	19789_6#46	Blood	Patient B	12	80	80.81999969	3087316	198	15592.51	120508	43316	23	29334	32	23100	44	17809	59	11531	81	316	198	675	2458226	2432733	25493	2412978	19755	307278250	304091625	304031367	125	125	35.9	465.1	83.2	S	R	S	R	S	S	S	S
19789_6#43	GCA_900179235	PRJEB12937	ERS1080668	FXGN01000001-FXGN01000201	19789_6#43	Stool	Patient B	9	262	55.09999847	3058039	201	15214.12	117592	45945	22	31154	31	22222	43	14617	59	8445	85	320	201	1287	1750430	1737710	12720	1726142	11568	218803750	217213750	217170813	125	125	35.8	485.1	84.8	R	R	R	S	S	S	R	S
19789_6#44	GCA_900179165	PRJEB12937	ERS1080669	FXGW01000001-FXGW01000210	19789_6#44	Stool	Patient B	9	80	71.80000305	3139847	210	14951.65	120486	40841	25	29614	34	20814	47	16059	64	10117	88	305	210	148	2128310	2114970	13340	2102512	12458	266038750	264371250	264320784	125	125	35.9	457.9	86.8	R	R	S	R	S	S	R	S
19789_6#45	GCA_900179325	PRJEB12937	ERS1080671	FXHN01000001-FXHN01000201	19789_6#45	Blood	Patient B	12	80	72.83999634	3083877	201	15342.67	127076	43281	23	33762	31	23217	42	17362	57	10130	80	306	201	105	2181530	2158858	22672	2140806	18052	272691250	269857250	269805017	125	125	35.9	454.4	81	S	R	S	R	S	S	S	S
19789_6#47	GCA_900179195	PRJEB12937	ERS1080674	FXHE01000001-FXHE01000206	19789_6#47	Blood	Patient B	12	80	64	3177779	206	15426.11	120486	41042	25	29587	33	21122	46	16353	63	9984	87	305	206	2368	1900396	1886895	13501	1874854	12041	237549500	235861875	235817150	125	125	35.9	457.8	82	S	R	S	R	S	S	S	S
19789_6#51	GCA_900179185	PRJEB12937	ERS1080681	FXHK01000001-FXHK01000206	19789_6#51	Blood	Patient B	12	80	66.08000183	3177176	206	15423.18	136874	40842	25	29588	34	23091	46	17765	62	10748	84	300	206	795	1974108	1961487	12621	1949902	11585	246763500	245185875	245137298	125	125	35.9	472.8	80.6	S	R	S	R	S	S	S	S
19789_6#48	GCA_900179415	PRJEB12937	ERS1080676	FXHD01000001-FXHD01000200	19789_6#48	Blood	Patient B	12	80	68.59999847	3178806	200	15894.03	137361	41310	24	33752	32	23108	44	17488	60	10211	82	305	200	185	2047522	2035357	12165	2023962	11395	255940250	254419625	254369030	125	125	35.9	476.5	81.8	S	R	S	R	S	S	S	S
19789_6#49	GCA_900179495	PRJEB12937	ERS1080678	FXHJ01000001-FXHJ01000195	19789_6#49	Blood	Patient B	12	80	70.63999939	3083086	195	15810.7	136890	41314	23	31833	32	23195	43	17398	59	11952	80	316	195	9	2130530	2107848	22682	2090258	17590	266316250	263481000	263429473	125	125	35.9	473.4	89.6	S	R	S	R	S	S	S	S
19789_6#50	GCA_900179365	PRJEB12937	ERS1080679	FXHA01000001-FXHA01000202	19789_6#50	Blood	Patient B	12	80	66.81999969	3082252	202	15258.67	127055	41098	24	31480	32	22740	44	17110	60	10156	82	300	202	265	1977962	1955086	22876	1937368	17718	247245250	244385750	244336971	125	125	35.9	462.9	77.4	S	R	S	R	S	S	S	S
19789_6#52	GCA_900179455	PRJEB12937	ERS1080684	FXHL01000001-FXHL01000205	19789_6#52	Blood	Patient B	12	80	66.63999939	3163387	205	15431.16	124416	40885	25	27437	34	22120	47	16339	64	9192	88	367	205	463	1993696	1981234	12462	1969550	11684	249212000	247654250	247606403	125	125	35.9	469.3	85	S	R	S	R	S	S	S	S
19789_6#56	GCA_900179335	PRJEB12937	ERS1080690	FXHZ01000001-FXHZ01000191	19789_6#56	Stool	Patient B	14	262	69.87999725	3050906	192	15890.14	117973	48327	21	34560	29	22798	40	16673	55	9165	79	170	192	274	2306364	2282534	23830	2262536	19998	288295500	285316750	285260067	125	125	35.9	479.6	83.3	R	R	S	S	S	S	R	S
19789_6#53	GCA_900179395	PRJEB12937	ERS1080685	FXHH01000001-FXHH01000200	19789_6#53	Blood	Patient B	12	80	73.13999939	3082763	200	15413.82	136886	41081	24	32070	32	22755	44	17147	60	10178	82	316	200	38	2213530	2188711	24819	2169864	18847	276691250	273588875	273534210	125	125	35.9	461.7	84.3	S	R	S	R	S	S	S	S
19789_6#54	GCA_900179505	PRJEB12937	ERS1080687	FXGY01000001-FXGY01000204	19789_6#54	Blood	Patient B	12	80	80.16000366	3089560	204	15144.9	120486	41303	24	33745	32	23318	43	17355	59	10105	81	316	204	220	2386592	2361869	24723	2341748	20121	298324000	295233625	295177531	125	125	35.9	452.2	79.3	S	R	S	R	S	S	S	S
19789_6#55	GCA_900179285	PRJEB12937	ERS1080689	FXHF01000001-FXHF01000195	19789_6#55	Stool	Patient B	14	262	70.55999756	3069755	195	15742.33	117971	45921	23	31334	31	22776	42	15950	58	8633	83	316	195	393	2280412	2258575	21837	2240956	17619	285051500	282321875	282268059	125	125	35.9	458.2	76.9	R	R	R	S	S	S	R	S
19789_6#57	GCA_900179525	PRJEB12937	ERS1080692	FXGZ01000001-FXGZ01000211	19789_6#57	Stool	Patient B	14	80	68	3200433	211	15167.93	121844	40752	26	29589	35	22735	47	17108	64	10105	87	305	211	2043	2042202	2028995	13207	2017028	11967	255275250	253624375	253576218	125	125	35.9	464.1	80.5	R	R	S	R	S	S	R	S
19789_6#63	GCA_900179595	PRJEB12937	ERS1080701	FXII01000001-FXII01000202	19789_6#63	Blood	Patient B	13	80	85.5	3093137	202	15312.56	136874	41047	24	32742	32	23224	44	17847	59	10179	81	300	202	597	2419484	2405312	14172	2392818	12494	302435500	300664000	300608091	125	125	35.9	460.2	81.6	S	R	S	R	S	S	S	S
19647_8#23	GCA_900178965	PRJEB13192	ERS1103722	FXFI01000001-FXFI01000163	19647_8#23	Stool	Patient B	9	262	105.9599991	3077233	163	18878.73	129722	49456	21	35751	28	26714	38	18753	52	10740	73	316	163	611	3421794	3389110	32684	3362106	27004	427724250	423638750	423507064	125	125	35.3	453	84.7	R	R	S	S	S	S	R	S
19789_6#58	GCA_900179555	PRJEB12937	ERS1080694	FXIE01000001-FXIE01000210	19789_6#58	Stool	Patient B	14	80	66.08000183	3196407	210	15220.99	136874	40865	25	29946	34	21482	47	16713	64	10166	87	305	210	1720	1989640	1977230	12410	1965870	11360	248705000	247153750	247108247	125	125	36	449.2	82.6	R	R	S	R	S	S	R	S
19789_6#60	GCA_900179565	PRJEB12937	ERS1080696	FXIF01000001-FXIF01000198	19789_6#60	Blood	Patient B	13	80	70.87999725	3092267	198	15617.51	120486	41310	24	32777	32	22124	44	16618	60	11761	82	305	198	606	1997226	1984169	13057	1972192	11977	249653250	248021125	247972653	125	125	35.9	448	76.1	S	R	S	R	S	S	S	S
19789_6#61	GCA_900179585	PRJEB12937	ERS1080698	FXIH01000001-FXIH01000199	19789_6#61	Blood	Patient B	13	80	79.83999634	3095288	199	15554.21	120499	41231	24	33765	32	23212	44	18051	59	12078	80	301	199	477	2255610	2242373	13237	2230172	12201	281951250	280296625	280244656	125	125	35.9	459.8	80.9	S	R	S	R	S	S	S	S
19789_6#62	GCA_900179575	PRJEB12937	ERS1080699	FXIG01000001-FXIG01000202	19789_6#62	Blood	Patient B	13	80	75.22000122	3093005	202	15311.91	136884	43282	23	33763	31	23827	43	17866	58	11779	79	305	202	150	2175768	2162292	13476	2149900	12392	271971000	270286500	270235012	125	125	35.9	458.2	84.4	S	R	S	R	S	S	S	S
19789_6#67	GCA_900179625	PRJEB12937	ERS1080710	FXIM01000001-FXIM01000196	19789_6#67	Blood	Patient B	13	80	83.54000092	3095200	196	15791.84	120880	41062	24	33773	32	23090	44	17136	59	10201	81	307	196	1302	2361508	2348100	13408	2335812	12288	295188500	293512500	293459409	125	125	35.9	453.8	72.4	S	R	S	R	S	S	S	S
19789_6#64	GCA_900179605	PRJEB12937	ERS1080702	FXIR01000001-FXIR01000198	19789_6#64	Blood	Patient B	13	80	83.05999756	3096596	198	15639.37	121089	41678	24	33775	32	23236	43	17133	58	11438	80	309	198	1610	2335956	2321434	14522	2308468	12966	291994500	290179250	290123397	125	125	35.9	470.3	80.1	S	R	S	R	S	S	S	S
19789_6#65	GCA_900179635	PRJEB12937	ERS1080706	FXIO01000001-FXIO01000195	19789_6#65	Blood	Patient B	13	80	82.62000275	3095866	195	15876.24	138688	43295	23	35922	31	24220	41	18322	56	12719	76	301	195	1370	2338116	2323779	14337	2310770	13009	292264500	290472375	290416678	125	125	35.9	464.8	77.8	S	R	S	R	S	S	S	S
19789_6#66	GCA_900179615	PRJEB12937	ERS1080707	FXIQ01000001-FXIQ01000197	19789_6#66	Blood	Patient B	13	80	81.58000183	3093977	197	15705.47	132260	41204	24	33737	32	23946	43	18241	58	11763	80	300	197	512	2292878	2279056	13822	2266330	12726	286609750	284882000	284828221	125	125	35.9	455.4	80	S	R	S	R	S	S	S	S
19789_6#68	GCA_900179675	PRJEB12937	ERS1080712	FXIN01000001-FXIN01000236	19789_6#68	Blood	Patient B	13	80	81.38999939	3158342	236	13382.81	120494	40897	25	29946	34	20926	47	16519	63	9216	87	303	236	795	2454360	2434993	19367	2421320	13673	306795000	304374125	304317955	125	125	36	451.8	81.9	R	R	S	R	S	S	R	S
19789_6#72	GCA_900179645	PRJEB12937	ERS1080719	FXIL01000001-FXIL01000207	19789_6#72	Blood	Patient B	16	80	76.30000305	3197400	207	15446.38	142395	41049	25	30727	34	20981	47	16069	64	9087	89	305	207	2368	2301038	2285003	16035	2270488	14515	287629750	285625375	285569513	125	125	35.9	455	74.6	R	R	S	R	S	S	R	S
19789_6#69	GCA_900179665	PRJEB12937	ERS1080713	FXIP01000001-FXIP01000209	19789_6#69	Blood	Patient B	16	80	80.91000366	3199872	209	15310.39	120499	41081	25	32767	34	23201	46	17123	62	10128	85	305	209	562	2434962	2419615	15347	2405232	14383	304370250	302451875	302395608	125	125	36	442.3	76.3	R	R	S	R	S	S	R	S
19789_6#70	GCA_900179655	PRJEB12937	ERS1080715	FXIJ01000001-FXIJ01000205	19789_6#70	Blood	Patient B	16	80	76.69999695	3201391	205	15616.54	121180	41038	25	32739	33	23203	46	17889	62	10181	85	307	205	1018	2297764	2283182	14582	2269534	13648	287220500	285397750	285345501	125	125	36	444.8	81.3	R	R	S	R	S	S	R	S
19789_6#71	GCA_900179715	PRJEB12937	ERS1080717	FXIT01000001-FXIT01000205	19789_6#71	Blood	Patient B	16	80	81.54000092	3187860	205	15550.54	136879	41050	25	29380	34	22122	47	16328	63	9224	88	316	205	127	2444056	2430451	13605	2417816	12635	305507000	303806375	303748067	125	125	35.9	464.9	79.4	R	R	S	R	S	S	R	S
19789_6#73	GCA_900179695	PRJEB12937	ERS1080721	FXIK01000001-FXIK01000209	19789_6#73	Blood	Patient B	16	80	72.54000092	3140915	210	14956.74	136874	41318	24	32737	32	21129	45	15453	62	9522	86	178	210	116	2153238	2138073	15165	2124156	13917	269154750	267259125	267207167	125	125	35.9	460.1	78.8	R	R	S	R	S	S	R	S
19789_5#38	GCA_900178705	PRJEB12937	ERS1081008	FXES01000001-FXES01000160	19789_5#38	Blood	Patient B	19	80	69.30000305	3173769	160	19836.06	120481	43134	23	34549	31	24310	42	18301	57	13569	77	368	160	290	2203856	2186088	17768	2169480	16608	275482000	273261000	273217801	125	125	35.9	460.2	82.7	R	R	S	R	S	S	R	S
19789_6#74	GCA_900179705	PRJEB12937	ERS1080723	FXIS01000001-FXIS01000209	19789_6#74	Blood	Patient B	16	80	70.66000366	3197344	209	15298.3	145211	40869	25	29307	34	20921	47	16059	64	9966	89	300	209	482	2127026	2113489	13537	2101236	12253	265878250	264186125	264134990	125	125	35.9	463.9	79.1	R	R	S	R	S	S	R	S
19789_6#75	GCA_900179685	PRJEB12937	ERS1080725	FXIU01000001-FXIU01000206	19789_6#75	Blood	Patient B	16	80	75.59999847	3201653	206	15542	156690	41319	24	33780	32	23110	45	18028	61	10190	84	307	206	1381	2282068	2268422	13646	2255888	12534	285258500	283552750	283499222	125	125	35.9	468.8	77.7	R	R	S	R	S	S	R	S
19789_6#77	GCA_900179905	PRJEB12937	ERS1080727	FXJZ01000001-FXJZ01000208	19789_6#77	Blood	Patient B	16	80	81.54000092	3200762	208	15388.28	120495	41323	25	33760	33	23130	45	17756	61	10194	84	309	208	1018	2464126	2451282	12844	2439334	11948	308015750	306410250	306355281	125	125	36	452.6	77.8	R	R	S	R	S	S	R	S
19789_5#12	GCA_900178765	PRJEB12937	ERS1080997	FXEK01000001-FXEK01000154	19789_5#12	Stool	Patient C	134	78	61.15999985	2966011	154	19259.81	122657	49567	20	36316	27	25995	37	18555	50	11043	71	316	154	103	1911064	1897679	13385	1885384	12295	238883000	237209875	237174523	125	125	35.9	472.9	81.5	R	R	R	S	S	S	R	S
19789_5#34	GCA_900178745	PRJEB12937	ERS1081004	FXFA01000001-FXFA01000148	19789_5#34	Blood	Patient C	93	78	60.20000076	2964475	148	20030.24	163232	50432	18	36340	25	27762	35	19223	47	10895	67	312	148	116	1901908	1889943	11965	1878666	11277	237738500	236242875	236208359	125	125	35.9	465.3	83	R	R	R	S	S	S	R	S
19789_5#39	GCA_900179045	PRJEB12937	ERS1081009	FXGB01000001-FXGB01000164	19789_5#39	Blood	Patient B	19	80	71.63999939	3192534	164	19466.67	222280	44857	23	36059	31	24514	41	19170	56	12654	77	305	164	99	2146876	2133112	13764	2120412	12700	268359500	266639000	266599745	125	125	36	455.6	84.1	R	R	S	R	S	S	R	S
19789_5#40	GCA_900178675	PRJEB12937	ERS1081010	FXFG01000001-FXFG01000167	19789_5#40	EnvironmentalSwab	Patient B	43	80	71.01999664	3196449	167	19140.41	147946	43622	22	36495	30	24407	41	18418	56	12667	77	316	167	167	2151780	2137352	14428	2124128	13224	268972500	267169000	267130756	125	125	36	452.4	82.6	R	R	S	R	S	S	R	S
19789_5#83	GCA_900178845	PRJEB12937	ERS1081053	FXEL01000001-FXEL01000160	19789_5#83	EnvironmentalSwab	Patient C	85	78	71.98000336	2995954	160	18724.71	158151	46429	20	33307	27	25502	37	18748	51	11070	71	305	160	1105	2229506	2204280	25226	2185032	19248	278688250	275535000	275491079	125	125	35.9	465.5	80.9	R	R	R	S	S	S	R	S
19789_5#41	GCA_900178695	PRJEB12937	ERS1081011	FXER01000001-FXER01000170	19789_5#41	Stool	Patient B	52	80	84.95999908	3194993	170	18794.08	136885	43394	23	36511	31	28043	41	19480	55	13263	74	301	170	166	2553866	2535904	17962	2519900	16004	319233250	316988000	316942284	125	125	35.9	456.2	83	R	R	S	R	S	S	R	S
19789_5#58	GCA_900179005	PRJEB12937	ERS1081028	FXFO01000001-FXFO01000152	19789_5#58	Blood	Patient D	168	80	62.40000153	2937070	152	19322.83	250056	49537	17	31185	25	26912	35	18539	47	10690	69	302	152	1	2075048	2061364	13684	2048490	12874	259381000	257670500	257627725	125	125	35.9	481.4	84	R	R	S	S	S	S	R	S
19789_5#60	GCA_900179035	PRJEB12937	ERS1081030	FXGE01000001-FXGE01000143	19789_5#60	Blood	Patient D	169	80	61.72000122	2932667	143	20508.16	186733	49130	18	35704	25	27980	35	18878	47	10980	67	314	143	3	1984432	1972894	11538	1962300	10594	248054000	246611750	246575925	125	125	36	460.3	82.7	R	R	S	S	S	S	R	S
19789_5#84	GCA_900178875	PRJEB12937	ERS1081054	FXEW01000001-FXEW01000162	19789_5#84	Stool	Patient C	85	78	74.62000275	2983040	162	18413.83	148927	49553	20	36336	27	25136	37	18539	50	10711	71	301	162	470	2331668	2309057	22611	2290908	18149	291458500	288632125	288589529	125	125	36	458	79.7	R	R	R	S	S	S	R	S
19789_6#103	GCA_900179025	PRJEB12937	ERS1080640	FXGD01000001-FXGD01000161	19789_6#103	Blood	Patient B	20	80	66.73999786	3181326	161	19759.79	113891	53368	20	35883	28	24246	40	18279	55	12958	76	316	161	368	2020336	2009074	11262	1998470	10604	252542000	251134250	251086656	125	125	35.9	447.7	81.7	R	R	S	R	S	S	R	S
19789_6#100	GCA_900178955	PRJEB12937	ERS1080634	FXFV01000001-FXFV01000167	19789_6#100	Blood	Patient B	20	80	64.59999847	3194192	167	19126.9	136878	44859	24	37506	31	24343	42	19168	57	12974	77	305	167	71	1955226	1940515	14711	1926568	13947	244403250	242564375	242515019	125	125	35.8	478.8	78	R	R	S	R	S	S	R	S
19789_6#101	GCA_900178735	PRJEB12937	ERS1080636	FXFC01000001-FXFC01000161	19789_6#101	Blood	Patient B	20	80	67.5	3178590	161	19742.8	136870	43753	23	33724	31	24101	43	18313	58	12384	79	316	161	85	2042432	2030554	11878	2019498	11056	255304000	253819250	253771512	125	125	35.9	453.8	77.9	R	R	S	R	S	S	R	S
19789_6#102	GCA_900178945	PRJEB12937	ERS1080638	FXFP01000001-FXFP01000164	19789_6#102	Blood	Patient B	20	80	64.5	3182659	164	19406.46	149990	51888	21	38823	29	24273	39	19223	53	13261	73	305	164	281	1943474	1927762	15712	1913150	14612	242934250	240970250	240920702	125	125	35.9	459.2	76.8	R	R	S	R	S	S	R	S
19789_6#104	GCA_900178665	PRJEB12937	ERS1080643	FXFR01000001-FXFR01000161	19789_6#104	Stool	Patient B	29	80	68.41999817	3171811	161	19700.69	122527	43154	23	33757	31	23294	42	17135	59	12102	80	370	161	34	2192784	2177581	15203	2163590	13991	274098000	272197625	272143790	125	125	35.9	468.8	82.7	R	R	S	R	S	S	R	S
19789_6#110	GCA_900179015	PRJEB12937	ERS1080657	FXFS01000001-FXFS01000167	19789_6#110	EnvironmentalSwab	Patient B	43	80	74.37999725	3191449	167	19110.47	147946	40756	23	33751	32	23820	43	19157	58	12738	79	316	167	379	2258682	2240016	18666	2222830	17186	282335250	280002000	279946533	125	125	35.9	467.6	80	R	R	S	R	S	S	R	S
19789_6#107	GCA_900178895	PRJEB12937	ERS1080648	FXFF01000001-FXFF01000166	19789_6#107	EnvironmentalSwab	Patient B	44	80	77.72000122	3191610	166	19226.57	136874	41037	23	33803	31	24361	42	19887	57	13557	76	305	166	197	2354742	2338513	16229	2323430	15083	294342750	292314125	292254684	125	125	35.8	473.8	86.7	R	R	S	R	S	S	R	S
19789_6#108	GCA_900178585	PRJEB12937	ERS1080651	FXEP01000001-FXEP01000172	19789_6#108	EnvironmentalSwab	Patient B	44	80	68.73999786	3194158	172	18570.69	136874	38876	26	33757	34	24105	46	18204	62	12388	84	305	172	355	2085120	2070077	15043	2056296	13781	260640000	258759625	258708437	125	125	35.9	463.4	81.9	R	R	S	R	S	S	R	S
19789_6#109	GCA_900178775	PRJEB12937	ERS1080653	FXEX01000001-FXEX01000146	19789_6#109	EnvironmentalSwab	Patient B	43	262	59.81999969	3034392	146	20783.51	154843	48992	19	35803	26	27166	36	19552	49	10255	70	374	146	139	1935432	1922580	12852	1911148	11432	241929000	240322500	240276384	125	125	35.9	463.2	78.8	R	R	R	S	S	S	R	S
19789_6#78	GCA_900180025	PRJEB12937	ERS1080729	FXJJ01000001-FXJJ01000210	19789_6#78	Blood	Patient B	16	80	80.25	3200544	210	15240.69	120496	40831	25	29617	35	23106	47	17868	63	10102	87	300	210	1361	2422632	2408556	14076	2395564	12992	302829000	301069500	301015136	125	125	35.9	452.5	83.4	R	R	S	R	S	S	R	S
19789_6#82	GCA_900179745	PRJEB12937	ERS1080735	FXJG01000001-FXJG01000205	19789_6#82	Blood	Patient B	16	80	77.08000183	3141310	205	15323.46	136878	40920	25	29606	33	21122	46	16716	62	10132	86	307	205	1309	2296544	2282029	14515	2268738	13291	287068000	285253625	285199124	125	125	35.9	467.6	81.9	R	R	S	R	S	S	R	S
19789_6#79	GCA_900179895	PRJEB12937	ERS1080730	FXKA01000001-FXKA01000205	19789_6#79	Blood	Patient B	16	80	93.83999634	3202578	205	15622.33	115690	41071	25	33789	33	23247	45	18245	61	10858	83	301	205	555	2806666	2790857	15809	2776582	14275	350833250	348857125	348795649	125	125	36	451	71.1	R	R	S	R	S	S	R	S
19789_6#80	GCA_900179855	PRJEB12937	ERS1080731	FXIX01000001-FXIX01000208	19789_6#80	Blood	Patient B	16	80	92.06999969	3200818	208	15388.55	115602	41052	25	32755	34	23109	46	17150	62	10152	86	303	208	1422	2760202	2742454	17748	2726760	15694	345025250	342806750	342742644	125	125	35.9	460.7	78	R	R	S	R	S	S	R	S
19789_6#81	GCA_900179865	PRJEB12937	ERS1080734	FXJB01000001-FXJB01000213	19789_6#81	Blood	Patient B	16	80	75.72000122	3198272	213	15015.36	114870	41057	25	32771	34	23099	46	17151	62	10100	86	305	213	243	2279784	2263265	16519	2248304	14961	284973000	282908125	282853510	125	125	35.9	468.7	85.7	R	R	S	R	S	S	R	S
19789_6#83	GCA_900179965	PRJEB12937	ERS1080737	FXJR01000001-FXJR01000208	19789_6#83	Blood	Patient B	16	80	80.77999878	3142152	208	15106.5	120486	40850	25	32786	33	21139	46	16490	62	10126	86	305	208	506	2331612	2318112	13500	2305642	12470	291451500	289764000	289709774	125	125	35.9	462.4	80.2	R	R	S	R	S	S	R	S
19789_6#87	GCA_900179955	PRJEB12937	ERS1080742	FXJQ01000001-FXJQ01000217	19789_6#87	Blood	Patient B	19	80	87.12000275	3188002	217	14691.25	120507	40777	26	28550	35	20551	49	16078	66	9030	92	301	217	9	2789278	2757400	31878	2731900	25500	348659750	344675000	344609029	125	125	35.9	451.3	75.9	R	R	S	R	S	S	R	S
19789_6#84	GCA_900179815	PRJEB12937	ERS1080739	FXJN01000001-FXJN01000210	19789_6#84	Blood	Patient B	16	80	77.33999634	3173613	210	15112.44	109025	40919	25	28538	35	20839	48	15441	65	8715	90	316	210	5	2335162	2321541	13621	2308786	12755	291895250	290192625	290136227	125	125	35.9	460.9	81	R	R	S	R	S	S	R	S
19789_6#85	GCA_900179945	PRJEB12937	ERS1080740	FXJF01000001-FXJF01000208	19789_6#85	Blood	Patient B	16	80	70.98000336	3194554	208	15358.43	124342	40838	25	29604	34	22740	47	16617	63	10104	87	300	208	1260	2108252	2093078	15174	2079558	13520	263531500	261634750	261584561	125	125	35.9	447.4	77.4	R	R	S	R	S	S	R	S
19789_6#86	GCA_900179825	PRJEB12937	ERS1080741	FXJI01000001-FXJI01000217	19789_6#86	Blood	Patient B	19	80	65.98000336	3175816	217	14635.1	120486	38852	26	25713	36	19223	50	14792	68	8480	95	375	217	9	2208996	2194418	14578	2180896	13522	276124500	274302250	274249036	125	125	36	440.1	74.1	R	R	S	R	S	S	R	S
19789_6#88	GCA_900180045	PRJEB12937	ERS1080745	FXJW01000001-FXJW01000215	19789_6#88	Blood	Patient B	19	80	74.87999725	3199119	215	14879.62	136875	40843	24	29585	33	21126	46	17131	63	10179	86	300	215	2071	2238824	2224709	14115	2211688	13021	279853000	278088625	278030009	125	125	35.9	458.4	76.6	R	R	S	R	S	S	R	S
19789_6#92	GCA_900179795	PRJEB12937	ERS1080615	FXIY01000001-FXIY01000163	19789_6#92	Blood	Patient B	19	80	67.87999725	3194021	163	19595.22	123553	51895	22	38851	29	24540	39	18861	53	12944	74	242	163	858	2047174	2028876	18298	2012852	16024	255896750	253609500	253559624	125	125	35.9	452.5	75.2	R	R	S	R	S	S	R	S
19789_6#89	GCA_900179755	PRJEB12937	ERS1080608	FXJA01000001-FXJA01000210	19789_6#89	Blood	Patient B	19	80	88.91999817	3198508	210	15230.99	136890	40854	25	31488	34	23110	47	17606	63	11356	86	309	210	1145	2664904	2647767	17137	2632232	15535	333113000	330970875	330908819	125	125	35.9	456.7	75.7	R	R	S	R	S	S	R	S
19789_6#90	GCA_900179845	PRJEB12937	ERS1080610	FXJO01000001-FXJO01000205	19789_6#90	Blood	Patient B	19	80	90.62999725	3201949	205	15619.26	136897	41052	25	32076	34	23112	46	17862	62	10178	85	303	205	346	2706798	2691313	15485	2677344	13969	338349750	336414125	336351870	125	125	35.9	466.5	79.7	R	R	S	R	S	S	R	S
19789_6#91	GCA_900179985	PRJEB12937	ERS1080612	FXJK01000001-FXJK01000209	19789_6#91	Blood	Patient B	19	80	88.68000031	3202153	209	15321.31	136904	41320	24	33735	32	22772	45	16720	61	9222	85	301	209	51	2684144	2668255	15889	2653584	14671	335518000	333531875	333469729	125	125	35.9	470.6	80.4	R	R	S	R	S	S	R	S
19789_6#93	GCA_900179725	PRJEB12937	ERS1080617	FXJC01000001-FXJC01000154	19789_6#93	Blood	Patient B	19	80	68.91999817	3192419	154	20729.99	147950	52714	20	38261	28	26405	38	19223	52	13843	72	316	154	417	2079082	2064608	14474	2051042	13566	259885250	258076000	258029268	125	125	36	432.2	74.8	R	R	S	R	S	S	R	S
19789_6#94	GCA_900179775	PRJEB12937	ERS1080620	FXIZ01000001-FXIZ01000165	19789_6#94	Blood	Patient B	19	80	70.05999756	3179412	165	19269.16	163355	41305	23	33268	32	24263	43	18845	58	13297	78	376	165	201	2108166	2095798	12368	2084144	11654	263520750	261974750	261923940	125	125	35.9	448.4	74.9	R	R	S	R	S	S	R	S
19789_6#95	GCA_900180015	PRJEB12937	ERS1080622	FXJY01000001-FXJY01000164	19789_6#95	Blood	Patient B	19	80	66.95999908	3179439	164	19386.82	156036	43177	23	33793	32	24623	43	19163	57	13538	77	201	164	179	2013070	2000994	12076	1989652	11342	251633750	250124250	250074337	125	125	35.9	464.8	77.6	R	R	S	R	S	S	R	S
19789_6#96	GCA_900179925	PRJEB12937	ERS1080626	FXJD01000001-FXJD01000161	19789_6#96	Stool	Patient B	20	80	74.76000214	2983847	161	18533.21	99505	50984	21	36782	28	25819	38	15568	52	9198	75	239	161	463	2304170	2289544	14626	2276552	12992	288021250	286193000	286139675	125	125	35.9	448.4	76.3	R	R	S	S	I	S	R	S
19789_6#115	GCA_900178615	PRJEB12937	ERS1080670	FXEV01000001-FXEV01000162	19789_6#115	Stool	Patient B	52	80	76.80000305	3196039	162	19728.64	162946	44868	22	36502	30	24641	40	19169	54	13263	74	309	162	339	2334328	2318393	15935	2303978	14415	291791000	289799125	289743216	125	125	35.9	456.7	87.2	R	R	S	R	S	S	R	S
19789_6#116	GCA_900178795	PRJEB12937	ERS1080672	FXFJ01000001-FXFJ01000143	19789_6#116	Stool	Patient B	52	262	65.16000366	3034312	143	21218.97	151480	49840	18	38188	25	28906	34	20732	47	11753	66	309	143	149	2065688	2053377	12311	2041972	11405	258211000	256672125	256622875	125	125	35.9	458.2	78.7	R	R	R	S	S	S	R	S
19789_6#122	GCA_900178815	PRJEB12937	ERS1080686	FXFW01000001-FXFW01000151	19789_6#122	Stool	Patient C	85	78	72.40000153	2967717	151	19653.75	148930	50437	19	36341	26	25992	35	18517	49	10976	69	316	151	172	2245318	2230986	14332	2217458	13528	280664750	278873250	278818693	125	125	35.9	466.5	80.9	R	R	R	S	S	S	R	S
19789_6#117	GCA_900178575	PRJEB12937	ERS1080675	FXFN01000001-FXFN01000163	19789_6#117	Stool	Patient B	52	80	62.59999847	3177183	163	19491.92	148048	46569	22	35740	30	24319	41	19154	55	13028	75	316	163	100	1902224	1890353	11871	1879482	10871	237778000	236294125	236247172	125	125	35.9	464.7	76.1	R	R	S	R	S	S	R	S
19789_6#120	GCA_900178655	PRJEB12937	ERS1080682	FXEN01000001-FXEN01000154	19789_6#120	EnvironmentalSwab	Patient B	54	262	69.41999817	3045739	154	19777.53	117971	48349	21	34583	28	28246	38	21853	51	11581	70	311	154	368	2214978	2190647	24331	2170766	19881	276872250	273830875	273777438	125	125	35.9	457.9	89.8	R	R	R	S	S	S	R	S
19789_6#121	GCA_900178925	PRJEB12937	ERS1080683	FXFZ01000001-FXFZ01000153	19789_6#121	Stool	Patient C	85	78	71.44000244	2988444	153	19532.31	122532	49545	19	36340	26	29412	35	19473	48	12259	67	305	153	418	2226330	2208435	17895	2191908	16527	278291250	276054375	276000786	125	125	35.8	473.5	90	R	I	R	S	S	S	R	S
19789_6#123	GCA_900178715	PRJEB12937	ERS1080688	FXGA01000001-FXGA01000155	19789_6#123	Stool	Patient C	85	78	73.22000122	2983440	155	19248	131387	49626	20	33308	27	24958	38	18915	51	12152	70	307	155	493	2310252	2287508	22744	2269282	18226	288781500	285938500	285884320	125	125	35.9	452.8	78.5	R	R	R	S	S	S	R	S
19789_6#127	GCA_900178975	PRJEB12937	ERS1080700	FXEQ01000001-FXEQ01000172	19789_6#127	Blood	Patient C	93	78	71.01999664	2982123	172	17337.92	122532	50414	21	32513	29	24596	39	16548	54	10178	77	305	172	1041	2234162	2210444	23718	2191918	18526	279270250	276305500	276252803	125	125	35.9	437.3	80.2	R	R	R	S	S	S	R	S
19789_6#124	GCA_900178785	PRJEB12937	ERS1080691	FXEZ01000001-FXEZ01000146	19789_6#124	Stool	Patient C	85	78	64.95999908	2966705	146	20319.9	161190	50812	18	36341	25	28620	34	18517	47	11620	67	316	146	97	2026782	2013276	13506	2000554	12722	253347750	251659500	251608696	125	125	35.8	472.7	81.1	R	R	R	S	S	S	R	S
19789_6#125	GCA_900178835	PRJEB12937	ERS1080693	FXEY01000001-FXEY01000153	19789_6#125	EnvironmentalSwab	Patient C	92	78	67.09999847	2966521	153	19389.03	148921	49082	20	36341	27	25722	37	18269	51	11087	72	316	153	335	2086698	2072176	14522	2058418	13758	260837250	259022000	258970429	125	125	35.8	469.1	81.5	R	R	R	S	S	S	R	S
19789_6#126	GCA_900178855	PRJEB12937	ERS1080697	FXEJ01000001-FXEJ01000157	19789_6#126	Blood	Patient C	93	78	71.68000031	2968645	157	18908.57	138356	54394	18	36341	25	25904	35	17242	49	11075	70	312	157	446	2231012	2216243	14769	2202186	14057	278876500	277030375	276976686	125	125	35.9	462.5	83.2	R	R	R	S	S	S	R	S
19789_6#128	GCA_900178905	PRJEB12937	ERS1080703	FXFH01000001-FXFH01000154	19789_6#128	Blood	Patient C	93	78	76.44000244	2963932	154	19246.31	181060	49064	19	33704	27	26085	37	18462	50	11414	71	316	154	212	2397240	2380914	16326	2365396	15518	299655000	297614250	297556476	125	125	35.9	450.5	76.9	R	R	R	S	S	S	R	S
19789_6#129	GCA_900178915	PRJEB12937	ERS1080704	FXFE01000001-FXFE01000147	19789_6#129	Blood	Patient C	93	78	71.95999908	2967082	147	20184.23	181552	51197	17	32827	25	25904	35	17691	48	11075	70	316	147	276	2299034	2284063	14971	2269922	14141	287379250	285507875	285452051	125	125	35.9	459.7	76.2	R	R	R	S	S	S	R	S
19789_6#130	GCA_900178555	PRJEB12937	ERS1080705	FXFB01000001-FXFB01000156	19789_6#130	Blood	Patient C	93	78	72.87999725	2984166	156	19129.27	131376	52813	19	36339	26	27765	35	18569	49	11572	69	310	156	478	2305340	2280818	24522	2260976	19842	288167500	285102250	285044729	125	125	35.8	478.2	85.6	R	R	R	S	S	S	R	S
19789_6#131	GCA_900178755	PRJEB12937	ERS1080708	FXEU01000001-FXEU01000166	19789_6#131	Blood	Patient C	93	78	74.44000244	2985434	166	17984.54	122546	50855	20	36316	27	28655	37	18864	50	11060	71	301	166	512	2333440	2309955	23485	2291560	18395	291680000	288744375	288687958	125	125	35.9	457.1	78.8	R	R	R	S	S	S	R	S
19789_6#97	GCA_900180035	PRJEB12937	ERS1080628	FXJU01000001-FXJU01000145	19789_6#97	Stool	Patient B	20	80	64.22000122	3158170	145	21780.48	133723	57798	18	41379	24	31196	33	20912	46	11506	65	315	145	132	2061364	2047506	13858	2034572	12934	257670500	255938250	255886688	125	125	35.8	478.4	83.2	R	R	R	R	R	S	R	S
19789_6#98	GCA_900179975	PRJEB12937	ERS1080630	FXJT01000001-FXJT01000142	19789_6#98	Stool	Patient B	20	80	69.22000122	3131922	142	22055.79	126633	56769	18	41411	24	27011	33	21862	47	12827	65	315	142	302	2177626	2164053	13573	2151224	12829	272203250	270506625	270448171	125	125	35.8	472.8	82.4	R	R	R	R	R	S	R	S
19789_7#107	GCA_900179765	PRJEB12937	ERS1080893	FXJL01000001-FXJL01000160	19789_7#107	Blood	Patient D	169	80	71.45999908	2939985	160	18374.91	163648	49569	18	31182	26	25218	36	16291	50	10174	73	301	160	259	2273788	2249994	23794	2230474	19520	284223500	281249250	281199243	125	125	35.9	455.6	79.2	R	R	S	S	S	S	R	S
19789_6#99	GCA_900179785	PRJEB12937	ERS1080632	FXJM01000001-FXJM01000153	19789_6#99	Stool	Patient B	20	78	71.37999725	2991148	153	19549.99	150340	55157	17	37075	24	28587	33	19223	46	11398	65	305	153	502	2197846	2172331	25515	2154352	17979	274730750	271541375	271489217	125	125	35.9	451.6	77.8	R	R	R	S	S	S	R	S
19789_7#1	GCA_900179805	PRJEB12937	ERS1080798	FXKC01000001-FXKC01000146	19789_7#1	Blood	Patient D	169	80	71.83999634	2937357	146	20118.88	154155	45044	18	31207	25	26246	36	17254	49	10911	71	316	146	2	2339396	2325742	13654	2313066	12676	292424500	290717750	290669872	125	125	36	453.2	88.3	R	R	S	S	S	S	R	S
19789_7#10	GCA_900180005	PRJEB12937	ERS1080817	FXJX01000001-FXJX01000144	19789_7#10	Stool	Patient D	172	80	52.43999863	2935266	144	20383.79	249986	50389	17	33361	24	26245	34	17892	47	11218	68	307	144	7	1688766	1676399	12367	1665216	11183	211095750	209549875	209510482	125	125	35.8	514.3	92.8	R	R	S	S	S	S	R	S
19789_7#108	GCA_900179885	PRJEB12937	ERS1080894	FXJS01000001-FXJS01000148	19789_7#108	Blood	Patient D	168	80	72.13999939	2941529	148	19875.2	189102	44952	19	32315	26	26941	36	18184	49	10925	70	301	148	34	2217608	2198755	18853	2182992	15763	277201000	274844375	274799469	125	125	36	439.9	75.7	R	R	S	S	S	S	R	S
19789_7#25	GCA_900179735	PRJEB12937	ERS1080853	FXIV01000001-FXIV01000168	19789_7#25	Blood	Patient B	19	80	75.72000122	3192446	168	19002.65	147959	44431	23	36306	31	24301	41	18235	56	13269	77	316	168	508	2293014	2277160	15854	2262972	14188	286626750	284645000	284596505	125	125	35.9	483.4	82.7	R	R	S	R	S	S	R	S
19789_7#11	GCA_900179915	PRJEB12937	ERS1080818	FXJE01000001-FXJE01000150	19789_7#11	EnvironmentalSwab	Patient D	174	78	57	2898425	150	19322.83	206013	50431	17	33704	24	25708	34	17166	49	12777	68	316	150	90	1736024	1724812	11212	1714344	10468	217003000	215601500	215564546	125	125	35.9	474.9	83.4	S	R	S	S	S	S	S	S
19789_7#111	GCA_900179935	PRJEB12937	ERS1080897	FXIW01000001-FXIW01000167	19789_7#111	Blood	Patient A	136	80	64.76000214	3043505	167	18224.58	151456	50634	20	36785	27	27088	37	14192	51	9877	75	239	167	1119	1963738	1950856	12882	1939296	11560	245467250	243857000	243814985	125	125	35.9	451.4	83.6	R	R	S	S	I	S	R	S
19789_7#2	GCA_900179875	PRJEB12937	ERS1080800	FXJH01000001-FXJH01000147	19789_7#2	Blood	Patient D	168	80	74.80000305	2941466	147	20009.97	149511	49658	18	37027	25	27324	35	18938	47	11007	68	316	147	9	2331216	2314481	16735	2299906	14575	291402000	289310125	289261358	125	125	35.9	472.3	89.2	R	R	S	S	S	S	R	S
19789_7#26	GCA_900179835	PRJEB12937	ERS1080855	FXJV01000001-FXJV01000162	19789_7#26	Blood	Patient B	13	80	74.63999939	3196241	162	19729.88	147946	47927	22	38827	30	24505	39	19172	54	12885	75	306	162	297	2277380	2262528	14852	2249026	13502	284672500	282816000	282768811	125	125	35.9	479.9	92.7	R	R	S	R	S	S	R	S
19789_7#6	GCA_900180075	PRJEB12937	ERS1080810	FXKF01000001-FXKF01000152	19789_7#6	Blood	Patient D	168	80	73.45999908	2941848	152	19354.26	189125	45017	18	33098	25	26288	35	18272	48	10872	70	301	152	29	2294734	2274558	20176	2257566	16992	286841750	284319750	284270253	125	125	35.9	482	87.7	R	R	S	S	S	S	R	S
19789_7#3	GCA_900179995	PRJEB12937	ERS1080801	FXJP01000001-FXJP01000144	19789_7#3	Blood	Patient D	168	80	70.18000031	2942527	144	20434.22	163644	56860	17	36291	24	28055	33	18830	46	10975	67	316	144	529	2201572	2184317	17255	2168888	15429	275196500	273039625	272992745	125	125	35.8	491.9	96.9	R	R	S	S	S	S	R	S
19789_7#4	GCA_900180055	PRJEB12937	ERS1080805	FXKB01000001-FXKB01000152	19789_7#4	Blood	Patient D	168	80	69.44000244	2935322	152	19311.33	250072	49147	17	33100	25	26242	35	17892	48	10690	70	342	152	1	2175610	2164089	11521	2153422	10667	271951250	270511125	270469965	125	125	35.9	463.7	86.5	R	R	S	S	S	S	R	S
19789_7#5	GCA_900180065	PRJEB12937	ERS1080807	FXKD01000001-FXKD01000148	19789_7#5	Blood	Patient D	168	80	74.72000122	2935491	148	19834.4	192445	51732	17	36341	24	26247	34	18276	47	10872	69	316	148	6	2330606	2317362	13244	2304954	12408	291325750	289670250	289624001	125	125	35.9	466.2	81.7	R	R	S	S	S	S	R	S
19789_7#7	GCA_900180085	PRJEB12937	ERS1080812	FXKE01000001-FXKE01000154	19789_7#7	Stool	Patient D	172	80	73.95999908	2940874	154	19096.58	134889	49171	19	31227	26	26275	36	18193	49	11047	70	301	154	16	2381800	2359924	21876	2341484	18440	297725000	294990500	294935061	125	125	35.9	465.2	86.9	R	R	S	S	S	S	R	S
19952_1#18	GCA_900180125	PRJEB12937	ERS1081267	FXKJ01000001-FXKJ01000166	19952_1#18	Stool	Patient B	14	80	80.22000122	3193500	166	19237.95	147946	44447	23	35740	32	23191	43	18317	58	12944	80	316	166	648	2439844	2415378	24466	2393134	22244	304980500	301922250	301857022	125	125	35.5	474.3	81.4	R	R	S	R	S	S	R	S
19789_7#8	GCA_900180095	PRJEB12937	ERS1080814	FXKG01000001-FXKG01000146	19789_7#8	Stool	Patient D	172	80	67.27999878	2935341	146	20105.08	250053	44999	17	33358	24	26912	34	17906	47	10979	69	322	146	5	2201720	2188093	13627	2175784	12309	275215000	273511625	273467060	125	125	36	458.7	83.7	R	R	S	S	S	S	R	S
19789_7#9	GCA_900180105	PRJEB12937	ERS1080815	FXKH01000001-FXKH01000145	19789_7#9	Stool	Patient D	172	80	56.97999954	2935567	145	20245.29	198866	49156	17	34757	24	26916	34	18503	47	10980	67	315	145	4	1804568	1792487	12081	1781188	11299	225571000	224060875	224020315	125	125	35.8	483.4	83.6	R	R	S	S	S	S	R	S
19789_8#32	GCA_900180115	PRJEB13192	ERS1129126	FXKI01000001-FXKI01000159	19789_8#32	Stool	Patient A	138	80	79.98000336	3079913	159	19370.52	188343	50642	20	35419	27	27324	37	16808	50	10826	74	289	159	626	2682750	2666099	16651	2651810	14289	335343750	333262375	333213680	125	125	35.9	472	80.9	R	R	S	S	I	S	R	S
19952_1#19	GCA_900180135	PRJEB12937	ERS1081268	FXKR01000001-FXKR01000149	19952_1#19	Blood	Patient B	13	80	78.13999939	3083643	149	20695.59	147953	52923	20	38830	27	28542	36	19472	50	13255	69	305	149	406	2232964	2207140	25824	2183864	23276	279120500	275892500	275826557	125	125	35.3	493.7	94.7	S	R	S	R	S	S	S	S
19952_1#24	GCA_900180175	PRJEB12937	ERS1081273	FXKK01000001-FXKK01000152	19952_1#24	Blood	Patient C	93	78	75.44999695	2964055	152	19500.36	224342	50432	19	36339	25	25993	35	18591	48	11412	69	316	152	112	2400700	2379951	20749	2360948	19003	300087500	297493875	297431196	125	125	35.5	460.8	82.2	R	R	R	S	S	S	R	S
19952_1#20	GCA_900180145	PRJEB12937	ERS1081269	FXKL01000001-FXKL01000168	19952_1#20	Blood	Patient B	16	80	79.55999756	3193650	168	19009.82	147951	47963	22	37486	30	29578	39	19476	53	13445	73	307	168	149	2401060	2378096	22964	2357276	20820	300132500	297262000	297195999	125	125	35.5	469.5	87.4	R	R	S	R	S	S	R	S
19952_1#21	GCA_900180165	PRJEB12937	ERS1081270	FXKQ01000001-FXKQ01000165	19952_1#21	Stool	Patient B	20	80	77.97000122	3074824	165	18635.3	151494	52439	19	35794	26	27115	35	16814	49	8905	74	309	165	373	2544604	2522685	21919	2503550	19135	318075500	315335625	315266204	125	125	35.4	465.5	87.6	R	R	S	S	I	S	R	S
19952_1#22	GCA_900180155	PRJEB12937	ERS1081271	FXKM01000001-FXKM01000154	19952_1#22	Stool	Patient B	52	262	79.37999725	3040008	154	19740.31	118319	47930	21	35588	28	27546	38	22128	50	11903	69	316	154	870	2554724	2521842	32882	2493854	27988	319340500	315230250	315161577	125	125	35.5	453.9	85.6	R	R	R	S	S	S	R	S
19952_1#28	GCA_900180195	PRJEB12937	ERS1081277	FXKN01000001-FXKN01000171	19952_1#28	Blood	Patient A	136	80	79.41000366	3064682	171	17922.12	151474	50643	20	40321	27	32658	35	17418	49	10656	72	224	171	2027	2497846	2467483	30363	2440070	27413	312230750	308435375	308364862	125	125	35.5	457.5	83	R	R	S	S	I	S	R	S
19952_1#32	GCA_900180255	PRJEB12937	ERS1081281	FXKW01000001-FXKW01000145	19952_1#32	Blood	Patient D	168	80	69.16000366	2942006	145	20289.7	149511	49147	19	37022	26	28028	35	21056	47	10934	68	328	145	2	2257412	2233219	24193	2212734	20485	282176500	279152375	279091634	125	125	35.5	464.9	81.3	R	R	S	S	S	S	R	S
19952_1#29	GCA_900180185	PRJEB12937	ERS1081278	FXKP01000001-FXKP01000170	19952_1#29	Blood	Patient A	136	80	77.40000153	3067234	170	18042.55	151479	50702	21	41065	27	27888	36	15136	50	10166	74	212	170	901	2470018	2444997	25021	2422872	22125	308752250	305624625	305552204	125	125	35.4	478.1	91	R	R	S	S	I	S	R	S
19952_1#30	GCA_900180205	PRJEB12937	ERS1081279	FXKO01000001-FXKO01000141	19952_1#30	Stool	Patient A	138	80	80.55000305	3111784	141	22069.39	178709	59895	17	54003	23	39264	29	26277	38	13831	55	303	141	333	2449040	2425391	23649	2403964	21427	306130000	303173875	303107748	125	125	35.4	476.4	83.8	R	R	S	S	I	S	R	S
19952_1#31	GCA_900180215	PRJEB12937	ERS1081280	FXKV01000001-FXKV01000151	19952_1#31	Blood	Patient D	168	80	70.90000153	2937568	151	19454.09	163644	49136	17	36291	24	26932	34	18248	46	11047	67	300	151	3	2305402	2272289	33113	2248406	23883	288175250	284036125	283972070	125	125	35.4	466.2	92.4	R	R	S	S	S	S	R	S
19952_1#33	GCA_900180225	PRJEB12937	ERS1081282	FXKS01000001-FXKS01000143	19952_1#33	Stool	Patient D	172	80	79.16999817	2936864	143	20537.51	192509	49124	19	36291	25	26930	35	17278	49	11026	70	326	143	1	2499896	2476872	23024	2455810	21062	312487000	309609000	309536914	125	125	35.4	478.9	90.9	R	R	S	S	S	S	R	S
19952_4#125	GCA_900180315	PRJEB13191	ERS1103335	FXKZ01000001-FXKZ01000146	19952_4#125	Blood	Patient D	169	80	83.37000275	2938249	146	20124.99	192508	49576	18	31306	25	26258	36	18947	48	11105	69	316	146	1	2660992	2631210	29782	2603812	27398	332624000	328901250	328794893	125	125	34.9	456.7	77.3	R	R	S	S	S	S	R	S
19952_4#111	GCA_900180235	PRJEB13191	ERS1103321	FXLA01000001-FXLA01000162	19952_4#111	EnvironmentalSwab	Patient B	43	80	81.87000275	3194496	162	19719.11	147970	47949	22	37728	30	27531	39	19223	54	12689	74	316	162	190	2569702	2531816	37886	2497898	33918	321212750	316477000	316364877	125	125	34.8	476.8	76.4	R	R	S	R	S	S	R	S
19952_4#116	GCA_900180275	PRJEB13191	ERS1103326	FXKY01000001-FXKY01000154	19952_4#116	EnvironmentalSwab	Patient C	97	NA	90.95999908	2960610	154	19224.74	146256	42308	21	31552	29	25728	39	20810	52	11616	71	316	154	664	2831206	2796622	34584	2765920	30702	353900750	349577750	349468579	125	125	35	442	74.1	R	R	R	S	S	S	R	S
19952_4#120	GCA_900180245	PRJEB13191	ERS1103330	FXKU01000001-FXKU01000133	19952_4#120	Stool	Patient A	130	80	74.27999878	3120501	133	23462.41	178712	61000	16	54006	21	39267	28	25707	37	14001	54	303	133	164	2406694	2375917	30777	2347936	27981	300836750	296989625	296886680	125	125	34.8	477.2	85.2	R	R	S	S	I	S	R	S
19952_4#147	GCA_900180325	PRJEB13191	ERS1103357	FXLC01000001-FXLC01000179	19952_4#147	Blood	Patient A	136	80	81.30000305	3046771	180	16926.51	122494	50676	21	33883	29	25824	39	14192	54	8214	80	196	180	230	2492092	2463037	29055	2437180	25857	311511500	307879625	307784790	125	125	35.1	431.3	73.5	R	R	S	S	I	S	R	S
19952_4#9	GCA_900180305	PRJEB13191	ERS1103219	FXLB01000001-FXLB01000150	19952_4#9	EnvironmentalSwab	Patient D	174	80	76.94999695	2942322	150	19615.48	188814	49184	18	33133	26	26290	36	17896	49	11514	69	307	150	69	2537116	2505302	31814	2478956	26346	317139500	313162750	313067519	125	125	35.1	443	77.9	R	R	S	S	S	S	R	S
19952_4#150	GCA_900180265	PRJEB13191	ERS1103360	FXKT01000001-FXKT01000161	19952_4#150	Blood	Patient D	169	80	104.5999985	2943704	161	18283.88	134940	49180	19	33127	27	26288	37	18174	51	10707	73	301	161	80	3284936	3237813	47123	3197302	40511	410617000	404726625	404595689	125	125	35	451.8	77.3	R	R	S	S	S	S	R	S
19952_4#7	GCA_900180295	PRJEB13191	ERS1103217	FXLD01000001-FXLD01000153	19952_4#7	Blood	Patient D	169	80	112.9199982	2843312	153	18583.74	123468	49224	19	31284	26	26288	36	17335	49	11047	70	303	153	127	3592444	3544608	47836	3505158	39450	449055500	443076000	442934031	125	125	35.1	437	76.3	S	R	S	S	S	S	S	S
19952_4#8	GCA_900180285	PRJEB13191	ERS1103218	FXKX01000001-FXKX01000169	19952_4#8	Blood	Patient D	168	80	97.08000183	2942056	169	17408.62	189106	44970	19	31170	27	25106	38	16233	52	10187	75	301	169	50	3075458	3035996	39462	3004854	31142	384432250	379499500	379389806	125	125	35.2	434.7	73.5	R	R	S	S	S	S	R	S
19789_6#166	GCA_900180465	PRJEB12937	ERS1080765	FXLR01000001-FXLR01000164	19789_6#166	Blood	Patient A	136	80	68.73999786	3064368	164	18685.17	188350	50686	21	36777	27	27134	37	16797	50	10708	73	316	164	512	2138762	2119404	19358	2101670	17734	267345250	264925500	264872523	125	125	35.9	459.8	78.6	R	R	S	S	I	S	R	S
19789_6#76	GCA_900180455	PRJEB12937	ERS1080726	FXLS01000001-FXLS01000212	19789_6#76	Blood	Patient B	16	80	65.69999695	3184965	212	15023.42	120488	41048	25	30711	34	22116	47	16703	63	9840	87	348	212	1217	1978942	1967044	11898	1955924	11120	247367750	245880500	245831665	125	125	35.9	471.8	83.4	R	R	S	R	S	S	R	S
19789_6#31	GCA_900179545	PRJEB12937	ERS1080647	FXID01000001-FXID01000193	19789_6#31	Stool	Patient B	0	80	88.34999847	3096354	193	16043.28	113097	43308	24	36753	31	22772	43	16367	59	10210	81	300	193	1405	2471432	2455561	15871	2440926	14635	308929000	306945125	306887850	125	125	35.9	459.8	81.4	S	R	S	R	S	S	S	S
19789_6#32	GCA_900179535	PRJEB12937	ERS1080649	FXHT01000001-FXHT01000198	19789_6#32	Stool	Patient B	0	80	82.08000183	3094946	198	15631.04	120486	41314	24	32756	32	23039	44	17126	60	11431	82	305	198	413	2298374	2285295	13079	2273186	12109	287296750	285661875	285607972	125	125	35.9	471.4	79.9	S	R	S	R	S	S	S	S
19789_6#33	GCA_900179135	PRJEB12937	ERS1080650	FXGT01000001-FXGT01000200	19789_6#33	Stool	Patient B	0	80	73.62000275	3092187	200	15460.93	177375	47930	22	33754	30	23236	41	16716	57	11059	79	300	200	809	2064394	2051422	12972	2039306	12116	258049250	256427750	256377495	125	125	35.8	475	87.2	S	R	S	R	S	S	S	S
19789_6#34	GCA_900179255	PRJEB12937	ERS1080652	FXGO01000001-FXGO01000194	19789_6#34	Stool	Patient B	0	80	70.13999939	3079960	194	15876.08	120494	41043	24	31548	32	23076	44	17231	60	10099	83	303	194	586	1963916	1951611	12305	1940184	11427	245489500	243951375	243902863	125	125	35.8	483.2	91.1	S	R	S	R	S	S	S	S
19789_6#38	GCA_900179125	PRJEB12937	ERS1080658	FXHX01000001-FXHX01000209	19789_6#38	Stool	Patient B	9	80	71.69999695	3174796	209	15190.41	132152	40894	25	30070	34	22042	46	17115	63	10169	85	300	209	664	2138888	2125083	13805	2112244	12839	267361000	265635375	265583861	125	125	35.9	451.5	77.7	S	R	S	R	S	S	S	S
19789_6#111	GCA_900178865	PRJEB12937	ERS1080660	FXFU01000001-FXFU01000151	19789_6#111	Stool	Patient B	52	80	76.98000336	3073002	151	20351.01	120507	52634	22	38440	29	25306	39	19519	52	13264	72	316	151	189	2182162	2169675	12487	2157858	11817	272770250	271209375	271158116	125	125	35.9	451	78.7	S	R	S	R	S	S	S	S
19789_6#114	GCA_900178605	PRJEB12937	ERS1080667	FXEM01000001-FXEM01000160	19789_6#114	Stool	Patient B	52	80	72.01999664	3172662	160	19829.14	156890	47923	22	35796	30	28138	40	19968	53	12654	73	305	160	172	2148566	2132827	15739	2118514	14313	268570750	266603375	266549704	125	125	35.8	472.8	78.3	S	R	S	R	S	S	S	S
19789_6#112	GCA_900178825	PRJEB12937	ERS1080662	FXFY01000001-FXFY01000149	19789_6#112	Stool	Patient B	52	80	81.09999847	3087855	149	20723.86	183868	53390	19	40883	26	29327	34	19918	47	13284	66	305	149	565	2294964	2279062	15902	2264022	15040	286870500	284882750	284827338	125	125	35.8	468.1	85.3	S	R	S	R	S	S	S	S
19789_6#113	GCA_900178885	PRJEB12937	ERS1080665	FXFM01000001-FXFM01000160	19789_6#113	Stool	Patient B	52	80	82.73999786	3088935	160	19305.84	147961	51823	20	40869	27	29332	36	19199	49	13592	68	308	160	292	2327642	2312789	14853	2298756	14033	290955250	289098625	289042821	125	125	35.9	462.2	89.3	S	R	S	R	S	S	S	S
